# Supplementary material for: Gypenoside XLIX ameliorates diabetic retinopathy by downregulating prostaglandin-endoperoxide synthase 2 in retinal pigment epithelium cells to inhibit ferroptosis and preserve tight junction integrity
Source: Front Pharmacol. 2026 Mar 23;17:1777313. doi: 10.3389/fphar.2026.1777313 (PMC13050865; doi:10.3389/fphar.2026.1777313)
Supplement: Supplementary file 2 [file DataSheet1.zip]

Archive with 14 entries (13 files):
- Addition file/
- __MACOSX/._Addition file
- Addition file/Functional enrichment analysis of hub genes.xlsx
- __MACOSX/Addition file/._Functional enrichment analysis of hub genes.xlsx
- Addition file/Additional file 1 Targets of Gyp XLIX.xlsx
- __MACOSX/Addition file/._Additional file 1 Targets of Gyp XLIX.xlsx
- Addition file/Binding energy scores.xlsx
- __MACOSX/Addition file/._Binding energy scores.xlsx
- Addition file/Additional file 3 Common targets.xlsx
- __MACOSX/Addition file/._Additional file 3 Common targets.xlsx
- Addition file/Additional file 2 Targets of DR.xlsx
- __MACOSX/Addition file/._Additional file 2 Targets of DR.xlsx
- Addition file/Hub genes.xlsx
- __MACOSX/Addition file/._Hub genes.xlsx
