# Supplementary material for: Gypenoside XLIX ameliorates diabetic retinopathy by downregulating prostaglandin-endoperoxide synthase 2 in retinal pigment epithelium cells to inhibit ferroptosis and preserve tight junction integrity
Source: Front Pharmacol. 2026 Mar 23;17:1777313. doi: 10.3389/fphar.2026.1777313 (PMC13050865; doi:10.3389/fphar.2026.1777313)
Supplement: Supplementary file 2 [file DataSheet1.zip › Addition file/Functional enrichment analysis of hub genes.xlsx]

## Sheet: KEGG
ID	Description	GeneRatio	BgRatio	pvalue	p.adjust	qvalue	geneID	Count	one_type	two_type
hsa05200	Pathways in cancer	20/61	530/7914	1.08529e-09	1.92703e-07	1.17332e-07	AR/ESR1/NOS2/STAT3/BCL2L1/IL2/VEGFA/FGF1/FGF2/F2/MMP9/JUN/GLI1/HSP90AA1/PRKCA/PRKCB/PTGS2/SLC2A1/PRKCG/TERT	20	Human Diseases	Cancer: overview
hsa00910	Nitrogen metabolism	6/61	17/7914	1.88925e-09	1.92703e-07	1.17332e-07	CA2/CA7/CA1/CA6/CA14/CA4	6	Metabolism	Energy metabolism
hsa01521	EGFR tyrosine kinase inhibitor resistance	8/61	79/7914	1.32091e-07	8.9822e-06	5.46904e-06	STAT3/BCL2L1/VEGFA/FGF2/KDR/PRKCA/PRKCB/PRKCG	8	Human Diseases	Drug resistance: antineoplastic
hsa05143	African trypanosomiasis	6/61	37/7914	3.14901e-07	1.60599e-05	9.7785e-06	HBB/TLR9/PRKCA/PRKCB/F2RL1/PRKCG	6	Human Diseases	Infectious disease: parasitic
hsa04066	HIF-1 signaling pathway	8/61	109/7914	1.60693e-06	6.55629e-05	3.99196e-05	NOS2/HK2/STAT3/VEGFA/PRKCA/PRKCB/SLC2A1/PRKCG	8	Environmental Information Processing	Signal transduction
hsa05205	Proteoglycans in cancer	10/61	204/7914	2.97759e-06	0.000101238	6.16414e-05	ESR1/STAT3/VEGFA/FGF2/HPSE/KDR/MMP9/PRKCA/PRKCB/PRKCG	10	Human Diseases	Cancer: overview
hsa04370	VEGF signaling pathway	6/61	59/7914	5.35147e-06	0.000155957	9.49584e-05	VEGFA/KDR/PRKCA/PRKCB/PTGS2/PRKCG	6	Environmental Information Processing	Signal transduction
hsa04960	Aldosterone-regulated sodium reabsorption	5/61	37/7914	8.30666e-06	0.00021182	0.000128972	NR3C2/HSD11B2/PRKCA/PRKCB/PRKCG	5	Organismal Systems	Excretory system
hsa04750	Inflammatory mediator regulation of TRP channels	7/61	100/7914	1.03913e-05	0.000235536	0.000143412	PRKCD/PRKCA/PRKCB/F2RL1/PRKCG/TRPV4/TRPV1	7	Organismal Systems	Sensory system
hsa04015	Rap1 signaling pathway	9/61	210/7914	2.87782e-05	0.000587075	0.000357455	DRD2/VEGFA/FGF1/FGF2/KDR/PRKCA/PRKCB/PRKCG/CNR1	9	Environmental Information Processing	Signal transduction
hsa04961	Endocrine and other factor-regulated calcium reabsorption	5/61	53/7914	4.97581e-05	0.000922786	0.000561862	ESR1/VDR/PRKCA/PRKCB/PRKCG	5	Organismal Systems	Excretory system
hsa04014	Ras signaling pathway	9/61	232/7914	6.28681e-05	0.00106876	0.00065074	BCL2L1/VEGFA/FGF1/FGF2/KDR/PRKCA/PRKCB/PRKCG/PLA2G1B	9	Environmental Information Processing	Signal transduction
hsa04933	AGE-RAGE signaling pathway in diabetic complications	6/61	100/7914	0.000110842	0.00173936	0.00105905	STAT3/VEGFA/JUN/PRKCD/PRKCA/PRKCB	6	Human Diseases	Endocrine and metabolic disease
hsa04931	Insulin resistance	6/61	108/7914	0.000169638	0.00247187	0.00150506	OGT/STAT3/PTPN1/PRKCD/PRKCB/SLC2A1	6	Human Diseases	Endocrine and metabolic disease
hsa04540	Gap junction	5/61	88/7914	0.000552722	0.00751702	0.00457692	DRD2/CDK1/PRKCA/PRKCB/PRKCG	5	Cellular Processes	Cellular community - eukaryotes
hsa05418	Fluid shear stress and atherosclerosis	6/61	139/7914	0.000661743	0.00843722	0.00513722	VEGFA/KDR/MMP9/JUN/HSP90AA1/TRPV4	6	Human Diseases	Cardiovascular disease
hsa01522	Endocrine resistance	5/61	98/7914	0.000903428	0.0108411	0.0066009	ESR1/CYP2D6/MMP9/JUN/ABCB11	5	Human Diseases	Drug resistance: antineoplastic
hsa04972	Pancreatic secretion	5/61	102/7914	0.0010823	0.0122661	0.00746851	PRKCA/PRKCB/PRKCG/PLA2G1B/CA2	5	Organismal Systems	Digestive system
hsa04625	C-type lectin receptor signaling pathway	5/61	104/7914	0.00118101	0.0126804	0.00772076	IL2/JUN/PRKCD/PTGS2/NLRP3	5	Organismal Systems	Immune system
hsa04659	Th17 cell differentiation	5/61	107/7914	0.00134141	0.0136824	0.00833085	STAT3/RORC/IL2/JUN/HSP90AA1	5	Organismal Systems	Immune system
hsa05161	Hepatitis B	6/61	162/7914	0.00146905	0.0141198	0.00859722	STAT3/MMP9/JUN/PRKCA/PRKCB/PRKCG	6	Human Diseases	Infectious disease: viral
hsa05321	Inflammatory bowel disease (IBD)	4/61	65/7914	0.00152273	0.0141198	0.00859722	STAT3/RORC/IL2/JUN	4	Human Diseases	Immune disease
hsa05223	Non-small cell lung cancer	4/61	66/7914	0.00161171	0.0142952	0.00870397	STAT3/PRKCA/PRKCB/PRKCG	4	Human Diseases	Cancer: specific types
hsa04010	MAPK signaling pathway	8/61	295/7914	0.00178813	0.0144976	0.00882722	VEGFA/FGF1/FGF2/KDR/JUN/PRKCA/PRKCB/PRKCG	8	Environmental Information Processing	Signal transduction
hsa05031	Amphetamine addiction	4/61	68/7914	0.00180043	0.0144976	0.00882722	JUN/PRKCA/PRKCB/PRKCG	4	Human Diseases	Substance dependence
hsa04726	Serotonergic synapse	5/61	115/7914	0.00184773	0.0144976	0.00882722	CYP2D6/PRKCA/PRKCB/PTGS2/PRKCG	5	Organismal Systems	Nervous system
hsa04919	Thyroid hormone signaling pathway	5/61	119/7914	0.00214781	0.0161957	0.00986116	ESR1/PRKCA/PRKCB/SLC2A1/PRKCG	5	Organismal Systems	Endocrine system
hsa04976	Bile secretion	4/61	72/7914	0.00222294	0.0161957	0.00986116	HMGCR/SLC2A1/ABCB11/CA2	4	Organismal Systems	Digestive system
hsa04918	Thyroid hormone synthesis	4/61	74/7914	0.00245791	0.0172901	0.0105275	ALB/PRKCA/PRKCB/PRKCG	4	Organismal Systems	Endocrine system
hsa04971	Gastric acid secretion	4/61	75/7914	0.00258157	0.0175547	0.0106886	PRKCA/PRKCB/PRKCG/CA2	4	Organismal Systems	Digestive system
hsa05140	Leishmaniasis	4/61	76/7914	0.00270945	0.0178299	0.0108562	NOS2/JUN/PRKCB/PTGS2	4	Human Diseases	Infectious disease: parasitic
hsa04926	Relaxin signaling pathway	5/61	129/7914	0.00305244	0.0194593	0.0118483	NOS2/VEGFA/MMP9/JUN/PRKCA	5	Organismal Systems	Endocrine system
hsa04270	Vascular smooth muscle contraction	5/61	132/7914	0.00337069	0.020837	0.0126871	PRKCD/PRKCA/PRKCB/PRKCG/PLA2G1B	5	Organismal Systems	Circulatory system
hsa04012	ErbB signaling pathway	4/61	85/7914	0.00406168	0.0227296	0.0138395	JUN/PRKCA/PRKCB/PRKCG	4	Environmental Information Processing	Signal transduction
hsa04915	Estrogen signaling pathway	5/61	138/7914	0.004078	0.0227296	0.0138395	ESR1/MMP9/JUN/HSP90AA1/PRKCD	5	Organismal Systems	Endocrine system
hsa05162	Measles	5/61	138/7914	0.004078	0.0227296	0.0138395	STAT3/BCL2L1/IL2/JUN/TLR9	5	Human Diseases	Infectious disease: viral
hsa04510	Focal adhesion	6/61	199/7914	0.00412252	0.0227296	0.0138395	VEGFA/KDR/JUN/PRKCA/PRKCB/PRKCG	6	Cellular Processes	Cellular community - eukaryotes
hsa04911	Insulin secretion	4/61	86/7914	0.00423556	0.0227383	0.0138448	PRKCA/PRKCB/SLC2A1/PRKCG	4	Organismal Systems	Endocrine system
hsa04151	PI3K-Akt signaling pathway	8/61	354/7914	0.00547856	0.0259873	0.015823	BCL2L1/IL2/VEGFA/FGF1/FGF2/KDR/HSP90AA1/PRKCA	8	Environmental Information Processing	Signal transduction
hsa04723	Retrograde endocannabinoid signaling	5/61	148/7914	0.00548428	0.0259873	0.015823	PRKCA/PRKCB/PTGS2/PRKCG/CNR1	5	Organismal Systems	Nervous system
hsa04657	IL-17 signaling pathway	4/61	93/7914	0.00559559	0.0259873	0.015823	MMP9/JUN/HSP90AA1/PTGS2	4	Organismal Systems	Immune system
hsa04666	Fc gamma R-mediated phagocytosis	4/61	93/7914	0.00559559	0.0259873	0.015823	PRKCD/PRKCA/PRKCB/PRKCG	4	Organismal Systems	Immune system
hsa04912	GnRH signaling pathway	4/61	93/7914	0.00559559	0.0259873	0.015823	JUN/PRKCD/PRKCA/PRKCB	4	Organismal Systems	Endocrine system
hsa05170	Human immunodeficiency virus 1 infection	6/61	212/7914	0.0056051	0.0259873	0.015823	BCL2L1/JUN/CDK1/PRKCA/PRKCB/PRKCG	6	Human Diseases	Infectious disease: viral
hsa04921	Oxytocin signaling pathway	5/61	153/7914	0.00630305	0.0285738	0.0173979	JUN/PRKCA/PRKCB/PTGS2/PRKCG	5	Organismal Systems	Endocrine system
hsa05231	Choline metabolism in cancer	4/61	98/7914	0.00672833	0.0298387	0.018168	JUN/PRKCA/PRKCB/PRKCG	4	Human Diseases	Cancer: overview
hsa05163	Human cytomegalovirus infection	6/61	225/7914	0.0074469	0.0322116	0.0196128	STAT3/VEGFA/PRKCA/PRKCB/PTGS2/PRKCG	6	Human Diseases	Infectious disease: viral
hsa05142	Chagas disease (American trypanosomiasis)	4/61	102/7914	0.0077371	0.0322116	0.0196128	NOS2/IL2/JUN/TLR9	4	Human Diseases	Infectious disease: parasitic
hsa05146	Amoebiasis	4/61	102/7914	0.0077371	0.0322116	0.0196128	NOS2/PRKCA/PRKCB/PRKCG	4	Human Diseases	Infectious disease: parasitic
hsa04928	Parathyroid hormone synthesis, secretion and action	4/61	106/7914	0.008841	0.0360713	0.0219629	VDR/PRKCA/PRKCB/PRKCG	4	Organismal Systems	Endocrine system
hsa05225	Hepatocellular carcinoma	5/61	168/7914	0.00927205	0.0368758	0.0224527	BCL2L1/PRKCA/PRKCB/PRKCG/TERT	5	Human Diseases	Cancer: specific types
hsa05206	MicroRNAs in cancer	7/61	310/7914	0.0093997	0.0368758	0.0224527	STAT3/VEGFA/MMP9/PRKCA/PRKCB/PTGS2/PRKCG	7	Human Diseases	Cancer: overview
hsa04670	Leukocyte transendothelial migration	4/61	112/7914	0.0106827	0.0404979	0.0246582	MMP9/PRKCA/PRKCB/PRKCG	4	Organismal Systems	Immune system
hsa00140	Steroid hormone biosynthesis	3/61	60/7914	0.0109186	0.0404979	0.0246582	HSD11B2/HSD11B1/CYP19A1	3	Metabolism	Lipid metabolism
hsa04730	Long-term depression	3/61	60/7914	0.0109186	0.0404979	0.0246582	PRKCA/PRKCB/PRKCG	3	Organismal Systems	Nervous system
hsa04621	NOD-like receptor signaling pathway	5/61	181/7914	0.0125311	0.045649	0.0277946	BCL2L1/JUN/HSP90AA1/PRKCD/NLRP3	5	Organismal Systems	Immune system
hsa04929	GnRH secretion New!	3/61	64/7914	0.0130085	0.0465568	0.0283473	PRKCA/PRKCB/PRKCG	3	Organismal Systems	Endocrine system
hsa04964	Proximal tubule bicarbonate reclamation	2/61	23/7914	0.0133246	0.046866	0.0285355	CA2/CA4	2	Organismal Systems	Excretory system
hsa05167	Kaposi sarcoma-associated herpesvirus infection	5/61	186/7914	0.0139691	0.0482999	0.0294086	STAT3/VEGFA/FGF2/JUN/PTGS2	5	Human Diseases	Infectious disease: viral
hsa04720	Long-term potentiation	3/61	67/7914	0.0147161	0.0500347	0.0304649	PRKCA/PRKCB/PRKCG	3	Organismal Systems	Nervous system
hsa05211	Renal cell carcinoma	3/61	69/7914	0.0159218	0.0523879	0.0318977	VEGFA/JUN/SLC2A1	3	Human Diseases	Cancer: specific types
hsa05230	Central carbon metabolism in cancer	3/61	69/7914	0.0159218	0.0523879	0.0318977	SCO2/HK2/SLC2A1	3	Human Diseases	Cancer: overview
hsa04728	Dopaminergic synapse	4/61	131/7914	0.0180939	0.0585896	0.0356738	DRD2/PRKCA/PRKCB/PRKCG	4	Organismal Systems	Nervous system
hsa05212	Pancreatic cancer	3/61	75/7914	0.0198652	0.0623462	0.037961	STAT3/BCL2L1/VEGFA	3	Human Diseases	Cancer: specific types
hsa05214	Glioma	3/61	75/7914	0.0198652	0.0623462	0.037961	PRKCA/PRKCB/PRKCG	3	Human Diseases	Cancer: specific types
hsa05133	Pertussis	3/61	76/7914	0.0205702	0.0635807	0.0387127	NOS2/JUN/NLRP3	3	Human Diseases	Infectious disease: bacterial
hsa05166	Human T-cell leukemia virus 1 infection	5/61	219/7914	0.0263093	0.0790242	0.0481159	BCL2L1/IL2/JUN/SLC2A1/TERT	5	Human Diseases	Infectious disease: viral
hsa05224	Breast cancer	4/61	147/7914	0.0263414	0.0790242	0.0481159	ESR1/FGF1/FGF2/JUN	4	Human Diseases	Cancer: specific types
hsa04727	GABAergic synapse	3/61	89/7914	0.0309824	0.0902915	0.0549763	PRKCA/PRKCB/PRKCG	3	Organismal Systems	Nervous system
hsa05235	PD-L1 expression and PD-1 checkpoint pathway in cancer	3/61	89/7914	0.0309824	0.0902915	0.0549763	STAT3/JUN/TLR9	3	Human Diseases	Cancer: overview
hsa04970	Salivary secretion	3/61	90/7914	0.031879	0.0915959	0.0557705	PRKCA/PRKCB/PRKCG	3	Organismal Systems	Digestive system
hsa05032	Morphine addiction	3/61	91/7914	0.0327891	0.0929025	0.056566	PRKCA/PRKCB/PRKCG	3	Human Diseases	Substance dependence
hsa05222	Small cell lung cancer	3/61	92/7914	0.0337128	0.0942112	0.0573629	NOS2/BCL2L1/PTGS2	3	Human Diseases	Cancer: specific types
hsa04310	Wnt signaling pathway	4/61	160/7914	0.0344741	0.0950367	0.0578655	JUN/PRKCA/PRKCB/PRKCG	4	Environmental Information Processing	Signal transduction
hsa04630	Jak-STAT signaling pathway	4/61	162/7914	0.0358418	0.0974896	0.059359	STAT3/BCL2L1/IL2/PTPN2	4	Environmental Information Processing	Signal transduction

## Sheet: BP
ID	Description	GeneRatio	BgRatio	pvalue	p.adjust	qvalue	geneID	Count	ONT
GO:0010647	positive regulation of cell communication	34/65	1730/17910	3.89245e-18	8.18709e-15	3.33813e-15	NR3C2/AR/ESR1/STAT3/BCL2L1/DRD2/IL2/VEGFA/FGF1/FGF2/HPSE/F2/KDR/MMP9/PTPN1/JUN/GLI1/TLR9/HSP90AA1/CDK1/PRKCD/PRKCA/PRKCB/PTGS2/F2RL1/HMGCR/TRPV4/PLA2G1B/PTPN2/CYP19A1/CNR1/CA2/CA7/TERT	34	BP
GO:0023056	positive regulation of signaling	34/65	1736/17910	4.33524e-18	8.18709e-15	3.33813e-15	NR3C2/AR/ESR1/STAT3/BCL2L1/DRD2/IL2/VEGFA/FGF1/FGF2/HPSE/F2/KDR/MMP9/PTPN1/JUN/GLI1/TLR9/HSP90AA1/CDK1/PRKCD/PRKCA/PRKCB/PTGS2/F2RL1/HMGCR/TRPV4/PLA2G1B/PTPN2/CYP19A1/CNR1/CA2/CA7/TERT	34	BP
GO:0065008	regulation of biological quality	45/65	3661/17910	2.60631e-17	2.80284e-14	1.1428e-14	EXOSC9/NF2/SCO2/AR/OGT/ESR1/ACADVL/NOS2/HK2/XRCC6/HBB/ALB/STAT3/BCL2L1/HSD11B2/HSD11B1/DRD2/IL2/VEGFA/FGF2/HPSE/F2/KDR/JUN/TLR9/HSP90AA1/VDR/PRKCD/PRKCA/PRKCB/PTGS2/F2RL1/HMGCR/SLC2A1/PRKCG/TRPV4/SLC6A2/PLA2G1B/PTPN2/TRPV1/CYP19A1/CNR1/CA2/CA7/TERT	45	BP
GO:0042221	response to chemical	49/65	4520/17910	2.96832e-17	2.80284e-14	1.1428e-14	NR3C2/AR/OGT/ESR1/ACADVL/NOS2/HK2/HBB/ALB/STAT3/BCL2L1/HSD11B2/RORC/DRD2/CYP2D6/IL2/VEGFA/FGF1/FGF2/KDR/NR3C1/MMP9/PTPN1/JUN/TLR9/HSP90AA1/LGALS3/CDK1/VDR/PRKCD/PRKCA/PRKCB/PTGS2/F2RL1/HMGCR/SLC2A1/PRKCG/TRPV4/PLA2G1B/NLRP3/PTPN2/TRPV1/SQLE/CYP19A1/CNR1/CA2/CA1/TERT/CA6	49	BP
GO:0010033	response to organic substance	42/65	3138/17910	4.32626e-17	3.26806e-14	1.33249e-14	NR3C2/AR/OGT/ESR1/ACADVL/NOS2/HK2/STAT3/BCL2L1/HSD11B2/RORC/DRD2/IL2/VEGFA/FGF1/FGF2/KDR/NR3C1/MMP9/PTPN1/JUN/TLR9/HSP90AA1/CDK1/VDR/PRKCD/PRKCA/PRKCB/PTGS2/F2RL1/HMGCR/SLC2A1/PRKCG/TRPV4/PLA2G1B/NLRP3/PTPN2/TRPV1/SQLE/CNR1/CA2/CA1	42	BP
GO:0070887	cellular response to chemical stimulus	41/65	3100/17910	2.33506e-16	1.46992e-13	5.99332e-14	NR3C2/AR/OGT/ESR1/ACADVL/NOS2/HK2/HBB/ALB/STAT3/BCL2L1/RORC/CYP2D6/IL2/VEGFA/FGF1/FGF2/KDR/NR3C1/MMP9/PTPN1/JUN/HSP90AA1/LGALS3/CDK1/VDR/PRKCD/PRKCA/PRKCB/PTGS2/F2RL1/HMGCR/TRPV4/PLA2G1B/NLRP3/PTPN2/TRPV1/CYP19A1/CA2/CA1/TERT	41	BP
GO:0032879	regulation of localization	38/65	2688/17910	8.63799e-16	4.66081e-13	1.90036e-13	NF2/AR/NOS2/HK2/STAT3/BCL2L1/DRD2/IL2/VEGFA/FGF1/FGF2/F2/KDR/MMP9/PTPN1/JUN/TLR9/HSP90AA1/LGALS3/CDK1/PRKCD/PRKCA/PRKCB/PTGS2/F2RL1/HMGCR/SLC2A1/PRKCG/TRPV4/PLA2G1B/NLRP3/PTPN2/TRPV1/CYP19A1/CNR1/CA2/CA7/TERT	38	BP
GO:1901700	response to oxygen-containing compound	30/65	1551/17910	1.53848e-15	7.26355e-13	2.96158e-13	AR/OGT/ESR1/NOS2/HBB/STAT3/BCL2L1/HSD11B2/RORC/DRD2/IL2/NR3C1/MMP9/PTPN1/JUN/CDK1/VDR/PRKCD/PRKCA/PRKCB/PTGS2/HMGCR/SLC2A1/TRPV4/PLA2G1B/NLRP3/PTPN2/TRPV1/CNR1/CA2	30	BP
GO:0042592	homeostatic process	31/65	1730/17910	3.41761e-15	1.41818e-12	5.78236e-13	SCO2/OGT/ESR1/ACADVL/NOS2/XRCC6/ALB/STAT3/DRD2/IL2/VEGFA/FGF2/F2/KDR/TLR9/HSP90AA1/VDR/PRKCA/PRKCB/PTGS2/F2RL1/HMGCR/TRPV4/SLC6A2/PLA2G1B/PTPN2/TRPV1/CNR1/CA2/CA7/TERT	31	BP
GO:0048584	positive regulation of response to stimulus	35/65	2322/17910	3.97098e-15	1.41818e-12	5.78236e-13	NR3C2/AR/ESR1/XRCC6/STAT3/BCL2L1/DRD2/IL2/VEGFA/FGF1/FGF2/HPSE/F2/KDR/MMP9/PTPN1/JUN/GLI1/TLR9/HSP90AA1/LGALS3/CDK1/PRKCD/PRKCA/PRKCB/PTGS2/F2RL1/HMGCR/PRKCG/TRPV4/PLA2G1B/NLRP3/PTPN2/CNR1/TERT	35	BP
GO:1902533	positive regulation of intracellular signal transduction	25/65	1019/17910	4.13026e-15	1.41818e-12	5.78236e-13	NR3C2/AR/ESR1/STAT3/BCL2L1/DRD2/IL2/VEGFA/FGF1/FGF2/HPSE/F2/KDR/PTPN1/JUN/TLR9/HSP90AA1/CDK1/PRKCA/PRKCB/F2RL1/HMGCR/TRPV4/PLA2G1B/PTPN2	25	BP
GO:0006950	response to stress	43/65	3822/17910	8.88659e-15	2.79706e-12	1.14045e-12	ESR1/ACADVL/NOS2/HK2/XRCC6/HBB/ALB/STAT3/BCL2L1/HSD11B2/DRD2/IL2/VEGFA/FGF1/FGF2/HPSE/F2/MMP9/PTPN1/JUN/GLI1/TLR9/HSP90AA1/LGALS3/CDK1/PRKCD/PRKCA/PRKCB/PTGS2/F2RL1/HMGCR/SLC2A1/PRKCG/TRPV4/SLC6A2/PLA2G1B/NLRP3/PTPN2/TRPV1/CYP19A1/CNR1/CA2/TERT	43	BP
GO:0032101	regulation of response to external stimulus	23/65	873/17910	1.61393e-14	4.6891e-12	1.91189e-12	ESR1/NOS2/DRD2/IL2/VEGFA/FGF1/FGF2/HPSE/F2/KDR/MMP9/TLR9/PRKCD/PRKCA/PTGS2/F2RL1/HMGCR/PRKCG/TRPV4/NLRP3/PTPN2/CYP19A1/CNR1	23	BP
GO:1902531	regulation of intracellular signal transduction	31/65	1838/17910	1.82292e-14	4.873e-12	1.98687e-12	NF2/NR3C2/AR/OGT/ESR1/STAT3/BCL2L1/DRD2/IL2/VEGFA/FGF1/FGF2/HPSE/F2/KDR/MMP9/PTPN1/JUN/TLR9/HSP90AA1/CDK1/PRKCD/PRKCA/PRKCB/PTGS2/F2RL1/HMGCR/TRPV4/PLA2G1B/NLRP3/PTPN2	31	BP
GO:0009891	positive regulation of biosynthetic process	31/65	1842/17910	1.93526e-14	4.873e-12	1.98687e-12	EXOSC9/AR/OGT/ESR1/XRCC6/HBB/STAT3/RORC/DRD2/IL2/VEGFA/FGF1/FGF2/F2/KDR/NR3C1/JUN/GLI1/TLR9/HSP90AA1/CDK1/VDR/PRKCD/PRKCB/PTGS2/F2RL1/PLA2G1B/NLRP3/PTPN2/TRPV1/TERT	31	BP
GO:0009967	positive regulation of signal transduction	29/65	1591/17910	2.68135e-14	6.32965e-12	2.5808e-12	NR3C2/AR/ESR1/STAT3/BCL2L1/DRD2/IL2/VEGFA/FGF1/FGF2/HPSE/F2/KDR/MMP9/PTPN1/JUN/GLI1/TLR9/HSP90AA1/CDK1/PRKCD/PRKCA/PRKCB/F2RL1/HMGCR/TRPV4/PLA2G1B/PTPN2/TERT	29	BP
GO:0008219	cell death	33/65	2178/17910	3.54378e-14	7.21057e-12	2.93997e-12	NF2/AR/OGT/ESR1/YARS1/HK2/HBB/ALB/STAT3/BCL2L1/DRD2/IL2/VEGFA/FGF2/KDR/NR3C1/MMP9/PTPN1/JUN/LGALS3/CDK1/VDR/PRKCD/PRKCA/PRKCB/PTGS2/HMGCR/PRKCG/NLRP3/PTPN2/TRPV1/CNR1/TERT	33	BP
GO:0031325	positive regulation of cellular metabolic process	38/65	3007/17910	3.62484e-14	7.21057e-12	2.93997e-12	EXOSC9/AR/OGT/ESR1/HK2/XRCC6/HBB/STAT3/RORC/DRD2/IL2/VEGFA/FGF1/FGF2/F2/KDR/NR3C1/MMP9/PTPN1/JUN/GLI1/TLR9/HSP90AA1/CDK1/VDR/PRKCD/PRKCA/PRKCB/PTGS2/F2RL1/HMGCR/PRKCG/TRPV4/PLA2G1B/NLRP3/PTPN2/TRPV1/TERT	38	BP
GO:0001934	positive regulation of protein phosphorylation	23/65	907/17910	3.62724e-14	7.21057e-12	2.93997e-12	AR/XRCC6/STAT3/DRD2/IL2/VEGFA/FGF1/FGF2/F2/KDR/MMP9/PTPN1/JUN/TLR9/HSP90AA1/CDK1/PRKCD/PRKCA/PTGS2/F2RL1/HMGCR/TRPV4/PLA2G1B	23	BP
GO:0051240	positive regulation of multicellular organismal process	30/65	1750/17910	3.93549e-14	7.43217e-12	3.03032e-12	AR/OGT/HK2/XRCC6/STAT3/DRD2/IL2/VEGFA/FGF1/FGF2/HPSE/F2/KDR/MMP9/JUN/GLI1/TLR9/CDK1/VDR/PRKCA/PRKCB/PTGS2/F2RL1/HMGCR/TRPV4/NLRP3/TRPV1/CNR1/CA2/TERT	30	BP
GO:0010646	regulation of cell communication	41/65	3589/17910	4.50245e-14	8.09798e-12	3.3018e-12	NF2/NR3C2/AR/OGT/ESR1/NOS2/STAT3/BCL2L1/DRD2/IL2/VEGFA/FGF1/FGF2/HPSE/F2/KDR/MMP9/PTPN1/JUN/GLI1/TLR9/HSP90AA1/LGALS3/CDK1/PRKCD/PRKCA/PRKCB/PTGS2/F2RL1/HMGCR/SLC2A1/PRKCG/TRPV4/PLA2G1B/NLRP3/PTPN2/CYP19A1/CNR1/CA2/CA7/TERT	41	BP
GO:0023051	regulation of signaling	41/65	3635/17910	7.06418e-14	1.21279e-11	4.94492e-12	NF2/NR3C2/AR/OGT/ESR1/NOS2/STAT3/BCL2L1/DRD2/IL2/VEGFA/FGF1/FGF2/HPSE/F2/KDR/MMP9/PTPN1/JUN/GLI1/TLR9/HSP90AA1/LGALS3/CDK1/PRKCD/PRKCA/PRKCB/PTGS2/F2RL1/HMGCR/SLC2A1/PRKCG/TRPV4/PLA2G1B/NLRP3/PTPN2/CYP19A1/CNR1/CA2/CA7/TERT	41	BP
GO:0042327	positive regulation of phosphorylation	23/65	955/17910	1.07576e-13	1.76659e-11	7.20292e-12	AR/XRCC6/STAT3/DRD2/IL2/VEGFA/FGF1/FGF2/F2/KDR/MMP9/PTPN1/JUN/TLR9/HSP90AA1/CDK1/PRKCD/PRKCA/PTGS2/F2RL1/HMGCR/TRPV4/PLA2G1B	23	BP
GO:0032880	regulation of protein localization	23/65	979/17910	1.81084e-13	2.84981e-11	1.16196e-11	NF2/AR/NOS2/BCL2L1/DRD2/IL2/F2/PTPN1/TLR9/HSP90AA1/LGALS3/CDK1/PRKCD/PRKCA/PTGS2/F2RL1/HMGCR/SLC2A1/TRPV4/PLA2G1B/NLRP3/CNR1/TERT	23	BP
GO:0046903	secretion	28/65	1584/17910	1.97885e-13	2.98964e-11	1.21897e-11	NOS2/HK2/XRCC6/HBB/ALB/DRD2/IL2/VEGFA/HPSE/MMP9/TLR9/HSP90AA1/LGALS3/VDR/PRKCD/PRKCA/PRKCB/F2RL1/HMGCR/SLC2A1/PRKCG/TRPV4/PLA2G1B/NLRP3/TRPV1/CYP19A1/CNR1/CA2	28	BP
GO:0009605	response to external stimulus	33/65	2331/17910	2.50407e-13	3.63764e-11	1.48318e-11	OGT/ESR1/NOS2/ALB/BCL2L1/HSD11B2/DRD2/IL2/VEGFA/FGF1/FGF2/HPSE/F2/KDR/MMP9/JUN/TLR9/LGALS3/VDR/PRKCD/PRKCA/PTGS2/F2RL1/HMGCR/SLC2A1/PRKCG/TRPV4/PLA2G1B/NLRP3/PTPN2/TRPV1/CYP19A1/CNR1	33	BP
GO:0031401	positive regulation of protein modification process	24/65	1117/17910	3.17313e-13	4.43885e-11	1.80986e-11	AR/OGT/XRCC6/STAT3/DRD2/IL2/VEGFA/FGF1/FGF2/F2/KDR/MMP9/PTPN1/JUN/TLR9/HSP90AA1/CDK1/PRKCD/PRKCA/PTGS2/F2RL1/HMGCR/TRPV4/PLA2G1B	24	BP
GO:0006915	apoptotic process	30/65	1907/17910	3.8089e-13	4.9951e-11	2.03666e-11	NF2/AR/OGT/ESR1/YARS1/HK2/ALB/STAT3/BCL2L1/IL2/VEGFA/KDR/NR3C1/MMP9/PTPN1/JUN/LGALS3/CDK1/VDR/PRKCD/PRKCA/PRKCB/PTGS2/HMGCR/PRKCG/NLRP3/PTPN2/TRPV1/CNR1/TERT	30	BP
GO:0051173	positive regulation of nitrogen compound metabolic process	36/65	2870/17910	3.83526e-13	4.9951e-11	2.03666e-11	EXOSC9/AR/OGT/ESR1/XRCC6/HBB/STAT3/RORC/DRD2/IL2/VEGFA/FGF1/FGF2/F2/KDR/NR3C1/MMP9/PTPN1/JUN/GLI1/TLR9/HSP90AA1/CDK1/VDR/PRKCD/PRKCA/PRKCB/PTGS2/F2RL1/HMGCR/PRKCG/TRPV4/PLA2G1B/NLRP3/TRPV1/TERT	36	BP
GO:0010562	positive regulation of phosphorus metabolic process	23/65	1025/17910	4.72454e-13	5.75631e-11	2.34703e-11	AR/XRCC6/STAT3/DRD2/IL2/VEGFA/FGF1/FGF2/F2/KDR/MMP9/PTPN1/JUN/TLR9/HSP90AA1/CDK1/PRKCD/PRKCA/PTGS2/F2RL1/HMGCR/TRPV4/PLA2G1B	23	BP
GO:0045937	positive regulation of phosphate metabolic process	23/65	1025/17910	4.72454e-13	5.75631e-11	2.34703e-11	AR/XRCC6/STAT3/DRD2/IL2/VEGFA/FGF1/FGF2/F2/KDR/MMP9/PTPN1/JUN/TLR9/HSP90AA1/CDK1/PRKCD/PRKCA/PTGS2/F2RL1/HMGCR/TRPV4/PLA2G1B	23	BP
GO:0010941	regulation of cell death	28/65	1659/17910	6.2056e-13	7.23292e-11	2.94908e-11	NF2/AR/ESR1/HBB/ALB/STAT3/BCL2L1/DRD2/IL2/VEGFA/FGF2/KDR/MMP9/PTPN1/JUN/LGALS3/CDK1/VDR/PRKCD/PRKCA/PTGS2/HMGCR/PRKCG/NLRP3/PTPN2/TRPV1/CNR1/TERT	28	BP
GO:0008284	positive regulation of cell proliferation	22/65	931/17910	6.31947e-13	7.23292e-11	2.94908e-11	AR/ESR1/STAT3/BCL2L1/DRD2/IL2/VEGFA/FGF1/FGF2/HPSE/F2/KDR/MMP9/JUN/GLI1/TLR9/CDK1/PRKCA/PTGS2/HMGCR/PLA2G1B/TERT	22	BP
GO:0042127	regulation of cell proliferation	28/65	1664/17910	6.68251e-13	7.42349e-11	3.02679e-11	NF2/AR/ESR1/NOS2/XRCC6/STAT3/BCL2L1/DRD2/IL2/VEGFA/FGF1/FGF2/HPSE/F2/KDR/MMP9/JUN/GLI1/TLR9/LGALS3/CDK1/VDR/PRKCA/PTGS2/HMGCR/PLA2G1B/PTPN2/TERT	28	BP
GO:0031328	positive regulation of cellular biosynthetic process	29/65	1809/17910	7.20004e-13	7.76988e-11	3.16802e-11	EXOSC9/AR/OGT/ESR1/XRCC6/HBB/STAT3/RORC/DRD2/IL2/VEGFA/FGF1/FGF2/NR3C1/JUN/GLI1/TLR9/HSP90AA1/CDK1/VDR/PRKCD/PRKCB/PTGS2/F2RL1/PLA2G1B/NLRP3/PTPN2/TRPV1/TERT	29	BP
GO:0009893	positive regulation of metabolic process	38/65	3313/17910	8.57568e-13	8.97633e-11	3.65993e-11	EXOSC9/AR/OGT/ESR1/HK2/XRCC6/HBB/STAT3/RORC/DRD2/IL2/VEGFA/FGF1/FGF2/F2/KDR/NR3C1/MMP9/PTPN1/JUN/GLI1/TLR9/HSP90AA1/CDK1/VDR/PRKCD/PRKCA/PRKCB/PTGS2/F2RL1/HMGCR/PRKCG/TRPV4/PLA2G1B/NLRP3/PTPN2/TRPV1/TERT	38	BP
GO:0008283	cell proliferation	30/65	1969/17910	8.79333e-13	8.97633e-11	3.65993e-11	NF2/AR/ESR1/NOS2/XRCC6/STAT3/BCL2L1/DRD2/IL2/VEGFA/FGF1/FGF2/HPSE/F2/KDR/MMP9/JUN/GLI1/TLR9/LGALS3/CDK1/VDR/PRKCD/PRKCA/PTGS2/F2RL1/HMGCR/PLA2G1B/PTPN2/TERT	30	BP
GO:1901701	cellular response to oxygen-containing compound	23/65	1068/17910	1.10899e-12	1.10228e-10	4.49434e-11	AR/OGT/ESR1/NOS2/STAT3/BCL2L1/RORC/NR3C1/MMP9/PTPN1/JUN/CDK1/VDR/PRKCD/PRKCA/PRKCB/PTGS2/HMGCR/PLA2G1B/NLRP3/PTPN2/TRPV1/CA2	23	BP
GO:0031399	regulation of protein modification process	28/65	1718/17910	1.46275e-12	1.41662e-10	5.77599e-11	NF2/AR/OGT/XRCC6/STAT3/DRD2/IL2/VEGFA/FGF1/FGF2/F2/KDR/MMP9/PTPN1/JUN/TLR9/HSP90AA1/LGALS3/CDK1/PRKCD/PRKCA/PTGS2/F2RL1/HMGCR/PRKCG/TRPV4/PLA2G1B/PTPN2	28	BP
GO:0001932	regulation of protein phosphorylation	25/65	1324/17910	1.53511e-12	1.44953e-10	5.91017e-11	NF2/AR/XRCC6/STAT3/DRD2/IL2/VEGFA/FGF1/FGF2/F2/KDR/MMP9/PTPN1/JUN/TLR9/HSP90AA1/CDK1/PRKCD/PRKCA/PTGS2/F2RL1/HMGCR/TRPV4/PLA2G1B/PTPN2	25	BP
GO:0042325	regulation of phosphorylation	26/65	1467/17910	1.96279e-12	1.80816e-10	7.37242e-11	NF2/AR/OGT/XRCC6/STAT3/DRD2/IL2/VEGFA/FGF1/FGF2/F2/KDR/MMP9/PTPN1/JUN/TLR9/HSP90AA1/CDK1/PRKCD/PRKCA/PTGS2/F2RL1/HMGCR/TRPV4/PLA2G1B/PTPN2	26	BP
GO:0012501	programmed cell death	30/65	2049/17910	2.47419e-12	2.22501e-10	9.07204e-11	NF2/AR/OGT/ESR1/YARS1/HK2/ALB/STAT3/BCL2L1/IL2/VEGFA/KDR/NR3C1/MMP9/PTPN1/JUN/LGALS3/CDK1/VDR/PRKCD/PRKCA/PRKCB/PTGS2/HMGCR/PRKCG/NLRP3/PTPN2/TRPV1/CNR1/TERT	30	BP
GO:2000026	regulation of multicellular organismal development	30/65	2077/17910	3.51366e-12	3.0863e-10	1.25838e-10	NF2/AR/ESR1/HK2/STAT3/DRD2/IL2/VEGFA/FGF1/FGF2/HPSE/F2/KDR/MMP9/JUN/GLI1/TLR9/LGALS3/CDK1/VDR/PRKCA/PRKCB/PTGS2/HMGCR/TRPV4/NLRP3/PTPN2/CNR1/CA2/TERT	30	BP
GO:0071310	cellular response to organic substance	33/65	2564/17910	3.7292e-12	3.20118e-10	1.30522e-10	NR3C2/AR/OGT/ESR1/ACADVL/NOS2/HK2/STAT3/BCL2L1/RORC/IL2/VEGFA/FGF1/FGF2/KDR/NR3C1/MMP9/PTPN1/JUN/HSP90AA1/VDR/PRKCD/PRKCA/PRKCB/PTGS2/F2RL1/HMGCR/PLA2G1B/NLRP3/PTPN2/TRPV1/CA2/CA1	33	BP
GO:0019220	regulation of phosphate metabolic process	27/65	1671/17910	5.43123e-12	4.55861e-10	1.85869e-10	NF2/AR/OGT/XRCC6/STAT3/DRD2/IL2/VEGFA/FGF1/FGF2/F2/KDR/MMP9/PTPN1/JUN/TLR9/HSP90AA1/LGALS3/CDK1/PRKCD/PRKCA/PTGS2/F2RL1/HMGCR/TRPV4/PLA2G1B/PTPN2	27	BP
GO:0051174	regulation of phosphorus metabolic process	27/65	1673/17910	5.58587e-12	4.58648e-10	1.87005e-10	NF2/AR/OGT/XRCC6/STAT3/DRD2/IL2/VEGFA/FGF1/FGF2/F2/KDR/MMP9/PTPN1/JUN/TLR9/HSP90AA1/LGALS3/CDK1/PRKCD/PRKCA/PTGS2/F2RL1/HMGCR/TRPV4/PLA2G1B/PTPN2	27	BP
GO:0006810	transport	44/65	4785/17910	5.80253e-12	4.66301e-10	1.90125e-10	SCO2/NOS2/HK2/XRCC6/HBB/KIF11/ALB/STAT3/BCL2L1/DRD2/IL2/VEGFA/FGF2/HPSE/F2/MMP9/PTPN1/TLR9/HSP90AA1/LGALS3/VDR/PRKCD/PRKCA/PRKCB/PTGS2/F2RL1/HMGCR/SLC2A1/PRKCG/TRPV4/SLC6A2/PLA2G1B/NLRP3/ABCB11/TRPV1/CYP19A1/CNR1/CA2/CA7/CA1/TERT/CA6/CA14/CA4	44	BP
GO:0051239	regulation of multicellular organismal process	36/65	3144/17910	6.23314e-12	4.90471e-10	1.9998e-10	NF2/AR/OGT/ESR1/NOS2/HK2/XRCC6/STAT3/DRD2/IL2/VEGFA/FGF1/FGF2/HPSE/F2/KDR/MMP9/JUN/GLI1/TLR9/LGALS3/CDK1/VDR/PRKCD/PRKCA/PRKCB/PTGS2/F2RL1/HMGCR/TRPV4/NLRP3/PTPN2/TRPV1/CNR1/CA2/TERT	36	BP
GO:0032940	secretion by cell	25/65	1449/17910	1.11899e-11	8.62538e-10	3.51683e-10	NOS2/XRCC6/HBB/ALB/DRD2/IL2/VEGFA/HPSE/MMP9/TLR9/HSP90AA1/LGALS3/PRKCD/PRKCA/PRKCB/F2RL1/HMGCR/SLC2A1/PRKCG/TRPV4/PLA2G1B/NLRP3/TRPV1/CYP19A1/CNR1	25	BP
GO:0080134	regulation of response to stress	26/65	1592/17910	1.25999e-11	9.48707e-10	3.86817e-10	ESR1/NOS2/XRCC6/BCL2L1/DRD2/IL2/VEGFA/FGF2/HPSE/F2/MMP9/PTPN1/TLR9/HSP90AA1/PRKCD/PRKCA/PTGS2/F2RL1/HMGCR/PRKCG/TRPV4/NLRP3/PTPN2/CYP19A1/CNR1/TERT	26	BP
GO:0032270	positive regulation of cellular protein metabolic process	25/65	1458/17910	1.28102e-11	9.48707e-10	3.86817e-10	AR/OGT/XRCC6/STAT3/DRD2/IL2/VEGFA/FGF1/FGF2/F2/KDR/MMP9/PTPN1/JUN/TLR9/HSP90AA1/CDK1/PRKCD/PRKCA/PTGS2/F2RL1/HMGCR/TRPV4/PLA2G1B/NLRP3	25	BP
GO:0051234	establishment of localization	44/65	4908/17910	1.47196e-11	1.06915e-09	4.35925e-10	SCO2/NOS2/HK2/XRCC6/HBB/KIF11/ALB/STAT3/BCL2L1/DRD2/IL2/VEGFA/FGF2/HPSE/F2/MMP9/PTPN1/TLR9/HSP90AA1/LGALS3/VDR/PRKCD/PRKCA/PRKCB/PTGS2/F2RL1/HMGCR/SLC2A1/PRKCG/TRPV4/SLC6A2/PLA2G1B/NLRP3/ABCB11/TRPV1/CYP19A1/CNR1/CA2/CA7/CA1/TERT/CA6/CA14/CA4	44	BP
GO:0051049	regulation of transport	27/65	1773/17910	2.16549e-11	1.54322e-09	6.29219e-10	NOS2/HK2/DRD2/IL2/VEGFA/F2/MMP9/PTPN1/TLR9/LGALS3/PRKCD/PRKCA/PRKCB/PTGS2/F2RL1/HMGCR/SLC2A1/PRKCG/TRPV4/PLA2G1B/NLRP3/TRPV1/CYP19A1/CNR1/CA2/CA7/TERT	27	BP
GO:0043408	regulation of MAPK cascade	18/65	689/17910	2.50343e-11	1.75101e-09	7.13943e-10	NF2/AR/DRD2/VEGFA/FGF1/FGF2/KDR/PTPN1/JUN/TLR9/CDK1/PRKCD/PRKCA/F2RL1/HMGCR/TRPV4/PLA2G1B/PTPN2	18	BP
GO:0071702	organic substance transport	31/65	2416/17910	2.81259e-11	1.90606e-09	7.7716e-10	NOS2/HK2/HBB/STAT3/DRD2/IL2/PTPN1/TLR9/HSP90AA1/PRKCD/PRKCA/PRKCB/PTGS2/F2RL1/HMGCR/SLC2A1/TRPV4/SLC6A2/PLA2G1B/NLRP3/ABCB11/TRPV1/CYP19A1/CNR1/CA2/CA7/CA1/TERT/CA6/CA14/CA4	31	BP
GO:0042981	regulation of apoptotic process	25/65	1512/17910	2.82603e-11	1.90606e-09	7.7716e-10	NF2/AR/ESR1/ALB/STAT3/BCL2L1/IL2/VEGFA/KDR/MMP9/PTPN1/JUN/LGALS3/CDK1/VDR/PRKCD/PRKCA/PTGS2/HMGCR/PRKCG/NLRP3/PTPN2/TRPV1/CNR1/TERT	25	BP
GO:0050793	regulation of developmental process	32/65	2598/17910	3.24982e-11	2.15343e-09	8.78022e-10	NF2/AR/ESR1/HK2/STAT3/RORC/DRD2/IL2/VEGFA/FGF1/FGF2/HPSE/F2/KDR/MMP9/JUN/GLI1/TLR9/LGALS3/CDK1/VDR/PRKCA/PRKCB/PTGS2/HMGCR/TRPV4/NLRP3/PTPN2/TRPV1/CNR1/CA2/TERT	32	BP
GO:0045595	regulation of cell differentiation	27/65	1808/17910	3.40579e-11	2.21788e-09	9.04297e-10	NF2/AR/STAT3/RORC/DRD2/IL2/VEGFA/FGF2/F2/KDR/MMP9/JUN/GLI1/TLR9/LGALS3/CDK1/VDR/PRKCA/PRKCB/PTGS2/TRPV4/NLRP3/PTPN2/TRPV1/CNR1/CA2/TERT	27	BP
GO:0006811	ion transport	25/65	1533/17910	3.80985e-11	2.43895e-09	9.94436e-10	SCO2/NOS2/HBB/DRD2/FGF2/F2/MMP9/TLR9/LGALS3/VDR/PRKCD/PRKCB/PTGS2/SLC2A1/TRPV4/PLA2G1B/ABCB11/TRPV1/CNR1/CA2/CA7/CA1/CA6/CA14/CA4	25	BP
GO:0043067	regulation of programmed cell death	25/65	1539/17910	4.1456e-11	2.60965e-09	1.06404e-09	NF2/AR/ESR1/ALB/STAT3/BCL2L1/IL2/VEGFA/KDR/MMP9/PTPN1/JUN/LGALS3/CDK1/VDR/PRKCD/PRKCA/PTGS2/HMGCR/PRKCG/NLRP3/PTPN2/TRPV1/CNR1/TERT	25	BP
GO:0051247	positive regulation of protein metabolic process	25/65	1548/17910	4.70206e-11	2.91142e-09	1.18708e-09	AR/OGT/XRCC6/STAT3/DRD2/IL2/VEGFA/FGF1/FGF2/F2/KDR/MMP9/PTPN1/JUN/TLR9/HSP90AA1/CDK1/PRKCD/PRKCA/PTGS2/F2RL1/HMGCR/TRPV4/PLA2G1B/NLRP3	25	BP
GO:0006468	protein phosphorylation	27/65	1835/17910	4.79543e-11	2.92135e-09	1.19112e-09	NF2/AR/XRCC6/STAT3/DRD2/IL2/VEGFA/FGF1/FGF2/F2/KDR/MMP9/PTPN1/JUN/TLR9/HSP90AA1/CDK1/PRKCD/PRKCA/PRKCB/PTGS2/F2RL1/HMGCR/PRKCG/TRPV4/PLA2G1B/PTPN2	27	BP
GO:0010243	response to organonitrogen compound	20/65	932/17910	5.28633e-11	3.16928e-09	1.29221e-09	OGT/STAT3/BCL2L1/HSD11B2/DRD2/MMP9/PTPN1/CDK1/PRKCD/PRKCB/PTGS2/SLC2A1/PRKCG/TRPV4/PLA2G1B/NLRP3/PTPN2/TRPV1/CNR1/CA2	20	BP
GO:0045935	positive regulation of nucleobase-containing compound metabolic process	26/65	1715/17910	6.68066e-11	3.94263e-09	1.60753e-09	EXOSC9/AR/OGT/ESR1/XRCC6/STAT3/RORC/DRD2/IL2/VEGFA/FGF1/FGF2/NR3C1/JUN/GLI1/TLR9/HSP90AA1/CDK1/VDR/PRKCD/PRKCB/F2RL1/PRKCG/PLA2G1B/NLRP3/TERT	26	BP
GO:0010604	positive regulation of macromolecule metabolic process	34/65	3041/17910	7.66378e-11	4.45325e-09	1.81573e-09	EXOSC9/AR/OGT/ESR1/XRCC6/STAT3/RORC/DRD2/IL2/VEGFA/FGF1/FGF2/F2/KDR/NR3C1/MMP9/PTPN1/JUN/GLI1/TLR9/HSP90AA1/CDK1/VDR/PRKCD/PRKCA/PRKCB/PTGS2/F2RL1/HMGCR/PRKCG/TRPV4/PLA2G1B/NLRP3/TERT	34	BP
GO:0015701	bicarbonate transport	7/65	42/17910	1.45165e-10	8.30738e-09	3.38718e-09	HBB/CA2/CA7/CA1/CA6/CA14/CA4	7	BP
GO:0016310	phosphorylation	29/65	2243/17910	1.49801e-10	8.44477e-09	3.4432e-09	NF2/AR/OGT/HK2/XRCC6/STAT3/DRD2/IL2/VEGFA/FGF1/FGF2/F2/KDR/MMP9/PTPN1/JUN/TLR9/HSP90AA1/CDK1/PRKCD/PRKCA/PRKCB/PTGS2/F2RL1/HMGCR/PRKCG/TRPV4/PLA2G1B/PTPN2	29	BP
GO:0000165	MAPK cascade	19/65	882/17910	1.6968e-10	9.42475e-09	3.84276e-09	NF2/AR/DRD2/IL2/VEGFA/FGF1/FGF2/KDR/PTPN1/JUN/TLR9/CDK1/PRKCD/PRKCA/F2RL1/HMGCR/TRPV4/PLA2G1B/PTPN2	19	BP
GO:0023014	signal transduction by protein phosphorylation	19/65	886/17910	1.83202e-10	1.00283e-08	4.08885e-09	NF2/AR/DRD2/IL2/VEGFA/FGF1/FGF2/KDR/PTPN1/JUN/TLR9/CDK1/PRKCD/PRKCA/F2RL1/HMGCR/TRPV4/PLA2G1B/PTPN2	19	BP
GO:0031324	negative regulation of cellular metabolic process	30/65	2432/17910	1.92613e-10	1.02171e-08	4.16584e-09	NF2/AR/OGT/ESR1/ACADVL/HK2/XRCC6/STAT3/RORC/DRD2/CYP2D6/IL2/VEGFA/F2/NR3C1/MMP9/PTPN1/JUN/LGALS3/VDR/PRKCD/PTGS2/F2RL1/HMGCR/PRKCG/TRPV4/PTPN2/TRPV1/CNR1/TERT	30	BP
GO:0060548	negative regulation of cell death	20/65	1003/17910	1.94896e-10	1.02171e-08	4.16584e-09	AR/ALB/STAT3/BCL2L1/DRD2/IL2/VEGFA/FGF2/KDR/MMP9/PTPN1/JUN/LGALS3/CDK1/PRKCD/PRKCA/PTGS2/HMGCR/PRKCG/TERT	20	BP
GO:0051094	positive regulation of developmental process	23/65	1378/17910	1.95749e-10	1.02171e-08	4.16584e-09	NF2/AR/HK2/STAT3/DRD2/IL2/VEGFA/FGF1/FGF2/HPSE/KDR/JUN/GLI1/CDK1/VDR/PRKCA/PRKCB/PTGS2/HMGCR/NLRP3/CNR1/CA2/TERT	23	BP
GO:0048523	negative regulation of cellular process	41/65	4580/17910	1.97471e-10	1.02171e-08	4.16584e-09	NF2/AR/OGT/ESR1/ACADVL/HK2/XRCC6/ALB/STAT3/BCL2L1/RORC/DRD2/CYP2D6/IL2/VEGFA/FGF2/F2/KDR/NR3C1/MMP9/PTPN1/JUN/GLI1/TLR9/LGALS3/CDK1/VDR/PRKCD/PRKCA/PRKCB/PTGS2/F2RL1/HMGCR/PRKCG/TRPV4/NLRP3/PTPN2/TRPV1/CYP19A1/CNR1/TERT	41	BP
GO:1901698	response to nitrogen compound	20/65	1006/17910	2.05454e-10	1.04865e-08	4.27567e-09	OGT/STAT3/BCL2L1/HSD11B2/DRD2/MMP9/PTPN1/CDK1/PRKCD/PRKCB/PTGS2/SLC2A1/PRKCG/TRPV4/PLA2G1B/NLRP3/PTPN2/TRPV1/CNR1/CA2	20	BP
GO:0043410	positive regulation of MAPK cascade	15/65	499/17910	2.21383e-10	1.11488e-08	4.54573e-09	AR/DRD2/VEGFA/FGF1/FGF2/KDR/PTPN1/JUN/TLR9/CDK1/PRKCA/F2RL1/HMGCR/TRPV4/PLA2G1B	15	BP
GO:0035556	intracellular signal transduction	31/65	2624/17910	2.37906e-10	1.17933e-08	4.80851e-09	NF2/NR3C2/AR/OGT/ESR1/STAT3/BCL2L1/DRD2/IL2/VEGFA/FGF1/FGF2/HPSE/F2/KDR/MMP9/PTPN1/JUN/TLR9/HSP90AA1/CDK1/PRKCD/PRKCA/PRKCB/PTGS2/F2RL1/HMGCR/TRPV4/PLA2G1B/NLRP3/PTPN2	31	BP
GO:0048878	chemical homeostasis	20/65	1015/17910	2.40426e-10	1.17933e-08	4.80851e-09	SCO2/ESR1/STAT3/DRD2/IL2/VEGFA/FGF2/F2/KDR/VDR/PRKCB/F2RL1/HMGCR/TRPV4/PLA2G1B/PTPN2/TRPV1/CNR1/CA2/CA7	20	BP
GO:0045944	positive regulation of transcription by RNA polymerase II	20/65	1031/17910	3.1668e-10	1.53346e-08	6.2524e-09	EXOSC9/AR/OGT/ESR1/XRCC6/STAT3/DRD2/IL2/VEGFA/FGF1/FGF2/NR3C1/JUN/GLI1/TLR9/VDR/F2RL1/PLA2G1B/NLRP3/TERT	20	BP
GO:0009725	response to hormone	19/65	919/17910	3.39779e-10	1.59691e-08	6.51109e-09	NR3C2/AR/OGT/ESR1/STAT3/HSD11B2/RORC/NR3C1/PTPN1/VDR/PRKCD/PRKCB/PTGS2/SLC2A1/TRPV4/PLA2G1B/PTPN2/TRPV1/CA2	19	BP
GO:0010557	positive regulation of macromolecule biosynthetic process	25/65	1698/17910	3.40073e-10	1.59691e-08	6.51109e-09	EXOSC9/AR/OGT/ESR1/XRCC6/STAT3/RORC/DRD2/IL2/VEGFA/FGF1/FGF2/KDR/NR3C1/JUN/GLI1/TLR9/HSP90AA1/CDK1/VDR/PRKCB/F2RL1/PLA2G1B/NLRP3/TERT	25	BP
GO:0015711	organic anion transport	14/65	430/17910	3.42467e-10	1.59691e-08	6.51109e-09	NOS2/HBB/DRD2/PRKCD/SLC2A1/PLA2G1B/ABCB11/TRPV1/CA2/CA7/CA1/CA6/CA14/CA4	14	BP
GO:0048513	animal organ development	35/65	3403/17910	3.49261e-10	1.60873e-08	6.55929e-09	NF2/SCO2/AR/ESR1/HK2/XRCC6/STAT3/BCL2L1/HSD11B1/RORC/DRD2/IL2/VEGFA/FGF1/FGF2/HPSE/KDR/MMP9/JUN/GLI1/TLR9/LGALS3/CDK1/VDR/PRKCA/PRKCB/PTGS2/F2RL1/HMGCR/SLC2A1/TRPV4/NLRP3/PTPN2/CYP19A1/CA2	35	BP
GO:0009719	response to endogenous stimulus	24/65	1560/17910	3.63632e-10	1.65474e-08	6.7469e-09	NR3C2/AR/OGT/ESR1/STAT3/BCL2L1/HSD11B2/RORC/FGF1/FGF2/NR3C1/PTPN1/JUN/VDR/PRKCD/PRKCB/PTGS2/SLC2A1/TRPV4/PLA2G1B/NLRP3/PTPN2/TRPV1/CA2	24	BP
GO:0030003	cellular cation homeostasis	15/65	518/17910	3.71456e-10	1.67022e-08	6.81002e-09	SCO2/ESR1/DRD2/IL2/FGF2/F2/VDR/PRKCB/F2RL1/TRPV4/PLA2G1B/TRPV1/CNR1/CA2/CA7	15	BP
GO:0019725	cellular homeostasis	18/65	814/17910	3.77541e-10	1.67761e-08	6.84015e-09	SCO2/ESR1/NOS2/DRD2/IL2/FGF2/F2/VDR/PRKCB/F2RL1/HMGCR/TRPV4/SLC6A2/PLA2G1B/TRPV1/CNR1/CA2/CA7	18	BP
GO:0006873	cellular ion homeostasis	15/65	531/17910	5.22935e-10	2.27106e-08	9.25983e-09	SCO2/ESR1/DRD2/IL2/FGF2/F2/VDR/PRKCB/F2RL1/TRPV4/PLA2G1B/TRPV1/CNR1/CA2/CA7	15	BP
GO:0048583	regulation of response to stimulus	39/65	4275/17910	5.2312e-10	2.27106e-08	9.25983e-09	NF2/NR3C2/AR/OGT/ESR1/NOS2/XRCC6/STAT3/BCL2L1/DRD2/IL2/VEGFA/FGF1/FGF2/HPSE/F2/KDR/MMP9/PTPN1/JUN/GLI1/TLR9/HSP90AA1/LGALS3/CDK1/PRKCD/PRKCA/PRKCB/PTGS2/F2RL1/HMGCR/PRKCG/TRPV4/PLA2G1B/NLRP3/PTPN2/CYP19A1/CNR1/TERT	39	BP
GO:0009966	regulation of signal transduction	34/65	3265/17910	5.53771e-10	2.37681e-08	9.69099e-09	NF2/NR3C2/AR/OGT/ESR1/STAT3/BCL2L1/DRD2/IL2/VEGFA/FGF1/FGF2/HPSE/F2/KDR/MMP9/PTPN1/JUN/GLI1/TLR9/HSP90AA1/LGALS3/CDK1/PRKCD/PRKCA/PRKCB/PTGS2/F2RL1/HMGCR/TRPV4/PLA2G1B/NLRP3/PTPN2/TERT	34	BP
GO:0002684	positive regulation of immune system process	20/65	1087/17910	7.99634e-10	3.3935e-08	1.38364e-08	ESR1/XRCC6/STAT3/IL2/VEGFA/F2/JUN/TLR9/HSP90AA1/LGALS3/PRKCD/PRKCA/PRKCB/F2RL1/TRPV4/PLA2G1B/NLRP3/PTPN2/CNR1/CA2	20	BP
GO:0009892	negative regulation of metabolic process	34/65	3321/17910	8.83597e-10	3.70816e-08	1.51193e-08	EXOSC9/NF2/AR/OGT/ESR1/ACADVL/NOS2/HK2/XRCC6/STAT3/RORC/DRD2/CYP2D6/IL2/VEGFA/F2/KDR/NR3C1/MMP9/PTPN1/JUN/LGALS3/VDR/PRKCD/PRKCA/PTGS2/F2RL1/HMGCR/PRKCG/TRPV4/PTPN2/TRPV1/CNR1/TERT	34	BP
GO:0044093	positive regulation of molecular function	24/65	1636/17910	9.57711e-10	3.97503e-08	1.62074e-08	AR/ESR1/XRCC6/STAT3/DRD2/IL2/VEGFA/FGF1/FGF2/F2/MMP9/PTPN1/JUN/TLR9/HSP90AA1/LGALS3/CDK1/VDR/PRKCD/PRKCB/F2RL1/PLA2G1B/NLRP3/TERT	24	BP
GO:0050790	regulation of catalytic activity	27/65	2116/17910	1.21615e-09	4.99281e-08	2.03572e-08	NF2/ESR1/XRCC6/STAT3/DRD2/IL2/VEGFA/FGF1/FGF2/F2/MMP9/PTPN1/JUN/TLR9/HSP90AA1/LGALS3/CDK1/VDR/PRKCD/PTGS2/F2RL1/HMGCR/PLA2G1B/NLRP3/PTPN2/CNR1/TERT	27	BP
GO:0032268	regulation of cellular protein metabolic process	29/65	2452/17910	1.26952e-09	5.1559e-08	2.10222e-08	NF2/AR/OGT/XRCC6/STAT3/DRD2/IL2/VEGFA/FGF1/FGF2/F2/KDR/MMP9/PTPN1/JUN/TLR9/HSP90AA1/LGALS3/CDK1/PRKCD/PRKCA/PTGS2/F2RL1/HMGCR/PRKCG/TRPV4/PLA2G1B/NLRP3/PTPN2	29	BP
GO:0055082	cellular chemical homeostasis	16/65	666/17910	1.32693e-09	5.33173e-08	2.17391e-08	SCO2/ESR1/DRD2/IL2/FGF2/F2/VDR/PRKCB/F2RL1/HMGCR/TRPV4/PLA2G1B/TRPV1/CNR1/CA2/CA7	16	BP
GO:0050801	ion homeostasis	16/65	669/17910	1.41572e-09	5.6286e-08	2.29496e-08	SCO2/ESR1/DRD2/IL2/FGF2/F2/KDR/VDR/PRKCB/F2RL1/TRPV4/PLA2G1B/TRPV1/CNR1/CA2/CA7	16	BP
GO:0008202	steroid metabolic process	12/65	321/17910	1.54134e-09	6.0642e-08	2.47256e-08	ESR1/ACADVL/HSD11B2/HSD11B1/RORC/CYP2D6/FGF1/VDR/HMGCR/ABCB11/SQLE/CYP19A1	12	BP
GO:0043066	negative regulation of apoptotic process	18/65	894/17910	1.6875e-09	6.5708e-08	2.67912e-08	AR/ALB/STAT3/BCL2L1/IL2/VEGFA/KDR/MMP9/PTPN1/JUN/LGALS3/CDK1/PRKCD/PRKCA/PTGS2/HMGCR/PRKCG/TERT	18	BP
GO:0006954	inflammatory response	17/65	784/17910	1.73708e-09	6.69485e-08	2.7297e-08	ESR1/NOS2/STAT3/IL2/F2/MMP9/JUN/TLR9/PRKCD/PTGS2/F2RL1/TRPV4/NLRP3/PTPN2/TRPV1/CYP19A1/CNR1	17	BP
GO:0048731	system development	40/65	4670/17910	1.79085e-09	6.83237e-08	2.78577e-08	NF2/SCO2/AR/ESR1/HK2/XRCC6/STAT3/BCL2L1/HSD11B1/RORC/DRD2/IL2/VEGFA/FGF1/FGF2/HPSE/F2/KDR/MMP9/JUN/GLI1/TLR9/HSP90AA1/LGALS3/CDK1/VDR/PRKCA/PRKCB/PTGS2/F2RL1/HMGCR/SLC2A1/PRKCG/TRPV4/NLRP3/PTPN2/CYP19A1/CNR1/CA2/TERT	40	BP
GO:0043434	response to peptide hormone	13/65	404/17910	1.83287e-09	6.92276e-08	2.82262e-08	OGT/STAT3/HSD11B2/PTPN1/PRKCD/PRKCB/PTGS2/SLC2A1/TRPV4/PLA2G1B/PTPN2/TRPV1/CA2	13	BP
GO:1901652	response to peptide	14/65	491/17910	1.90998e-09	7.14259e-08	2.91225e-08	OGT/STAT3/HSD11B2/MMP9/PTPN1/PRKCD/PRKCB/PTGS2/SLC2A1/TRPV4/PLA2G1B/PTPN2/TRPV1/CA2	14	BP
GO:0055080	cation homeostasis	15/65	588/17910	2.11225e-09	7.82155e-08	3.18909e-08	SCO2/ESR1/DRD2/IL2/FGF2/F2/VDR/PRKCB/F2RL1/TRPV4/PLA2G1B/TRPV1/CNR1/CA2/CA7	15	BP
GO:0050878	regulation of body fluid levels	14/65	499/17910	2.3506e-09	8.61964e-08	3.5145e-08	HK2/HBB/HSD11B2/DRD2/VEGFA/HPSE/F2/VDR/PRKCD/PRKCA/PRKCB/F2RL1/PRKCG/TRPV4	14	BP
GO:0002376	immune system process	32/65	3063/17910	2.45079e-09	8.90062e-08	3.62906e-08	EXOSC9/ESR1/NOS2/XRCC6/HBB/KIF11/STAT3/RORC/DRD2/IL2/VEGFA/HPSE/F2/KDR/MMP9/PTPN1/JUN/TLR9/HSP90AA1/LGALS3/PRKCD/PRKCA/PRKCB/F2RL1/TRPV4/PLA2G1B/NLRP3/PTPN2/TRPV1/CYP19A1/CNR1/CA2	32	BP
GO:0043069	negative regulation of programmed cell death	18/65	916/17910	2.47912e-09	8.91449e-08	3.63471e-08	AR/ALB/STAT3/BCL2L1/IL2/VEGFA/KDR/MMP9/PTPN1/JUN/LGALS3/CDK1/PRKCD/PRKCA/PTGS2/HMGCR/PRKCG/TERT	18	BP
GO:0051246	regulation of protein metabolic process	30/65	2700/17910	2.51532e-09	8.91449e-08	3.63471e-08	NF2/AR/OGT/NOS2/XRCC6/STAT3/DRD2/IL2/VEGFA/FGF1/FGF2/F2/KDR/MMP9/PTPN1/JUN/TLR9/HSP90AA1/LGALS3/CDK1/PRKCD/PRKCA/PTGS2/F2RL1/HMGCR/PRKCG/TRPV4/PLA2G1B/NLRP3/PTPN2	30	BP
GO:0002682	regulation of immune system process	23/65	1570/17910	2.52542e-09	8.91449e-08	3.63471e-08	ESR1/XRCC6/STAT3/DRD2/IL2/VEGFA/F2/PTPN1/JUN/TLR9/HSP90AA1/LGALS3/PRKCD/PRKCA/PRKCB/F2RL1/TRPV4/PLA2G1B/NLRP3/PTPN2/CYP19A1/CNR1/CA2	23	BP
GO:0098771	inorganic ion homeostasis	15/65	600/17910	2.77926e-09	9.71969e-08	3.96302e-08	SCO2/ESR1/DRD2/IL2/FGF2/F2/VDR/PRKCB/F2RL1/TRPV4/PLA2G1B/TRPV1/CNR1/CA2/CA7	15	BP
GO:0045766	positive regulation of angiogenesis	10/65	203/17910	2.91811e-09	1.01117e-07	4.12284e-08	HK2/STAT3/VEGFA/FGF1/FGF2/KDR/PRKCA/PRKCB/PTGS2/TERT	10	BP
GO:0071495	cellular response to endogenous stimulus	21/65	1305/17910	3.00767e-09	1.03272e-07	4.21073e-08	NR3C2/AR/OGT/ESR1/STAT3/BCL2L1/RORC/FGF1/FGF2/NR3C1/PTPN1/JUN/VDR/PRKCD/PRKCB/PTGS2/PLA2G1B/NLRP3/PTPN2/TRPV1/CA2	21	BP
GO:0090087	regulation of peptide transport	16/65	706/17910	3.06543e-09	1.04307e-07	4.25293e-08	NOS2/DRD2/IL2/PTPN1/TLR9/PRKCD/PRKCA/PTGS2/F2RL1/HMGCR/SLC2A1/TRPV4/PLA2G1B/NLRP3/CNR1/CA2	16	BP
GO:0033036	macromolecule localization	30/65	2735/17910	3.43443e-09	1.15798e-07	4.72143e-08	NF2/AR/ESR1/NOS2/HK2/STAT3/BCL2L1/DRD2/IL2/F2/PTPN1/TLR9/HSP90AA1/LGALS3/CDK1/PRKCD/PRKCA/PRKCB/PTGS2/F2RL1/HMGCR/SLC2A1/TRPV4/PLA2G1B/NLRP3/ABCB11/PTPN2/CYP19A1/CNR1/TERT	30	BP
GO:1903508	positive regulation of nucleic acid-templated transcription	22/65	1453/17910	3.46443e-09	1.15798e-07	4.72143e-08	EXOSC9/AR/OGT/ESR1/XRCC6/STAT3/RORC/DRD2/IL2/VEGFA/FGF1/FGF2/NR3C1/JUN/GLI1/TLR9/VDR/PRKCB/F2RL1/PLA2G1B/NLRP3/TERT	22	BP
GO:1902680	positive regulation of RNA biosynthetic process	22/65	1454/17910	3.50897e-09	1.16258e-07	4.74018e-08	EXOSC9/AR/OGT/ESR1/XRCC6/STAT3/RORC/DRD2/IL2/VEGFA/FGF1/FGF2/NR3C1/JUN/GLI1/TLR9/VDR/PRKCB/F2RL1/PLA2G1B/NLRP3/TERT	22	BP
GO:0048585	negative regulation of response to stimulus	23/65	1620/17910	4.62049e-09	1.51753e-07	6.18744e-08	NF2/AR/ESR1/BCL2L1/DRD2/IL2/FGF2/F2/MMP9/PTPN1/GLI1/TLR9/LGALS3/PRKCD/PRKCB/PTGS2/F2RL1/HMGCR/NLRP3/PTPN2/CYP19A1/CNR1/TERT	23	BP
GO:0001775	cell activation	21/65	1342/17910	4.95331e-09	1.61282e-07	6.57595e-08	XRCC6/HBB/STAT3/RORC/IL2/HPSE/F2/MMP9/JUN/TLR9/HSP90AA1/LGALS3/PRKCD/PRKCA/PRKCB/F2RL1/PRKCG/NLRP3/PTPN2/TRPV1/CNR1	21	BP
GO:0042493	response to drug	18/65	958/17910	5.01844e-09	1.62006e-07	6.60547e-08	NOS2/HBB/STAT3/BCL2L1/HSD11B2/DRD2/IL2/KDR/NR3C1/JUN/CDK1/PRKCD/PTGS2/HMGCR/PRKCG/TRPV1/CNR1/CA2	18	BP
GO:0051172	negative regulation of nitrogen compound metabolic process	27/65	2271/17910	5.80543e-09	1.85823e-07	7.57657e-08	NF2/AR/OGT/ESR1/NOS2/XRCC6/STAT3/RORC/DRD2/IL2/VEGFA/F2/NR3C1/MMP9/PTPN1/JUN/LGALS3/VDR/PRKCD/PTGS2/F2RL1/HMGCR/PRKCG/TRPV4/PTPN2/TRPV1/TERT	27	BP
GO:0006820	anion transport	14/65	542/17910	6.75169e-09	2.14295e-07	8.73748e-08	NOS2/HBB/DRD2/PRKCD/SLC2A1/PLA2G1B/ABCB11/TRPV1/CA2/CA7/CA1/CA6/CA14/CA4	14	BP
GO:0045893	positive regulation of transcription, DNA-templated	21/65	1368/17910	6.96416e-09	2.19197e-07	8.93734e-08	EXOSC9/AR/OGT/ESR1/XRCC6/STAT3/RORC/DRD2/IL2/VEGFA/FGF1/FGF2/NR3C1/JUN/GLI1/TLR9/VDR/F2RL1/PLA2G1B/NLRP3/TERT	21	BP
GO:0007267	cell-cell signaling	22/65	1510/17910	7.05701e-09	2.20284e-07	8.98165e-08	AR/ESR1/NOS2/STAT3/DRD2/IL2/FGF2/GLI1/PRKCA/PRKCB/PTGS2/HMGCR/SLC2A1/PRKCG/TRPV4/SLC6A2/TRPV1/CYP19A1/CNR1/CA2/CA7/TERT	22	BP
GO:0060341	regulation of cellular localization	17/65	863/17910	7.33489e-09	2.27081e-07	9.25879e-08	NF2/AR/BCL2L1/DRD2/F2/PTPN1/HSP90AA1/LGALS3/CDK1/PRKCD/PRKCB/PTGS2/HMGCR/PRKCG/PLA2G1B/CNR1/TERT	17	BP
GO:0051046	regulation of secretion	16/65	757/17910	8.26501e-09	2.53796e-07	1.03481e-07	NOS2/DRD2/IL2/TLR9/PRKCA/PRKCB/F2RL1/HMGCR/SLC2A1/PRKCG/TRPV4/PLA2G1B/NLRP3/TRPV1/CYP19A1/CNR1	16	BP
GO:0006874	cellular calcium ion homeostasis	12/65	375/17910	8.83943e-09	2.69246e-07	1.0978e-07	ESR1/DRD2/IL2/FGF2/F2/VDR/PRKCB/F2RL1/TRPV4/PLA2G1B/TRPV1/CNR1	12	BP
GO:0051254	positive regulation of RNA metabolic process	22/65	1532/17910	9.20619e-09	2.78174e-07	1.1342e-07	EXOSC9/AR/OGT/ESR1/XRCC6/STAT3/RORC/DRD2/IL2/VEGFA/FGF1/FGF2/NR3C1/JUN/GLI1/TLR9/VDR/PRKCB/F2RL1/PLA2G1B/NLRP3/TERT	22	BP
GO:0006875	cellular metal ion homeostasis	13/65	467/17910	1.04169e-08	3.12259e-07	1.27318e-07	SCO2/ESR1/DRD2/IL2/FGF2/F2/VDR/PRKCB/F2RL1/TRPV4/PLA2G1B/TRPV1/CNR1	13	BP
GO:1904018	positive regulation of vasculature development	10/65	232/17910	1.05195e-08	3.12851e-07	1.27559e-07	HK2/STAT3/VEGFA/FGF1/FGF2/KDR/PRKCA/PRKCB/PTGS2/TERT	10	BP
GO:0031347	regulation of defense response	17/65	885/17910	1.06607e-08	3.14574e-07	1.28262e-07	ESR1/NOS2/XRCC6/DRD2/IL2/F2/MMP9/PTPN1/TLR9/PRKCD/PTGS2/F2RL1/TRPV4/NLRP3/PTPN2/CYP19A1/CNR1	17	BP
GO:0048871	multicellular organismal homeostasis	13/65	472/17910	1.18217e-08	3.46129e-07	1.41127e-07	OGT/ACADVL/ALB/STAT3/DRD2/VEGFA/TLR9/PRKCA/PTGS2/TRPV4/TRPV1/CNR1/CA2	13	BP
GO:0055074	calcium ion homeostasis	12/65	388/17910	1.2912e-08	3.75143e-07	1.52957e-07	ESR1/DRD2/IL2/FGF2/F2/VDR/PRKCB/F2RL1/TRPV4/PLA2G1B/TRPV1/CNR1	12	BP
GO:0050727	regulation of inflammatory response	13/65	479/17910	1.40769e-08	4.0349e-07	1.64515e-07	ESR1/NOS2/IL2/F2/MMP9/TLR9/PRKCD/PTGS2/TRPV4/NLRP3/PTPN2/CYP19A1/CNR1	13	BP
GO:0051223	regulation of protein transport	15/65	677/17910	1.41013e-08	4.0349e-07	1.64515e-07	NOS2/DRD2/IL2/PTPN1/TLR9/PRKCD/PRKCA/PTGS2/F2RL1/HMGCR/SLC2A1/TRPV4/PLA2G1B/NLRP3/CNR1	15	BP
GO:0072503	cellular divalent inorganic cation homeostasis	12/65	392/17910	1.44676e-08	4.10858e-07	1.6752e-07	ESR1/DRD2/IL2/FGF2/F2/VDR/PRKCB/F2RL1/TRPV4/PLA2G1B/TRPV1/CNR1	12	BP
GO:0043085	positive regulation of catalytic activity	20/65	1293/17910	1.56855e-08	4.42119e-07	1.80266e-07	ESR1/XRCC6/STAT3/DRD2/IL2/VEGFA/FGF1/FGF2/F2/PTPN1/JUN/TLR9/HSP90AA1/CDK1/VDR/PRKCD/F2RL1/PLA2G1B/NLRP3/TERT	20	BP
GO:0032103	positive regulation of response to external stimulus	11/65	315/17910	1.60881e-08	4.50108e-07	1.83523e-07	IL2/VEGFA/FGF2/F2/KDR/TLR9/PRKCA/PTGS2/F2RL1/TRPV4/CNR1	11	BP
GO:0033002	muscle cell proliferation	10/65	243/17910	1.63551e-08	4.54214e-07	1.85197e-07	XRCC6/STAT3/FGF2/MMP9/JUN/GLI1/CDK1/PTGS2/HMGCR/TERT	10	BP
GO:0009889	regulation of biosynthetic process	36/65	4135/17910	1.81746e-08	5.01061e-07	2.04298e-07	EXOSC9/NR3C2/AR/OGT/ESR1/ACADVL/XRCC6/HBB/STAT3/RORC/DRD2/IL2/VEGFA/FGF1/FGF2/F2/KDR/NR3C1/JUN/GLI1/TLR9/HSP90AA1/CDK1/VDR/PRKCD/PRKCB/PTGS2/F2RL1/HMGCR/TRPV4/PLA2G1B/NLRP3/PTPN2/TRPV1/SQLE/TERT	36	BP
GO:0043549	regulation of kinase activity	16/65	807/17910	2.03278e-08	5.56363e-07	2.26846e-07	NF2/XRCC6/DRD2/IL2/VEGFA/FGF1/FGF2/F2/PTPN1/TLR9/HSP90AA1/CDK1/PRKCD/HMGCR/PLA2G1B/PTPN2	16	BP
GO:0033554	cellular response to stress	24/65	1914/17910	2.17119e-08	5.89969e-07	2.40549e-07	ACADVL/HK2/XRCC6/ALB/BCL2L1/VEGFA/FGF1/MMP9/PTPN1/JUN/TLR9/HSP90AA1/CDK1/PRKCD/PTGS2/F2RL1/HMGCR/SLC2A1/PRKCG/TRPV4/PTPN2/TRPV1/CA2/TERT	24	BP
GO:0008104	protein localization	27/65	2417/17910	2.2452e-08	6.05722e-07	2.46972e-07	NF2/AR/ESR1/NOS2/HK2/STAT3/BCL2L1/DRD2/IL2/F2/PTPN1/TLR9/HSP90AA1/LGALS3/CDK1/PRKCD/PRKCA/PRKCB/PTGS2/F2RL1/HMGCR/SLC2A1/TRPV4/PLA2G1B/NLRP3/CNR1/TERT	27	BP
GO:0009636	response to toxic substance	13/65	499/17910	2.28273e-08	6.11479e-07	2.49319e-07	HBB/ALB/STAT3/BCL2L1/DRD2/IL2/KDR/JUN/CDK1/PRKCD/PTGS2/HMGCR/CNR1	13	BP
GO:1903530	regulation of secretion by cell	15/65	703/17910	2.32718e-08	6.18998e-07	2.52385e-07	NOS2/DRD2/IL2/TLR9/PRKCA/PRKCB/F2RL1/HMGCR/SLC2A1/PRKCG/TRPV4/PLA2G1B/NLRP3/CYP19A1/CNR1	15	BP
GO:0060326	cell chemotaxis	10/65	253/17910	2.39791e-08	6.33349e-07	2.58236e-07	VEGFA/FGF1/FGF2/KDR/LGALS3/PRKCD/F2RL1/TRPV4/PLA2G1B/CYP19A1	10	BP
GO:0046677	response to antibiotic	11/65	328/17910	2.43774e-08	6.39398e-07	2.60703e-07	HBB/STAT3/BCL2L1/DRD2/IL2/JUN/HSP90AA1/CDK1/PRKCD/HMGCR/CNR1	11	BP
GO:0072507	divalent inorganic cation homeostasis	12/65	412/17910	2.50758e-08	6.53182e-07	2.66322e-07	ESR1/DRD2/IL2/FGF2/F2/VDR/PRKCB/F2RL1/TRPV4/PLA2G1B/TRPV1/CNR1	12	BP
GO:0007204	positive regulation of cytosolic calcium ion concentration	10/65	255/17910	2.58348e-08	6.68342e-07	2.72504e-07	ESR1/DRD2/IL2/FGF2/F2/F2RL1/TRPV4/PLA2G1B/TRPV1/CNR1	10	BP
GO:2000377	regulation of reactive oxygen species metabolic process	9/65	194/17910	3.22968e-08	8.29831e-07	3.38348e-07	HK2/HBB/STAT3/F2/HSP90AA1/PRKCD/PTGS2/F2RL1/TRPV1	9	BP
GO:0070201	regulation of establishment of protein localization	15/65	723/17910	3.37244e-08	8.58051e-07	3.49854e-07	NOS2/DRD2/IL2/PTPN1/TLR9/PRKCD/PRKCA/PTGS2/F2RL1/HMGCR/SLC2A1/TRPV4/PLA2G1B/NLRP3/CNR1	15	BP
GO:0030335	positive regulation of cell migration	13/65	516/17910	3.38495e-08	8.58051e-07	3.49854e-07	STAT3/VEGFA/FGF1/FGF2/KDR/MMP9/JUN/LGALS3/PRKCA/PTGS2/F2RL1/TRPV4/TERT	13	BP
GO:0007166	cell surface receptor signaling pathway	29/65	2831/17910	3.57601e-08	9.00438e-07	3.67137e-07	AR/OGT/ESR1/NOS2/STAT3/BCL2L1/RORC/DRD2/IL2/VEGFA/FGF1/FGF2/F2/KDR/MMP9/PTPN1/JUN/GLI1/HSP90AA1/LGALS3/PRKCD/PRKCA/PRKCB/PTGS2/F2RL1/PTPN2/TRPV1/CA1/TERT	29	BP
GO:1901362	organic cyclic compound biosynthetic process	36/65	4239/17910	3.61524e-08	9.04288e-07	3.68706e-07	EXOSC9/NR3C2/AR/OGT/ESR1/HK2/XRCC6/STAT3/HSD11B2/HSD11B1/RORC/DRD2/IL2/VEGFA/FGF1/FGF2/NR3C1/JUN/GLI1/TLR9/HSP90AA1/CDK1/VDR/PRKCB/PTGS2/F2RL1/HMGCR/TRPV4/PLA2G1B/NLRP3/ABCB11/PTPN2/TRPV1/SQLE/CYP19A1/TERT	36	BP
GO:0044283	small molecule biosynthetic process	15/65	732/17910	3.96976e-08	9.86433e-07	4.02199e-07	OGT/ACADVL/HK2/STAT3/CYP2D6/FGF1/FGF2/VDR/PTGS2/HMGCR/PLA2G1B/ABCB11/PTPN2/SQLE/CYP19A1	15	BP
GO:0072593	reactive oxygen species metabolic process	10/65	269/17910	4.27852e-08	1.05621e-06	4.30648e-07	NOS2/HK2/HBB/STAT3/F2/HSP90AA1/PRKCD/PTGS2/F2RL1/TRPV1	10	BP
GO:0010628	positive regulation of gene expression	23/65	1827/17910	4.49567e-08	1.10261e-06	4.49567e-07	EXOSC9/AR/OGT/ESR1/XRCC6/STAT3/RORC/DRD2/IL2/VEGFA/FGF1/FGF2/NR3C1/JUN/GLI1/TLR9/CDK1/VDR/F2RL1/TRPV4/PLA2G1B/NLRP3/TERT	23	BP
GO:0070372	regulation of ERK1 and ERK2 cascade	10/65	271/17910	4.58739e-08	1.11784e-06	4.5578e-07	DRD2/FGF2/KDR/PTPN1/JUN/PRKCA/F2RL1/HMGCR/TRPV4/PTPN2	10	BP
GO:0055065	metal ion homeostasis	13/65	531/17910	4.73461e-08	1.14632e-06	4.67391e-07	SCO2/ESR1/DRD2/IL2/FGF2/F2/VDR/PRKCB/F2RL1/TRPV4/PLA2G1B/TRPV1/CNR1	13	BP
GO:0006952	defense response	22/65	1681/17910	4.96023e-08	1.1933e-06	4.86545e-07	ESR1/NOS2/XRCC6/STAT3/DRD2/IL2/F2/MMP9/PTPN1/JUN/TLR9/LGALS3/PRKCD/PTGS2/F2RL1/TRPV4/PLA2G1B/NLRP3/PTPN2/TRPV1/CYP19A1/CNR1	22	BP
GO:0062012	regulation of small molecule metabolic process	12/65	439/17910	5.03347e-08	1.20325e-06	4.90604e-07	OGT/ACADVL/STAT3/RORC/FGF1/CDK1/VDR/PTGS2/HMGCR/PTPN2/SQLE/CNR1	12	BP
GO:0065009	regulation of molecular function	30/65	3065/17910	5.11409e-08	1.21484e-06	4.95327e-07	NF2/AR/ESR1/XRCC6/STAT3/DRD2/CYP2D6/IL2/VEGFA/FGF1/FGF2/F2/MMP9/PTPN1/JUN/TLR9/HSP90AA1/LGALS3/CDK1/VDR/PRKCD/PRKCB/PTGS2/F2RL1/HMGCR/PLA2G1B/NLRP3/PTPN2/CNR1/TERT	30	BP
GO:0051248	negative regulation of protein metabolic process	18/65	1116/17910	5.30538e-08	1.2524e-06	5.10643e-07	NF2/OGT/NOS2/STAT3/DRD2/IL2/VEGFA/F2/MMP9/PTPN1/JUN/LGALS3/PRKCD/PTGS2/F2RL1/HMGCR/PRKCG/PTPN2	18	BP
GO:0048869	cellular developmental process	35/65	4088/17910	5.49648e-08	1.28945e-06	5.2575e-07	NF2/AR/ESR1/ACADVL/STAT3/BCL2L1/RORC/DRD2/IL2/VEGFA/FGF1/FGF2/F2/KDR/MMP9/JUN/GLI1/TLR9/HSP90AA1/LGALS3/CDK1/VDR/PRKCD/PRKCA/PRKCB/PTGS2/F2RL1/HMGCR/TRPV4/NLRP3/PTPN2/TRPV1/CNR1/CA2/TERT	35	BP
GO:2000147	positive regulation of cell motility	13/65	540/17910	5.76089e-08	1.34314e-06	5.4764e-07	STAT3/VEGFA/FGF1/FGF2/KDR/MMP9/JUN/LGALS3/PRKCA/PTGS2/F2RL1/TRPV4/TERT	13	BP
GO:0033674	positive regulation of kinase activity	13/65	541/17910	5.88649e-08	1.364e-06	5.56147e-07	XRCC6/DRD2/IL2/VEGFA/FGF1/FGF2/F2/PTPN1/TLR9/HSP90AA1/CDK1/PRKCD/PLA2G1B	13	BP
GO:0010605	negative regulation of macromolecule metabolic process	30/65	3087/17910	6.0384e-08	1.39067e-06	5.6702e-07	EXOSC9/NF2/AR/OGT/ESR1/NOS2/XRCC6/STAT3/RORC/DRD2/IL2/VEGFA/F2/KDR/NR3C1/MMP9/PTPN1/JUN/LGALS3/VDR/PRKCD/PRKCA/PTGS2/F2RL1/HMGCR/PRKCG/TRPV4/PTPN2/TRPV1/TERT	30	BP
GO:0032870	cellular response to hormone stimulus	14/65	646/17910	6.10273e-08	1.39697e-06	5.69588e-07	NR3C2/AR/OGT/ESR1/STAT3/RORC/NR3C1/PTPN1/VDR/PRKCD/PRKCB/PLA2G1B/PTPN2/CA2	14	BP
GO:0014070	response to organic cyclic compound	16/65	878/17910	6.55933e-08	1.49245e-06	6.08516e-07	NR3C2/AR/ESR1/STAT3/BCL2L1/HSD11B2/RORC/DRD2/NR3C1/CDK1/VDR/PTGS2/PRKCG/TRPV1/CNR1/CA2	16	BP
GO:0019221	cytokine-mediated signaling pathway	15/65	764/17910	6.95938e-08	1.57399e-06	6.41763e-07	NOS2/STAT3/BCL2L1/RORC/IL2/VEGFA/FGF2/MMP9/PTPN1/HSP90AA1/PRKCD/PTGS2/F2RL1/PTPN2/CA1	15	BP
GO:0006796	phosphate-containing compound metabolic process	30/65	3115/17910	7.44301e-08	1.67335e-06	6.82276e-07	NF2/AR/OGT/HK2/XRCC6/STAT3/DRD2/IL2/VEGFA/FGF1/FGF2/F2/KDR/MMP9/PTPN1/JUN/TLR9/HSP90AA1/LGALS3/CDK1/PRKCD/PRKCA/PRKCB/PTGS2/F2RL1/HMGCR/PRKCG/TRPV4/PLA2G1B/PTPN2	30	BP
GO:0030154	cell differentiation	34/65	3923/17910	7.49332e-08	1.67469e-06	6.82823e-07	NF2/AR/ESR1/ACADVL/STAT3/BCL2L1/RORC/DRD2/IL2/VEGFA/FGF1/FGF2/F2/KDR/MMP9/JUN/GLI1/TLR9/HSP90AA1/LGALS3/CDK1/VDR/PRKCA/PRKCB/PTGS2/F2RL1/HMGCR/TRPV4/NLRP3/PTPN2/TRPV1/CNR1/CA2/TERT	34	BP
GO:0050708	regulation of protein secretion	12/65	456/17910	7.61794e-08	1.69253e-06	6.90096e-07	NOS2/DRD2/IL2/TLR9/PRKCA/F2RL1/HMGCR/SLC2A1/TRPV4/PLA2G1B/NLRP3/CNR1	12	BP
GO:2000379	positive regulation of reactive oxygen species metabolic process	7/65	101/17910	7.82727e-08	1.72886e-06	7.04912e-07	HBB/F2/HSP90AA1/PRKCD/PTGS2/F2RL1/TRPV1	7	BP
GO:0051272	positive regulation of cellular component movement	13/65	555/17910	7.92412e-08	1.74008e-06	7.09485e-07	STAT3/VEGFA/FGF1/FGF2/KDR/MMP9/JUN/LGALS3/PRKCA/PTGS2/F2RL1/TRPV4/TERT	13	BP
GO:0051480	regulation of cytosolic calcium ion concentration	10/65	289/17910	8.3835e-08	1.8198e-06	7.41988e-07	ESR1/DRD2/IL2/FGF2/F2/F2RL1/TRPV4/PLA2G1B/TRPV1/CNR1	10	BP
GO:0070371	ERK1 and ERK2 cascade	10/65	289/17910	8.3835e-08	1.8198e-06	7.41988e-07	DRD2/FGF2/KDR/PTPN1/JUN/PRKCA/F2RL1/HMGCR/TRPV4/PTPN2	10	BP
GO:0009611	response to wounding	14/65	665/17910	8.72985e-08	1.88415e-06	7.68227e-07	HBB/DRD2/FGF2/HPSE/F2/JUN/GLI1/CDK1/PRKCD/PRKCA/PRKCB/F2RL1/HMGCR/PRKCG	14	BP
GO:0006793	phosphorus metabolic process	30/65	3139/17910	8.88623e-08	1.90701e-06	7.77545e-07	NF2/AR/OGT/HK2/XRCC6/STAT3/DRD2/IL2/VEGFA/FGF1/FGF2/F2/KDR/MMP9/PTPN1/JUN/TLR9/HSP90AA1/LGALS3/CDK1/PRKCD/PRKCA/PRKCB/PTGS2/F2RL1/HMGCR/PRKCG/TRPV4/PLA2G1B/PTPN2	30	BP
GO:0006366	transcription by RNA polymerase II	27/65	2581/17910	9.08304e-08	1.93823e-06	7.90276e-07	EXOSC9/NR3C2/AR/OGT/ESR1/XRCC6/STAT3/RORC/DRD2/IL2/VEGFA/FGF1/FGF2/NR3C1/JUN/GLI1/TLR9/CDK1/VDR/PRKCB/F2RL1/TRPV4/PLA2G1B/NLRP3/PTPN2/TRPV1/TERT	27	BP
GO:0007169	transmembrane receptor protein tyrosine kinase signaling pathway	14/65	669/17910	9.39903e-08	1.99439e-06	8.13175e-07	AR/OGT/STAT3/VEGFA/FGF1/FGF2/KDR/MMP9/PTPN1/HSP90AA1/PRKCD/PRKCA/PRKCB/PTPN2	14	BP
GO:0051338	regulation of transferase activity	16/65	902/17910	9.50435e-08	2.00547e-06	8.17693e-07	NF2/XRCC6/DRD2/IL2/VEGFA/FGF1/FGF2/F2/PTPN1/TLR9/HSP90AA1/CDK1/PRKCD/HMGCR/PLA2G1B/PTPN2	16	BP
GO:0031667	response to nutrient levels	12/65	466/17910	9.64255e-08	2.02333e-06	8.24974e-07	OGT/ALB/HSD11B2/JUN/VDR/PTGS2/HMGCR/SLC2A1/PRKCG/TRPV4/TRPV1/CNR1	12	BP
GO:0035239	tube morphogenesis	16/65	905/17910	9.94709e-08	2.0757e-06	8.46327e-07	AR/ESR1/HK2/STAT3/VEGFA/FGF1/FGF2/HPSE/KDR/JUN/GLI1/VDR/PRKCA/PRKCB/PTGS2/TERT	16	BP
GO:0030334	regulation of cell migration	16/65	906/17910	1.00988e-07	2.09578e-06	8.54514e-07	NF2/STAT3/DRD2/VEGFA/FGF1/FGF2/KDR/MMP9/JUN/LGALS3/PRKCA/PTGS2/F2RL1/TRPV4/CYP19A1/TERT	16	BP
GO:0050776	regulation of immune response	17/65	1033/17910	1.02115e-07	2.10759e-06	8.5933e-07	ESR1/XRCC6/DRD2/IL2/F2/PTPN1/JUN/TLR9/HSP90AA1/LGALS3/PRKCD/PRKCB/F2RL1/PLA2G1B/NLRP3/PTPN2/CNR1	17	BP
GO:0034097	response to cytokine	18/65	1167/17910	1.04367e-07	2.13212e-06	8.69331e-07	NOS2/HK2/STAT3/BCL2L1/RORC/IL2/VEGFA/FGF2/MMP9/PTPN1/HSP90AA1/PRKCD/PRKCA/PTGS2/F2RL1/PTPN2/TRPV1/CA1	18	BP
GO:0006357	regulation of transcription by RNA polymerase II	26/65	2420/17910	1.04772e-07	2.13212e-06	8.69331e-07	EXOSC9/NR3C2/AR/OGT/ESR1/XRCC6/STAT3/RORC/DRD2/IL2/VEGFA/FGF1/FGF2/NR3C1/JUN/GLI1/TLR9/VDR/PRKCB/F2RL1/TRPV4/PLA2G1B/NLRP3/PTPN2/TRPV1/TERT	26	BP
GO:0040012	regulation of locomotion	17/65	1035/17910	1.04997e-07	2.13212e-06	8.69331e-07	NF2/STAT3/DRD2/VEGFA/FGF1/FGF2/KDR/MMP9/JUN/LGALS3/PRKCA/PTGS2/F2RL1/TRPV4/PTPN2/CYP19A1/TERT	17	BP
GO:0008610	lipid biosynthetic process	14/65	676/17910	1.06827e-07	2.15768e-06	8.79755e-07	ACADVL/HSD11B2/HSD11B1/CYP2D6/FGF1/FGF2/VDR/PRKCD/PTGS2/HMGCR/PLA2G1B/ABCB11/SQLE/CYP19A1	14	BP
GO:0040017	positive regulation of locomotion	13/65	570/17910	1.07941e-07	2.16858e-06	8.84197e-07	STAT3/VEGFA/FGF1/FGF2/KDR/MMP9/JUN/LGALS3/PRKCA/PTGS2/F2RL1/TRPV4/TERT	13	BP
GO:0032269	negative regulation of cellular protein metabolic process	17/65	1049/17910	1.27351e-07	2.54499e-06	1.03767e-06	NF2/OGT/STAT3/DRD2/IL2/VEGFA/F2/MMP9/PTPN1/JUN/LGALS3/PRKCD/PTGS2/F2RL1/HMGCR/PRKCG/PTPN2	17	BP
GO:0045321	leukocyte activation	18/65	1186/17910	1.33061e-07	2.64511e-06	1.07849e-06	XRCC6/HBB/STAT3/RORC/IL2/HPSE/MMP9/JUN/TLR9/HSP90AA1/LGALS3/PRKCD/PRKCB/F2RL1/NLRP3/PTPN2/TRPV1/CNR1	18	BP
GO:0002790	peptide secretion	13/65	582/17910	1.37303e-07	2.71515e-06	1.10705e-06	NOS2/DRD2/IL2/TLR9/PRKCA/F2RL1/HMGCR/SLC2A1/TRPV4/PLA2G1B/NLRP3/TRPV1/CNR1	13	BP
GO:0016477	cell migration	20/65	1474/17910	1.38062e-07	2.71594e-06	1.10737e-06	NF2/STAT3/DRD2/VEGFA/FGF1/FGF2/F2/KDR/MMP9/JUN/LGALS3/CDK1/PRKCD/PRKCA/PTGS2/F2RL1/TRPV4/PLA2G1B/CYP19A1/TERT	20	BP
GO:0009628	response to abiotic stimulus	18/65	1191/17910	1.41732e-07	2.76658e-06	1.12802e-06	ACADVL/NOS2/HK2/XRCC6/BCL2L1/HSD11B2/DRD2/VEGFA/FGF1/JUN/HSP90AA1/PTGS2/HMGCR/SLC2A1/TRPV4/TRPV1/CA2/TERT	18	BP
GO:0002791	regulation of peptide secretion	12/65	483/17910	1.42101e-07	2.76658e-06	1.12802e-06	NOS2/DRD2/IL2/TLR9/PRKCA/F2RL1/HMGCR/SLC2A1/TRPV4/PLA2G1B/NLRP3/CNR1	12	BP
GO:0002521	leukocyte differentiation	12/65	485/17910	1.48582e-07	2.87792e-06	1.17342e-06	STAT3/RORC/IL2/VEGFA/MMP9/JUN/TLR9/PRKCA/F2RL1/NLRP3/PTPN2/CA2	12	BP
GO:0006629	lipid metabolic process	19/65	1338/17910	1.54026e-07	2.96814e-06	1.2102e-06	ESR1/ACADVL/HSD11B2/HSD11B1/RORC/CYP2D6/FGF1/FGF2/F2/VDR/PRKCD/PTGS2/HMGCR/PLA2G1B/ABCB11/TRPV1/SQLE/CYP19A1/CNR1	19	BP
GO:0008217	regulation of blood pressure	8/65	169/17910	1.70075e-07	3.26078e-06	1.32952e-06	AR/HBB/HSD11B2/DRD2/PTGS2/F2RL1/TRPV1/CNR1	8	BP
GO:0051050	positive regulation of transport	16/65	942/17910	1.71912e-07	3.27935e-06	1.33709e-06	DRD2/IL2/VEGFA/F2/LGALS3/PRKCD/PTGS2/F2RL1/TRPV4/PLA2G1B/NLRP3/TRPV1/CYP19A1/CNR1/CA2/TERT	16	BP
GO:0006464	cellular protein modification process	33/65	3851/17910	1.8444e-07	3.48315e-06	1.42019e-06	NF2/AR/OGT/ESR1/NOS2/XRCC6/ALB/STAT3/DRD2/IL2/VEGFA/FGF1/FGF2/F2/KDR/MMP9/PTPN1/JUN/TLR9/HSP90AA1/LGALS3/CDK1/PRKCD/PRKCA/PRKCB/PTGS2/F2RL1/HMGCR/PRKCG/TRPV4/PLA2G1B/NLRP3/PTPN2	33	BP
GO:0036211	protein modification process	33/65	3851/17910	1.8444e-07	3.48315e-06	1.42019e-06	NF2/AR/OGT/ESR1/NOS2/XRCC6/ALB/STAT3/DRD2/IL2/VEGFA/FGF1/FGF2/F2/KDR/MMP9/PTPN1/JUN/TLR9/HSP90AA1/LGALS3/CDK1/PRKCD/PRKCA/PRKCB/PTGS2/F2RL1/HMGCR/PRKCG/TRPV4/PLA2G1B/NLRP3/PTPN2	33	BP
GO:0019216	regulation of lipid metabolic process	11/65	402/17910	1.91674e-07	3.60176e-06	1.46855e-06	ACADVL/RORC/FGF1/FGF2/F2/VDR/PRKCD/PTGS2/HMGCR/SQLE/CNR1	11	BP
GO:0001659	temperature homeostasis	8/65	172/17910	1.94701e-07	3.64052e-06	1.48435e-06	OGT/ACADVL/STAT3/DRD2/VEGFA/PTGS2/TRPV1/CNR1	8	BP
GO:0009991	response to extracellular stimulus	12/65	498/17910	1.9755e-07	3.67262e-06	1.49744e-06	OGT/ALB/HSD11B2/JUN/VDR/PTGS2/HMGCR/SLC2A1/PRKCG/TRPV4/TRPV1/CNR1	12	BP
GO:0006955	immune response	24/65	2148/17910	1.98362e-07	3.67262e-06	1.49744e-06	EXOSC9/ESR1/NOS2/XRCC6/HBB/STAT3/RORC/DRD2/IL2/HPSE/F2/MMP9/PTPN1/JUN/TLR9/HSP90AA1/LGALS3/PRKCD/PRKCB/F2RL1/PLA2G1B/NLRP3/PTPN2/CNR1	24	BP
GO:0010634	positive regulation of epithelial cell migration	8/65	173/17910	2.03562e-07	3.73277e-06	1.52197e-06	VEGFA/FGF1/FGF2/KDR/MMP9/JUN/PRKCA/PTGS2	8	BP
GO:0071345	cellular response to cytokine stimulus	17/65	1084/17910	2.03588e-07	3.73277e-06	1.52197e-06	NOS2/HK2/STAT3/BCL2L1/RORC/IL2/VEGFA/FGF2/MMP9/PTPN1/HSP90AA1/PRKCD/PTGS2/F2RL1/PTPN2/TRPV1/CA1	17	BP
GO:0010817	regulation of hormone levels	12/65	503/17910	2.19928e-07	4.01288e-06	1.63618e-06	ESR1/NOS2/HSD11B2/HSD11B1/DRD2/VDR/PRKCA/HMGCR/SLC2A1/TRPV4/CYP19A1/CNR1	12	BP
GO:0045597	positive regulation of cell differentiation	16/65	962/17910	2.28624e-07	4.13859e-06	1.68743e-06	NF2/AR/STAT3/DRD2/IL2/VEGFA/FGF2/KDR/JUN/VDR/PRKCA/PTGS2/NLRP3/CNR1/CA2/TERT	16	BP
GO:0035295	tube development	17/65	1093/17910	2.29008e-07	4.13859e-06	1.68743e-06	AR/ESR1/HK2/STAT3/HSD11B1/VEGFA/FGF1/FGF2/HPSE/KDR/JUN/GLI1/VDR/PRKCA/PRKCB/PTGS2/TERT	17	BP
GO:0051347	positive regulation of transferase activity	13/65	609/17910	2.31185e-07	4.15802e-06	1.69535e-06	XRCC6/DRD2/IL2/VEGFA/FGF1/FGF2/F2/PTPN1/TLR9/HSP90AA1/CDK1/PRKCD/PLA2G1B	13	BP
GO:2000145	regulation of cell motility	16/65	966/17910	2.41832e-07	4.3289e-06	1.76503e-06	NF2/STAT3/DRD2/VEGFA/FGF1/FGF2/KDR/MMP9/JUN/LGALS3/PRKCA/PTGS2/F2RL1/TRPV4/CYP19A1/TERT	16	BP
GO:0006816	calcium ion transport	11/65	415/17910	2.63436e-07	4.67089e-06	1.90447e-06	DRD2/FGF2/F2/TLR9/LGALS3/VDR/PRKCB/PTGS2/TRPV4/PLA2G1B/TRPV1	11	BP
GO:0044281	small molecule metabolic process	23/65	2012/17910	2.64547e-07	4.67089e-06	1.90447e-06	OGT/YARS1/ACADVL/NOS2/HK2/STAT3/RORC/CYP2D6/FGF1/FGF2/CDK1/VDR/PTGS2/HMGCR/SLC2A1/PLA2G1B/ABCB11/PTPN2/SQLE/CYP19A1/CNR1/CA1/CA6	23	BP
GO:0030097	hemopoiesis	15/65	847/17910	2.64647e-07	4.67089e-06	1.90447e-06	STAT3/RORC/IL2/VEGFA/KDR/MMP9/JUN/TLR9/LGALS3/PRKCA/PRKCB/F2RL1/NLRP3/PTPN2/CA2	15	BP
GO:0045859	regulation of protein kinase activity	14/65	732/17910	2.82207e-07	4.95765e-06	2.02139e-06	NF2/XRCC6/DRD2/VEGFA/FGF1/FGF2/PTPN1/TLR9/HSP90AA1/CDK1/PRKCD/HMGCR/PLA2G1B/PTPN2	14	BP
GO:0032868	response to insulin	9/65	252/17910	3.01481e-07	5.27173e-06	2.14945e-06	OGT/HSD11B2/PTPN1/PRKCD/PRKCB/SLC2A1/TRPV4/PLA2G1B/PTPN2	9	BP
GO:0050673	epithelial cell proliferation	11/65	425/17910	3.33906e-07	5.81181e-06	2.36966e-06	AR/ESR1/STAT3/VEGFA/FGF1/FGF2/KDR/JUN/GLI1/VDR/PRKCA	11	BP
GO:0009968	negative regulation of signal transduction	18/65	1266/17910	3.51898e-07	6.08376e-06	2.48054e-06	NF2/AR/ESR1/BCL2L1/DRD2/MMP9/PTPN1/GLI1/TLR9/LGALS3/PRKCD/PRKCB/PTGS2/F2RL1/HMGCR/NLRP3/PTPN2/TERT	18	BP
GO:0050920	regulation of chemotaxis	8/65	186/17910	3.54363e-07	6.08376e-06	2.48054e-06	VEGFA/FGF1/FGF2/KDR/F2RL1/TRPV4/PTPN2/CYP19A1	8	BP
GO:0070374	positive regulation of ERK1 and ERK2 cascade	8/65	186/17910	3.54363e-07	6.08376e-06	2.48054e-06	DRD2/FGF2/KDR/JUN/PRKCA/F2RL1/HMGCR/TRPV4	8	BP
GO:0006694	steroid biosynthetic process	8/65	190/17910	4.16728e-07	7.12209e-06	2.9039e-06	HSD11B2/HSD11B1/FGF1/VDR/HMGCR/ABCB11/SQLE/CYP19A1	8	BP
GO:0007565	female pregnancy	8/65	193/17910	4.69464e-07	7.98723e-06	3.25664e-06	AR/ESR1/HSD11B2/MMP9/VDR/PTGS2/SLC2A1/CNR1	8	BP
GO:0001816	cytokine production	14/65	765/17910	4.80562e-07	8.13938e-06	3.31868e-06	NOS2/XRCC6/STAT3/DRD2/IL2/HPSE/F2/TLR9/PRKCD/PTGS2/F2RL1/TRPV4/PLA2G1B/NLRP3	14	BP
GO:0048534	hematopoietic or lymphoid organ development	15/65	890/17910	4.97929e-07	8.39588e-06	3.42326e-06	STAT3/RORC/IL2/VEGFA/KDR/MMP9/JUN/TLR9/LGALS3/PRKCA/PRKCB/F2RL1/NLRP3/PTPN2/CA2	15	BP
GO:0045055	regulated exocytosis	14/65	768/17910	5.03706e-07	8.45554e-06	3.44759e-06	XRCC6/HBB/ALB/DRD2/VEGFA/HPSE/MMP9/HSP90AA1/LGALS3/PRKCD/PRKCB/F2RL1/PRKCG/CNR1	14	BP
GO:0043412	macromolecule modification	33/65	4027/17910	5.5231e-07	9.23042e-06	3.76353e-06	NF2/AR/OGT/ESR1/NOS2/XRCC6/ALB/STAT3/DRD2/IL2/VEGFA/FGF1/FGF2/F2/KDR/MMP9/PTPN1/JUN/TLR9/HSP90AA1/LGALS3/CDK1/PRKCD/PRKCA/PRKCB/PTGS2/F2RL1/HMGCR/PRKCG/TRPV4/PLA2G1B/NLRP3/PTPN2	33	BP
GO:0009306	protein secretion	12/65	549/17910	5.59163e-07	9.30378e-06	3.79344e-06	NOS2/DRD2/IL2/TLR9/PRKCA/F2RL1/HMGCR/SLC2A1/TRPV4/PLA2G1B/NLRP3/CNR1	12	BP
GO:1902532	negative regulation of intracellular signal transduction	12/65	550/17910	5.70044e-07	9.44323e-06	3.8503e-06	NF2/ESR1/BCL2L1/DRD2/MMP9/PTPN1/PRKCD/PTGS2/F2RL1/HMGCR/NLRP3/PTPN2	12	BP
GO:0048870	cell motility	20/65	1611/17910	5.79827e-07	9.50158e-06	3.87409e-06	NF2/STAT3/DRD2/VEGFA/FGF1/FGF2/F2/KDR/MMP9/JUN/LGALS3/CDK1/PRKCD/PRKCA/PTGS2/F2RL1/TRPV4/PLA2G1B/CYP19A1/TERT	20	BP
GO:0051674	localization of cell	20/65	1611/17910	5.79827e-07	9.50158e-06	3.87409e-06	NF2/STAT3/DRD2/VEGFA/FGF1/FGF2/F2/KDR/MMP9/JUN/LGALS3/CDK1/PRKCD/PRKCA/PTGS2/F2RL1/TRPV4/PLA2G1B/CYP19A1/TERT	20	BP
GO:0006935	chemotaxis	12/65	551/17910	5.81113e-07	9.50158e-06	3.87409e-06	VEGFA/FGF1/FGF2/KDR/LGALS3/PRKCD/PRKCA/F2RL1/TRPV4/PLA2G1B/PTPN2/CYP19A1	12	BP
GO:0050679	positive regulation of epithelial cell proliferation	8/65	199/17910	5.92264e-07	9.64215e-06	3.93141e-06	AR/STAT3/VEGFA/FGF1/FGF2/KDR/JUN/PRKCA	8	BP
GO:0042330	taxis	12/65	553/17910	6.03828e-07	9.78823e-06	3.99096e-06	VEGFA/FGF1/FGF2/KDR/LGALS3/PRKCD/PRKCA/F2RL1/TRPV4/PLA2G1B/PTPN2/CYP19A1	12	BP
GO:0070838	divalent metal ion transport	11/65	454/17910	6.41617e-07	1.03564e-05	4.22261e-06	DRD2/FGF2/F2/TLR9/LGALS3/VDR/PRKCB/PTGS2/TRPV4/PLA2G1B/TRPV1	11	BP
GO:0071417	cellular response to organonitrogen compound	12/65	559/17910	6.76788e-07	1.08776e-05	4.43512e-06	OGT/STAT3/BCL2L1/PTPN1/PRKCD/PRKCB/PTGS2/PLA2G1B/NLRP3/PTPN2/TRPV1/CA2	12	BP
GO:0072511	divalent inorganic cation transport	11/65	458/17910	6.99476e-07	1.11946e-05	4.56438e-06	DRD2/FGF2/F2/TLR9/LGALS3/VDR/PRKCB/PTGS2/TRPV4/PLA2G1B/TRPV1	11	BP
GO:0051270	regulation of cellular component movement	16/65	1046/17910	7.03096e-07	1.1205e-05	4.56864e-06	NF2/STAT3/DRD2/VEGFA/FGF1/FGF2/KDR/MMP9/JUN/LGALS3/PRKCA/PTGS2/F2RL1/TRPV4/CYP19A1/TERT	16	BP
GO:0006953	acute-phase response	5/65	47/17910	7.34099e-07	1.165e-05	4.75005e-06	STAT3/F2/PTGS2/TRPV1/CNR1	5	BP
GO:0002286	T cell activation involved in immune response	6/65	88/17910	7.75095e-07	1.22491e-05	4.99434e-06	STAT3/RORC/IL2/LGALS3/F2RL1/NLRP3	6	BP
GO:0050678	regulation of epithelial cell proliferation	10/65	369/17910	7.97395e-07	1.2549e-05	5.11662e-06	AR/STAT3/VEGFA/FGF1/FGF2/KDR/JUN/GLI1/VDR/PRKCA	10	BP
GO:0061041	regulation of wound healing	7/65	143/17910	8.4421e-07	1.32306e-05	5.39454e-06	FGF2/HPSE/F2/PRKCD/PRKCA/F2RL1/HMGCR	7	BP
GO:0060745	mammary gland branching involved in pregnancy	3/65	6/17910	9.05446e-07	1.41317e-05	5.76193e-06	AR/ESR1/VDR	3	BP
GO:0001525	angiogenesis	12/65	576/17910	9.27953e-07	1.44234e-05	5.88085e-06	HK2/STAT3/VEGFA/FGF1/FGF2/HPSE/KDR/JUN/PRKCA/PRKCB/PTGS2/TERT	12	BP
GO:0050778	positive regulation of immune response	14/65	809/17910	9.37911e-07	1.45184e-05	5.9196e-06	ESR1/XRCC6/IL2/F2/TLR9/HSP90AA1/LGALS3/PRKCD/PRKCB/F2RL1/PLA2G1B/NLRP3/PTPN2/CNR1	14	BP
GO:0002520	immune system development	15/65	938/17910	9.66675e-07	1.49026e-05	6.07624e-06	STAT3/RORC/IL2/VEGFA/KDR/MMP9/JUN/TLR9/LGALS3/PRKCA/PRKCB/F2RL1/NLRP3/PTPN2/CA2	15	BP
GO:0051128	regulation of cellular component organization	24/65	2340/17910	9.73581e-07	1.4948e-05	6.09478e-06	EXOSC9/NF2/AR/OGT/ESR1/HK2/KIF11/ALB/BCL2L1/DRD2/IL2/VEGFA/F2/KDR/MMP9/PTPN1/JUN/HSP90AA1/LGALS3/PRKCD/F2RL1/PRKCG/TRPV4/CNR1	24	BP
GO:0097190	apoptotic signaling pathway	12/65	579/17910	9.79999e-07	1.49857e-05	6.11011e-06	AR/BCL2L1/IL2/MMP9/PTPN1/JUN/LGALS3/PRKCD/PRKCA/PTGS2/PTPN2/TERT	12	BP
GO:0010648	negative regulation of cell communication	18/65	1364/17910	1.04845e-06	1.59678e-05	6.51056e-06	NF2/AR/ESR1/BCL2L1/DRD2/MMP9/PTPN1/GLI1/TLR9/LGALS3/PRKCD/PRKCB/PTGS2/F2RL1/HMGCR/NLRP3/PTPN2/TERT	18	BP
GO:0040011	locomotion	21/65	1835/17910	1.05523e-06	1.60065e-05	6.52635e-06	NF2/STAT3/DRD2/VEGFA/FGF1/FGF2/F2/KDR/MMP9/JUN/LGALS3/CDK1/PRKCD/PRKCA/PTGS2/F2RL1/TRPV4/PLA2G1B/PTPN2/CYP19A1/TERT	21	BP
GO:0023057	negative regulation of signaling	18/65	1368/17910	1.09391e-06	1.65268e-05	6.73848e-06	NF2/AR/ESR1/BCL2L1/DRD2/MMP9/PTPN1/GLI1/TLR9/LGALS3/PRKCD/PRKCB/PTGS2/F2RL1/HMGCR/NLRP3/PTPN2/TERT	18	BP
GO:0040007	growth	15/65	948/17910	1.1042e-06	1.66158e-05	6.77479e-06	EXOSC9/AR/ESR1/STAT3/BCL2L1/DRD2/IL2/VEGFA/FGF1/FGF2/F2/GLI1/HSP90AA1/CDK1/CYP19A1	15	BP
GO:0045765	regulation of angiogenesis	10/65	383/17910	1.11738e-06	1.67473e-05	6.82841e-06	HK2/STAT3/VEGFA/FGF1/FGF2/KDR/PRKCA/PRKCB/PTGS2/TERT	10	BP
GO:0044092	negative regulation of molecular function	16/65	1096/17910	1.30362e-06	1.94616e-05	7.93509e-06	NF2/ESR1/DRD2/CYP2D6/VEGFA/MMP9/PTPN1/JUN/TLR9/LGALS3/PRKCD/PTGS2/HMGCR/NLRP3/PTPN2/CNR1	16	BP
GO:0051054	positive regulation of DNA metabolic process	8/65	222/17910	1.35088e-06	2.00877e-05	8.19039e-06	IL2/FGF2/JUN/GLI1/HSP90AA1/CDK1/PRKCD/PRKCG	8	BP
GO:0080135	regulation of cellular response to stress	13/65	713/17910	1.37205e-06	2.03224e-05	8.28608e-06	BCL2L1/VEGFA/PTPN1/TLR9/HSP90AA1/PRKCD/PTGS2/F2RL1/HMGCR/PRKCG/TRPV4/PTPN2/TERT	13	BP
GO:0071705	nitrogen compound transport	22/65	2035/17910	1.393e-06	2.05522e-05	8.37975e-06	NOS2/HBB/STAT3/DRD2/IL2/PTPN1/TLR9/HSP90AA1/PRKCD/PRKCA/PRKCB/PTGS2/F2RL1/HMGCR/SLC2A1/TRPV4/SLC6A2/PLA2G1B/NLRP3/TRPV1/CNR1/CA2	22	BP
GO:0007167	enzyme linked receptor protein signaling pathway	15/65	968/17910	1.43344e-06	2.10666e-05	8.58951e-06	AR/OGT/STAT3/VEGFA/FGF1/FGF2/KDR/MMP9/PTPN1/JUN/HSP90AA1/PRKCD/PRKCA/PRKCB/PTPN2	15	BP
GO:0031400	negative regulation of protein modification process	12/65	601/17910	1.44793e-06	2.11971e-05	8.64271e-06	NF2/OGT/DRD2/IL2/PTPN1/JUN/LGALS3/PRKCD/F2RL1/HMGCR/PRKCG/PTPN2	12	BP
GO:0044706	multi-multicellular organism process	8/65	225/17910	1.49382e-06	2.17844e-05	8.88218e-06	AR/ESR1/HSD11B2/MMP9/VDR/PTGS2/SLC2A1/CNR1	8	BP
GO:0060429	epithelium development	17/65	1251/17910	1.51482e-06	2.20056e-05	8.97238e-06	NF2/AR/ESR1/ACADVL/VEGFA/FGF1/FGF2/HPSE/KDR/MMP9/JUN/GLI1/LGALS3/CDK1/VDR/F2RL1/CA2	17	BP
GO:2001026	regulation of endothelial cell chemotaxis	4/65	24/17910	1.58953e-06	2.30025e-05	9.37885e-06	VEGFA/FGF1/FGF2/KDR	4	BP
GO:0015833	peptide transport	20/65	1722/17910	1.66051e-06	2.3938e-05	9.76027e-06	NOS2/STAT3/DRD2/IL2/PTPN1/TLR9/HSP90AA1/PRKCD/PRKCA/PRKCB/PTGS2/F2RL1/HMGCR/SLC2A1/TRPV4/PLA2G1B/NLRP3/TRPV1/CNR1/CA2	20	BP
GO:0045860	positive regulation of protein kinase activity	11/65	501/17910	1.68098e-06	2.41409e-05	9.84299e-06	XRCC6/DRD2/VEGFA/FGF1/FGF2/PTPN1/TLR9/HSP90AA1/CDK1/PRKCD/PLA2G1B	11	BP
GO:0048661	positive regulation of smooth muscle cell proliferation	6/65	101/17910	1.74724e-06	2.49974e-05	1.01922e-05	FGF2/MMP9/JUN/PTGS2/HMGCR/TERT	6	BP
GO:0006352	DNA-templated transcription, initiation	8/65	231/17910	1.81871e-06	2.59218e-05	1.05691e-05	NR3C2/AR/ESR1/RORC/NR3C1/JUN/CDK1/VDR	8	BP
GO:1903827	regulation of cellular protein localization	11/65	509/17910	1.95992e-06	2.78294e-05	1.13469e-05	NF2/AR/BCL2L1/F2/PTPN1/HSP90AA1/LGALS3/CDK1/PRKCD/PTGS2/TERT	11	BP
GO:0006887	exocytosis	14/65	862/17910	1.98486e-06	2.8078e-05	1.14483e-05	XRCC6/HBB/ALB/DRD2/VEGFA/HPSE/MMP9/HSP90AA1/LGALS3/PRKCD/PRKCB/F2RL1/PRKCG/CNR1	14	BP
GO:1901699	cellular response to nitrogen compound	12/65	620/17910	2.00167e-06	2.82102e-05	1.15022e-05	OGT/STAT3/BCL2L1/PTPN1/PRKCD/PRKCB/PTGS2/PLA2G1B/NLRP3/PTPN2/TRPV1/CA2	12	BP
GO:0030099	myeloid cell differentiation	10/65	411/17910	2.10771e-06	2.95941e-05	1.20665e-05	STAT3/VEGFA/MMP9/JUN/LGALS3/PRKCA/PRKCB/F2RL1/PTPN2/CA2	10	BP
GO:0046626	regulation of insulin receptor signaling pathway	5/65	58/17910	2.12655e-06	2.9748e-05	1.21292e-05	OGT/PTPN1/PRKCD/PRKCB/PTPN2	5	BP
GO:0042886	amide transport	20/65	1752/17910	2.17347e-06	3.02923e-05	1.23511e-05	NOS2/STAT3/DRD2/IL2/PTPN1/TLR9/HSP90AA1/PRKCD/PRKCA/PRKCB/PTGS2/F2RL1/HMGCR/SLC2A1/TRPV4/PLA2G1B/NLRP3/TRPV1/CNR1/CA2	20	BP
GO:0060249	anatomical structure homeostasis	10/65	413/17910	2.20127e-06	3.05669e-05	1.24631e-05	XRCC6/ALB/VEGFA/TLR9/HSP90AA1/PRKCA/SLC6A2/CNR1/CA2/TERT	10	BP
GO:0072539	T-helper 17 cell differentiation	4/65	26/17910	2.2242e-06	3.07722e-05	1.25468e-05	STAT3/RORC/IL2/NLRP3	4	BP
GO:0001505	regulation of neurotransmitter levels	9/65	321/17910	2.25867e-06	3.1135e-05	1.26947e-05	NOS2/HBB/DRD2/HSP90AA1/PRKCB/PTGS2/PRKCG/TRPV1/CNR1	9	BP
GO:0043405	regulation of MAP kinase activity	9/65	322/17910	2.31703e-06	3.18234e-05	1.29754e-05	VEGFA/FGF1/FGF2/PTPN1/TLR9/CDK1/PRKCD/HMGCR/PLA2G1B	9	BP
GO:0031326	regulation of cellular biosynthetic process	32/65	4060/17910	2.36235e-06	3.23282e-05	1.31812e-05	EXOSC9/NR3C2/AR/OGT/ESR1/ACADVL/XRCC6/HBB/STAT3/RORC/DRD2/IL2/VEGFA/FGF1/FGF2/NR3C1/JUN/GLI1/TLR9/HSP90AA1/CDK1/VDR/PRKCD/PRKCB/PTGS2/F2RL1/TRPV4/PLA2G1B/NLRP3/PTPN2/TRPV1/TERT	32	BP
GO:0001655	urogenital system development	9/65	324/17910	2.43767e-06	3.32386e-05	1.35524e-05	AR/ESR1/VEGFA/FGF1/FGF2/MMP9/GLI1/CYP19A1/CA2	9	BP
GO:0001938	positive regulation of endothelial cell proliferation	6/65	107/17910	2.4497e-06	3.32825e-05	1.35703e-05	STAT3/VEGFA/FGF2/KDR/JUN/PRKCA	6	BP
GO:0019219	regulation of nucleobase-containing compound metabolic process	31/65	3853/17910	2.47292e-06	3.34775e-05	1.36498e-05	EXOSC9/NR3C2/AR/OGT/ESR1/XRCC6/STAT3/RORC/DRD2/IL2/VEGFA/FGF1/FGF2/NR3C1/JUN/GLI1/TLR9/HSP90AA1/CDK1/VDR/PRKCD/PRKCA/PRKCB/F2RL1/PRKCG/TRPV4/PLA2G1B/NLRP3/PTPN2/TRPV1/TERT	31	BP
GO:0008015	blood circulation	11/65	523/17910	2.54707e-06	3.43582e-05	1.40089e-05	AR/HBB/HSD11B2/DRD2/IL2/PTGS2/F2RL1/HMGCR/TRPV4/TRPV1/CNR1	11	BP
GO:0033993	response to lipid	14/65	883/17910	2.63068e-06	3.53598e-05	1.44173e-05	NR3C2/AR/ESR1/NOS2/STAT3/HSD11B2/RORC/NR3C1/VDR/PRKCA/PTGS2/NLRP3/CNR1/CA2	14	BP
GO:1901342	regulation of vasculature development	10/65	425/17910	2.84242e-06	3.80703e-05	1.55225e-05	HK2/STAT3/VEGFA/FGF1/FGF2/KDR/PRKCA/PRKCB/PTGS2/TERT	10	BP
GO:0048660	regulation of smooth muscle cell proliferation	7/65	172/17910	2.90465e-06	3.87663e-05	1.58062e-05	XRCC6/FGF2/MMP9/JUN/PTGS2/HMGCR/TERT	7	BP
GO:0003013	circulatory system process	11/65	532/17910	3.00153e-06	3.99182e-05	1.62759e-05	AR/HBB/HSD11B2/DRD2/IL2/PTGS2/F2RL1/HMGCR/TRPV4/TRPV1/CNR1	11	BP
GO:1903034	regulation of response to wounding	7/65	173/17910	3.01855e-06	4.00038e-05	1.63108e-05	FGF2/HPSE/F2/PRKCD/PRKCA/F2RL1/HMGCR	7	BP
GO:0051704	multi-organism process	24/65	2496/17910	3.1284e-06	4.12727e-05	1.68282e-05	AR/OGT/ESR1/NOS2/XRCC6/STAT3/BCL2L1/HSD11B2/F2/KDR/MMP9/JUN/GLI1/TLR9/CDK1/VDR/PRKCD/PRKCA/PTGS2/F2RL1/SLC2A1/PLA2G1B/NLRP3/CNR1	24	BP
GO:0048659	smooth muscle cell proliferation	7/65	174/17910	3.13616e-06	4.12727e-05	1.68282e-05	XRCC6/FGF2/MMP9/JUN/PTGS2/HMGCR/TERT	7	BP
GO:0009888	tissue development	21/65	1964/17910	3.17579e-06	4.16491e-05	1.69816e-05	NF2/AR/ESR1/ACADVL/RORC/VEGFA/FGF1/FGF2/HPSE/KDR/MMP9/JUN/GLI1/LGALS3/CDK1/VDR/PTGS2/F2RL1/HMGCR/TRPV4/CA2	21	BP
GO:0009056	catabolic process	23/65	2320/17910	3.28472e-06	4.29286e-05	1.75033e-05	EXOSC9/OGT/ACADVL/NOS2/HK2/HBB/STAT3/DRD2/CYP2D6/FGF2/HPSE/KDR/MMP9/PTPN1/HSP90AA1/CDK1/PRKCD/PRKCA/HMGCR/PRKCG/PLA2G1B/CYP19A1/CNR1	23	BP
GO:0023061	signal release	10/65	433/17910	3.3552e-06	4.36986e-05	1.78173e-05	NOS2/DRD2/PRKCA/PRKCB/HMGCR/SLC2A1/PRKCG/TRPV4/CYP19A1/CNR1	10	BP
GO:0045184	establishment of protein localization	20/65	1803/17910	3.3879e-06	4.39709e-05	1.79283e-05	NOS2/HK2/STAT3/DRD2/IL2/PTPN1/TLR9/HSP90AA1/PRKCD/PRKCA/PRKCB/PTGS2/F2RL1/HMGCR/SLC2A1/TRPV4/PLA2G1B/NLRP3/CNR1/TERT	20	BP
GO:0006812	cation transport	15/65	1038/17910	3.39939e-06	4.39709e-05	1.79283e-05	SCO2/DRD2/FGF2/F2/MMP9/TLR9/LGALS3/VDR/PRKCB/PTGS2/TRPV4/PLA2G1B/ABCB11/TRPV1/CNR1	15	BP
GO:0060135	maternal process involved in female pregnancy	5/65	64/17910	3.47975e-06	4.48567e-05	1.82895e-05	AR/ESR1/VDR/PTGS2/CNR1	5	BP
GO:0046627	negative regulation of insulin receptor signaling pathway	4/65	29/17910	3.50481e-06	4.48734e-05	1.82963e-05	PTPN1/PRKCD/PRKCB/PTPN2	4	BP
GO:0072538	T-helper 17 type immune response	4/65	29/17910	3.50481e-06	4.48734e-05	1.82963e-05	STAT3/RORC/IL2/NLRP3	4	BP
GO:0006367	transcription initiation from RNA polymerase II promoter	7/65	178/17910	3.64559e-06	4.65182e-05	1.89669e-05	NR3C2/AR/ESR1/RORC/NR3C1/CDK1/VDR	7	BP
GO:0051130	positive regulation of cellular component organization	16/65	1189/17910	3.76264e-06	4.78252e-05	1.94998e-05	NF2/AR/OGT/ESR1/HK2/DRD2/IL2/VEGFA/KDR/MMP9/JUN/HSP90AA1/PRKCD/F2RL1/TRPV4/CNR1	16	BP
GO:0060736	prostate gland growth	3/65	9/17910	3.77334e-06	4.78252e-05	1.94998e-05	AR/ESR1/CYP19A1	3	BP
GO:0032102	negative regulation of response to external stimulus	9/65	343/17910	3.88171e-06	4.90342e-05	1.99928e-05	DRD2/IL2/FGF2/F2/PRKCD/HMGCR/NLRP3/PTPN2/CYP19A1	9	BP
GO:0051091	positive regulation of DNA-binding transcription factor activity	8/65	257/17910	4.01491e-06	5.05477e-05	2.06099e-05	AR/ESR1/STAT3/VEGFA/TLR9/PRKCB/PLA2G1B/NLRP3	8	BP
GO:1902895	positive regulation of pri-miRNA transcription by RNA polymerase II	4/65	30/17910	4.03301e-06	5.05597e-05	2.06147e-05	STAT3/NR3C1/JUN/TERT	4	BP
GO:1900076	regulation of cellular response to insulin stimulus	5/65	66/17910	4.05602e-06	5.05597e-05	2.06147e-05	OGT/PTPN1/PRKCD/PRKCB/PTPN2	5	BP
GO:1903672	positive regulation of sprouting angiogenesis	5/65	66/17910	4.05602e-06	5.05597e-05	2.06147e-05	VEGFA/FGF1/FGF2/KDR/PTGS2	5	BP
GO:1900180	regulation of protein localization to nucleus	6/65	117/17910	4.12134e-06	5.1057e-05	2.08175e-05	NF2/F2/CDK1/PRKCD/PTGS2/TERT	6	BP
GO:0009653	anatomical structure morphogenesis	24/65	2535/17910	4.12295e-06	5.1057e-05	2.08175e-05	NF2/AR/ESR1/HK2/STAT3/BCL2L1/DRD2/VEGFA/FGF1/FGF2/HPSE/F2/KDR/MMP9/JUN/GLI1/HSP90AA1/VDR/PRKCA/PRKCB/PTGS2/TRPV4/CA2/TERT	24	BP
GO:0001819	positive regulation of cytokine production	10/65	446/17910	4.36073e-06	5.37749e-05	2.19257e-05	XRCC6/STAT3/DRD2/IL2/HPSE/TLR9/PTGS2/F2RL1/TRPV4/NLRP3	10	BP
GO:0050918	positive chemotaxis	5/65	67/17910	4.3709e-06	5.37749e-05	2.19257e-05	VEGFA/FGF2/KDR/LGALS3/F2RL1	5	BP
GO:0048514	blood vessel morphogenesis	12/65	670/17910	4.45021e-06	5.45728e-05	2.2251e-05	HK2/STAT3/VEGFA/FGF1/FGF2/HPSE/KDR/JUN/PRKCA/PRKCB/PTGS2/TERT	12	BP
GO:0051641	cellular localization	24/65	2548/17910	4.51434e-06	5.51801e-05	2.24987e-05	NF2/AR/ESR1/NOS2/HK2/ALB/STAT3/BCL2L1/DRD2/FGF2/F2/PTPN1/HSP90AA1/LGALS3/CDK1/PRKCD/PRKCB/PTGS2/HMGCR/PRKCG/PLA2G1B/TRPV1/CNR1/TERT	24	BP
GO:0035767	endothelial cell chemotaxis	4/65	31/17910	4.61789e-06	5.60829e-05	2.28667e-05	VEGFA/FGF1/FGF2/KDR	4	BP
GO:1900077	negative regulation of cellular response to insulin stimulus	4/65	31/17910	4.61789e-06	5.60829e-05	2.28667e-05	PTPN1/PRKCD/PRKCB/PTPN2	4	BP
GO:0006928	movement of cell or subcellular component	21/65	2012/17910	4.66897e-06	5.65215e-05	2.30456e-05	NF2/KIF11/STAT3/DRD2/VEGFA/FGF1/FGF2/F2/KDR/MMP9/JUN/LGALS3/CDK1/PRKCD/PRKCA/PTGS2/F2RL1/TRPV4/PLA2G1B/CYP19A1/TERT	21	BP
GO:0030001	metal ion transport	13/65	800/17910	4.87231e-06	5.87946e-05	2.39724e-05	SCO2/DRD2/FGF2/F2/TLR9/LGALS3/VDR/PRKCB/PTGS2/TRPV4/PLA2G1B/ABCB11/TRPV1	13	BP
GO:0042326	negative regulation of phosphorylation	10/65	454/17910	5.10183e-06	6.13682e-05	2.50217e-05	NF2/STAT3/DRD2/IL2/PTPN1/JUN/PRKCD/F2RL1/HMGCR/PTPN2	10	BP
GO:0045927	positive regulation of growth	8/65	266/17910	5.1735e-06	6.20327e-05	2.52927e-05	EXOSC9/DRD2/IL2/VEGFA/FGF2/F2/GLI1/CDK1	8	BP
GO:1903409	reactive oxygen species biosynthetic process	6/65	122/17910	5.25174e-06	6.27106e-05	2.5569e-05	NOS2/HBB/STAT3/HSP90AA1/PTGS2/TRPV1	6	BP
GO:0032228	regulation of synaptic transmission, GABAergic	4/65	32/17910	5.26324e-06	6.27106e-05	2.5569e-05	DRD2/CNR1/CA2/CA7	4	BP
GO:0001660	fever generation	3/65	10/17910	5.3765e-06	6.38586e-05	2.60371e-05	PTGS2/TRPV1/CNR1	3	BP
GO:0002366	leukocyte activation involved in immune response	12/65	684/17910	5.49577e-06	6.50706e-05	2.65313e-05	XRCC6/HBB/STAT3/RORC/IL2/HPSE/MMP9/HSP90AA1/LGALS3/PRKCD/F2RL1/NLRP3	12	BP
GO:0019218	regulation of steroid metabolic process	6/65	124/17910	5.76911e-06	6.80936e-05	2.77639e-05	ACADVL/RORC/FGF1/VDR/HMGCR/SQLE	6	BP
GO:0002263	cell activation involved in immune response	12/65	688/17910	5.83177e-06	6.86187e-05	2.7978e-05	XRCC6/HBB/STAT3/RORC/IL2/HPSE/MMP9/HSP90AA1/LGALS3/PRKCD/F2RL1/NLRP3	12	BP
GO:0045936	negative regulation of phosphate metabolic process	11/65	572/17910	5.99744e-06	7.02169e-05	2.86296e-05	NF2/STAT3/DRD2/IL2/PTPN1/JUN/LGALS3/PRKCD/F2RL1/HMGCR/PTPN2	11	BP
GO:0001763	morphogenesis of a branching structure	7/65	192/17910	6.00478e-06	7.02169e-05	2.86296e-05	AR/ESR1/DRD2/VEGFA/FGF1/FGF2/VDR	7	BP
GO:0010563	negative regulation of phosphorus metabolic process	11/65	573/17910	6.09763e-06	7.10826e-05	2.89826e-05	NF2/STAT3/DRD2/IL2/PTPN1/JUN/LGALS3/PRKCD/F2RL1/HMGCR/PTPN2	11	BP
GO:0045471	response to ethanol	6/65	127/17910	6.62217e-06	7.69597e-05	3.13789e-05	STAT3/DRD2/IL2/CDK1/HMGCR/CNR1	6	BP
GO:0046890	regulation of lipid biosynthetic process	7/65	195/17910	6.64781e-06	7.69716e-05	3.13837e-05	ACADVL/FGF1/VDR/PRKCD/PTGS2/HMGCR/SQLE	7	BP
GO:1903706	regulation of hemopoiesis	10/65	468/17910	6.66395e-06	7.69716e-05	3.13837e-05	STAT3/IL2/JUN/TLR9/LGALS3/PRKCA/PRKCB/NLRP3/PTPN2/CA2	10	BP
GO:0001817	regulation of cytokine production	12/65	698/17910	6.75227e-06	7.77541e-05	3.17027e-05	NOS2/XRCC6/STAT3/DRD2/IL2/HPSE/F2/TLR9/PTGS2/F2RL1/TRPV4/NLRP3	12	BP
GO:0022603	regulation of anatomical structure morphogenesis	15/65	1102/17910	7.04111e-06	8.08337e-05	3.29584e-05	AR/ESR1/HK2/STAT3/VEGFA/FGF1/FGF2/F2/KDR/GLI1/VDR/PRKCA/PRKCB/PTGS2/TERT	15	BP
GO:0030193	regulation of blood coagulation	5/65	74/17910	7.14956e-06	8.15828e-05	3.32638e-05	HPSE/F2/PRKCD/PRKCA/F2RL1	5	BP
GO:1900182	positive regulation of protein localization to nucleus	5/65	74/17910	7.14956e-06	8.15828e-05	3.32638e-05	F2/CDK1/PRKCD/PTGS2/TERT	5	BP
GO:0010595	positive regulation of endothelial cell migration	6/65	129/17910	7.24572e-06	8.2431e-05	3.36097e-05	VEGFA/FGF1/FGF2/KDR/PRKCA/PTGS2	6	BP
GO:0018193	peptidyl-amino acid modification	15/65	1107/17910	7.43648e-06	8.43471e-05	3.43909e-05	NF2/OGT/NOS2/STAT3/IL2/VEGFA/KDR/PTPN1/HSP90AA1/CDK1/PRKCD/PRKCA/PRKCB/PTGS2/PTPN2	15	BP
GO:1900046	regulation of hemostasis	5/65	75/17910	7.6389e-06	8.63836e-05	3.52213e-05	HPSE/F2/PRKCD/PRKCA/F2RL1	5	BP
GO:0048545	response to steroid hormone	9/65	374/17910	7.81346e-06	8.80939e-05	3.59186e-05	NR3C2/AR/ESR1/HSD11B2/RORC/NR3C1/VDR/PTGS2/CA2	9	BP
GO:0044271	cellular nitrogen compound biosynthetic process	34/65	4735/17910	7.88962e-06	8.86878e-05	3.61608e-05	EXOSC9/NR3C2/AR/OGT/ESR1/YARS1/NOS2/HK2/XRCC6/HBB/STAT3/RORC/DRD2/IL2/VEGFA/FGF1/FGF2/NR3C1/JUN/GLI1/TLR9/HSP90AA1/CDK1/VDR/PRKCD/PRKCB/PTGS2/F2RL1/TRPV4/PLA2G1B/NLRP3/PTPN2/TRPV1/TERT	34	BP
GO:0010942	positive regulation of cell death	12/65	710/17910	8.02402e-06	8.9931e-05	3.66676e-05	HBB/BCL2L1/MMP9/JUN/VDR/PRKCD/PTGS2/HMGCR/NLRP3/PTPN2/TRPV1/CNR1	12	BP
GO:0002573	myeloid leukocyte differentiation	7/65	201/17910	8.10657e-06	9.03201e-05	3.68263e-05	VEGFA/MMP9/JUN/PRKCA/F2RL1/PTPN2/CA2	7	BP
GO:0007623	circadian rhythm	7/65	201/17910	8.10657e-06	9.03201e-05	3.68263e-05	OGT/NOS2/RORC/DRD2/JUN/CDK1/PRKCG	7	BP
GO:0006809	nitric oxide biosynthetic process	5/65	76/17910	8.15407e-06	9.05822e-05	3.69332e-05	NOS2/HBB/HSP90AA1/PTGS2/TRPV1	5	BP
GO:0048646	anatomical structure formation involved in morphogenesis	15/65	1124/17910	8.93362e-06	9.8951e-05	4.03454e-05	NF2/AR/HK2/STAT3/VEGFA/FGF1/FGF2/HPSE/KDR/MMP9/JUN/PRKCA/PRKCB/PTGS2/TERT	15	BP
GO:0048511	rhythmic process	8/65	287/17910	9.02117e-06	9.96285e-05	4.06216e-05	OGT/ESR1/NOS2/RORC/DRD2/JUN/CDK1/PRKCG	8	BP
GO:0051241	negative regulation of multicellular organismal process	16/65	1276/17910	9.25841e-06	0.000101735	4.14805e-05	STAT3/DRD2/IL2/FGF2/F2/MMP9/TLR9/PRKCD/PTGS2/F2RL1/HMGCR/TRPV4/NLRP3/PTPN2/TRPV1/TERT	16	BP
GO:0010827	regulation of glucose transmembrane transport	5/65	78/17910	9.26577e-06	0.000101735	4.14805e-05	HK2/PRKCB/SLC2A1/PLA2G1B/TERT	5	BP
GO:0010556	regulation of macromolecule biosynthetic process	30/65	3877/17910	9.37938e-06	0.000102684	4.18674e-05	EXOSC9/NR3C2/AR/OGT/ESR1/XRCC6/STAT3/RORC/DRD2/IL2/VEGFA/FGF1/FGF2/KDR/NR3C1/JUN/GLI1/TLR9/HSP90AA1/CDK1/VDR/PRKCD/PRKCB/F2RL1/TRPV4/PLA2G1B/NLRP3/PTPN2/TRPV1/TERT	30	BP
GO:0051932	synaptic transmission, GABAergic	4/65	37/17910	9.53585e-06	0.000104095	4.24428e-05	DRD2/CNR1/CA2/CA7	4	BP
GO:0007077	mitotic nuclear envelope disassembly	3/65	12/17910	9.80584e-06	0.000106734	4.35187e-05	CDK1/PRKCA/PRKCB	3	BP
GO:0050818	regulation of coagulation	5/65	79/17910	9.86429e-06	0.000107062	4.36523e-05	HPSE/F2/PRKCD/PRKCA/F2RL1	5	BP
GO:0043536	positive regulation of blood vessel endothelial cell migration	5/65	80/17910	1.04926e-05	0.000113555	4.62997e-05	VEGFA/FGF2/KDR/PRKCA/PTGS2	5	BP
GO:0016572	histone phosphorylation	4/65	38/17910	1.06287e-05	0.000114372	4.66332e-05	CDK1/PRKCD/PRKCA/PRKCB	4	BP
GO:0090050	positive regulation of cell migration involved in sprouting angiogenesis	4/65	38/17910	1.06287e-05	0.000114372	4.66332e-05	VEGFA/FGF2/KDR/PTGS2	4	BP
GO:0030879	mammary gland development	6/65	138/17910	1.06701e-05	0.000114491	4.66815e-05	AR/ESR1/HK2/VEGFA/VDR/CYP19A1	6	BP
GO:0010632	regulation of epithelial cell migration	8/65	294/17910	1.0749e-05	0.000115011	4.68937e-05	VEGFA/FGF1/FGF2/KDR/MMP9/JUN/PRKCA/PTGS2	8	BP
GO:0046209	nitric oxide metabolic process	5/65	81/17910	1.11518e-05	0.000118984	4.85133e-05	NOS2/HBB/HSP90AA1/PTGS2/TRPV1	5	BP
GO:0071375	cellular response to peptide hormone stimulus	8/65	297/17910	1.15707e-05	0.000122913	5.01154e-05	OGT/STAT3/PTPN1/PRKCD/PRKCB/PLA2G1B/PTPN2/CA2	8	BP
GO:0007259	JAK-STAT cascade	6/65	140/17910	1.15851e-05	0.000122913	5.01154e-05	NF2/STAT3/IL2/F2/PTPN1/PTPN2	6	BP
GO:0002446	neutrophil mediated immunity	10/65	499/17910	1.16628e-05	0.00012339	5.031e-05	XRCC6/HBB/HPSE/F2/MMP9/HSP90AA1/LGALS3/PRKCD/F2RL1/PLA2G1B	10	BP
GO:0051051	negative regulation of transport	10/65	502/17910	1.22852e-05	0.000129612	5.28469e-05	DRD2/MMP9/TLR9/LGALS3/PRKCB/PTGS2/F2RL1/HMGCR/NLRP3/CNR1	10	BP
GO:0003073	regulation of systemic arterial blood pressure	5/65	83/17910	1.25669e-05	0.000132145	5.38796e-05	AR/HSD11B2/DRD2/F2RL1/TRPV1	5	BP
GO:2001233	regulation of apoptotic signaling pathway	9/65	397/17910	1.25952e-05	0.000132145	5.38796e-05	AR/BCL2L1/MMP9/PTPN1/LGALS3/PRKCD/PTGS2/PTPN2/TERT	9	BP
GO:0046879	hormone secretion	8/65	301/17910	1.27484e-05	0.000133381	5.43836e-05	NOS2/DRD2/PRKCA/HMGCR/SLC2A1/TRPV4/CYP19A1/CNR1	8	BP
GO:0071470	cellular response to osmotic stress	4/65	40/17910	1.30879e-05	0.000136179	5.55245e-05	XRCC6/PTGS2/SLC2A1/TRPV4	4	BP
GO:1902893	regulation of pri-miRNA transcription by RNA polymerase II	4/65	40/17910	1.30879e-05	0.000136179	5.55245e-05	STAT3/NR3C1/JUN/TERT	4	BP
GO:0030855	epithelial cell differentiation	12/65	746/17910	1.3192e-05	0.000136886	5.58125e-05	NF2/AR/ESR1/ACADVL/VEGFA/MMP9/JUN/GLI1/LGALS3/CDK1/VDR/F2RL1	12	BP
GO:2001057	reactive nitrogen species metabolic process	5/65	84/17910	1.3325e-05	0.000137887	5.62207e-05	NOS2/HBB/HSP90AA1/PTGS2/TRPV1	5	BP
GO:0032147	activation of protein kinase activity	8/65	303/17910	1.33741e-05	0.000138016	5.62736e-05	DRD2/VEGFA/FGF1/FGF2/PTPN1/CDK1/PRKCD/PLA2G1B	8	BP
GO:0048589	developmental growth	11/65	624/17910	1.35999e-05	0.000139964	5.70675e-05	AR/ESR1/STAT3/DRD2/VEGFA/FGF1/FGF2/GLI1/HSP90AA1/CDK1/CYP19A1	11	BP
GO:0001568	blood vessel development	12/65	751/17910	1.41025e-05	0.00014435	5.88558e-05	HK2/STAT3/VEGFA/FGF1/FGF2/HPSE/KDR/JUN/PRKCA/PRKCB/PTGS2/TERT	12	BP
GO:0098657	import into cell	12/65	751/17910	1.41025e-05	0.00014435	5.88558e-05	HBB/ALB/BCL2L1/DRD2/VEGFA/PTPN1/HSP90AA1/LGALS3/PRKCD/F2RL1/PRKCG/TRPV1	12	BP
GO:0048754	branching morphogenesis of an epithelial tube	6/65	146/17910	1.47182e-05	0.000150245	6.12596e-05	AR/ESR1/VEGFA/FGF1/FGF2/VDR	6	BP
GO:0044267	cellular protein metabolic process	34/65	4871/17910	1.52852e-05	0.000155612	6.34479e-05	NF2/AR/OGT/ESR1/YARS1/NOS2/XRCC6/ALB/STAT3/DRD2/IL2/VEGFA/FGF1/FGF2/F2/KDR/MMP9/PTPN1/JUN/TLR9/HSP90AA1/LGALS3/CDK1/PRKCD/PRKCA/PRKCB/PTGS2/F2RL1/HMGCR/PRKCG/TRPV4/PLA2G1B/NLRP3/PTPN2	34	BP
GO:0034504	protein localization to nucleus	7/65	223/17910	1.59235e-05	0.000160726	6.55328e-05	NF2/STAT3/F2/CDK1/PRKCD/PTGS2/TERT	7	BP
GO:2001234	negative regulation of apoptotic signaling pathway	7/65	223/17910	1.59235e-05	0.000160726	6.55328e-05	AR/BCL2L1/MMP9/PTPN1/LGALS3/PTGS2/TERT	7	BP
GO:0045429	positive regulation of nitric oxide biosynthetic process	4/65	42/17910	1.59424e-05	0.000160726	6.55328e-05	HBB/HSP90AA1/PTGS2/TRPV1	4	BP
GO:0051047	positive regulation of secretion	9/65	409/17910	1.59577e-05	0.000160726	6.55328e-05	DRD2/IL2/F2RL1/TRPV4/PLA2G1B/NLRP3/TRPV1/CYP19A1/CNR1	9	BP
GO:0099171	presynaptic modulation of chemical synaptic transmission	3/65	14/17910	1.61402e-05	0.000161727	6.59409e-05	PRKCB/PRKCG/CNR1	3	BP
GO:0009914	hormone transport	8/65	311/17910	1.61427e-05	0.000161727	6.59409e-05	NOS2/DRD2/PRKCA/HMGCR/SLC2A1/TRPV4/CYP19A1/CNR1	8	BP
GO:0051252	regulation of RNA metabolic process	28/65	3552/17910	1.62432e-05	0.000162304	6.61762e-05	EXOSC9/NR3C2/AR/OGT/ESR1/XRCC6/STAT3/RORC/DRD2/IL2/VEGFA/FGF1/FGF2/NR3C1/JUN/GLI1/TLR9/VDR/PRKCD/PRKCA/PRKCB/F2RL1/TRPV4/PLA2G1B/NLRP3/PTPN2/TRPV1/TERT	28	BP
GO:0051092	positive regulation of NF-kappaB transcription factor activity	6/65	149/17910	1.65234e-05	0.000164667	6.71398e-05	AR/STAT3/TLR9/PRKCB/PLA2G1B/NLRP3	6	BP
GO:0043269	regulation of ion transport	11/65	639/17910	1.69649e-05	0.000168622	6.87526e-05	DRD2/F2/MMP9/TLR9/LGALS3/PRKCD/PTGS2/PLA2G1B/CNR1/CA2/CA7	11	BP
GO:0097696	STAT cascade	6/65	150/17910	1.71633e-05	0.000170146	6.9374e-05	NF2/STAT3/IL2/F2/PTPN1/PTPN2	6	BP
GO:0034105	positive regulation of tissue remodeling	4/65	43/17910	1.75298e-05	0.000172872	7.04852e-05	IL2/VDR/PRKCA/CA2	4	BP
GO:1904407	positive regulation of nitric oxide metabolic process	4/65	43/17910	1.75298e-05	0.000172872	7.04852e-05	HBB/HSP90AA1/PTGS2/TRPV1	4	BP
GO:0001933	negative regulation of protein phosphorylation	9/65	415/17910	1.79081e-05	0.000176143	7.1819e-05	NF2/DRD2/IL2/PTPN1/JUN/PRKCD/F2RL1/HMGCR/PTPN2	9	BP
GO:0030168	platelet activation	6/65	152/17910	1.85033e-05	0.000181524	7.40131e-05	HBB/F2/PRKCD/PRKCA/PRKCB/PRKCG	6	BP
GO:0002252	immune effector process	15/65	1197/17910	1.88948e-05	0.000184435	7.51997e-05	XRCC6/HBB/STAT3/RORC/IL2/HPSE/F2/MMP9/TLR9/HSP90AA1/LGALS3/PRKCD/F2RL1/PLA2G1B/NLRP3	15	BP
GO:0007568	aging	8/65	318/17910	1.89469e-05	0.000184435	7.51997e-05	STAT3/JUN/CDK1/PRKCD/PTGS2/HMGCR/CNR1/TERT	8	BP
GO:0072330	monocarboxylic acid biosynthetic process	8/65	318/17910	1.89469e-05	0.000184435	7.51997e-05	OGT/ACADVL/HK2/STAT3/CYP2D6/PTGS2/PLA2G1B/ABCB11	8	BP
GO:0010035	response to inorganic substance	10/65	528/17910	1.89952e-05	0.000184435	7.51997e-05	HBB/DRD2/KDR/MMP9/JUN/CDK1/PRKCD/PTGS2/CA2/TERT	10	BP
GO:0030225	macrophage differentiation	4/65	44/17910	1.92303e-05	0.000185762	7.57409e-05	VEGFA/MMP9/PRKCA/PTPN2	4	BP
GO:0030850	prostate gland development	4/65	44/17910	1.92303e-05	0.000185762	7.57409e-05	AR/ESR1/GLI1/CYP19A1	4	BP
GO:2001028	positive regulation of endothelial cell chemotaxis	3/65	15/17910	2.01229e-05	0.000193888	7.90542e-05	VEGFA/FGF2/KDR	3	BP
GO:0048732	gland development	9/65	422/17910	2.04374e-05	0.000195498	7.97108e-05	AR/ESR1/HK2/DRD2/VEGFA/JUN/GLI1/VDR/CYP19A1	9	BP
GO:0002274	myeloid leukocyte activation	11/65	652/17910	2.04453e-05	0.000195498	7.97108e-05	XRCC6/HBB/HPSE/MMP9/JUN/HSP90AA1/LGALS3/PRKCD/F2RL1/TRPV1/CNR1	11	BP
GO:0043065	positive regulation of apoptotic process	11/65	652/17910	2.04453e-05	0.000195498	7.97108e-05	BCL2L1/MMP9/JUN/VDR/PRKCD/PTGS2/HMGCR/NLRP3/PTPN2/TRPV1/CNR1	11	BP
GO:0097305	response to alcohol	7/65	232/17910	2.05513e-05	0.000196016	7.99217e-05	STAT3/BCL2L1/DRD2/IL2/CDK1/HMGCR/CNR1	7	BP
GO:0032874	positive regulation of stress-activated MAPK cascade	6/65	155/17910	2.06704e-05	0.000196655	8.01824e-05	VEGFA/PTPN1/TLR9/F2RL1/HMGCR/TRPV4	6	BP
GO:0009894	regulation of catabolic process	13/65	916/17910	2.07649e-05	0.000197058	8.03465e-05	EXOSC9/OGT/NOS2/HK2/STAT3/KDR/PTPN1/HSP90AA1/PRKCD/PRKCA/HMGCR/PRKCG/CNR1	13	BP
GO:0034654	nucleobase-containing compound biosynthetic process	30/65	4029/17910	2.08301e-05	0.000197181	8.03967e-05	EXOSC9/NR3C2/AR/OGT/ESR1/HK2/XRCC6/STAT3/RORC/DRD2/IL2/VEGFA/FGF1/FGF2/NR3C1/JUN/GLI1/TLR9/HSP90AA1/CDK1/VDR/PRKCB/PTGS2/F2RL1/TRPV4/PLA2G1B/NLRP3/PTPN2/TRPV1/TERT	30	BP
GO:0015031	protein transport	18/65	1689/17910	2.10858e-05	0.000199103	8.11805e-05	NOS2/STAT3/DRD2/IL2/PTPN1/TLR9/HSP90AA1/PRKCD/PRKCA/PRKCB/PTGS2/F2RL1/HMGCR/SLC2A1/TRPV4/PLA2G1B/NLRP3/CNR1	18	BP
GO:0050865	regulation of cell activation	10/65	535/17910	2.12677e-05	0.000200319	8.16764e-05	IL2/F2/TLR9/LGALS3/PRKCD/PRKCA/F2RL1/NLRP3/PTPN2/CNR1	10	BP
GO:0070304	positive regulation of stress-activated protein kinase signaling cascade	6/65	156/17910	2.14366e-05	0.000201408	8.21204e-05	VEGFA/PTPN1/TLR9/F2RL1/HMGCR/TRPV4	6	BP
GO:0001944	vasculature development	12/65	784/17910	2.16183e-05	0.000202611	8.26107e-05	HK2/STAT3/VEGFA/FGF1/FGF2/HPSE/KDR/JUN/PRKCA/PRKCB/PTGS2/TERT	12	BP
GO:0048010	vascular endothelial growth factor receptor signaling pathway	5/65	93/17910	2.1876e-05	0.000204519	8.33887e-05	VEGFA/KDR/PTPN1/HSP90AA1/PRKCB	5	BP
GO:0034762	regulation of transmembrane transport	10/65	538/17910	2.2311e-05	0.000208071	8.48371e-05	HK2/DRD2/F2/MMP9/TLR9/PRKCB/SLC2A1/PLA2G1B/CA2/TERT	10	BP
GO:0043068	positive regulation of programmed cell death	11/65	660/17910	2.28822e-05	0.000212873	8.67947e-05	BCL2L1/MMP9/JUN/VDR/PRKCD/PTGS2/HMGCR/NLRP3/PTPN2/TRPV1/CNR1	11	BP
GO:0061614	pri-miRNA transcription by RNA polymerase II	4/65	46/17910	2.29911e-05	0.000213269	8.69563e-05	STAT3/NR3C1/JUN/TERT	4	BP
GO:0002285	lymphocyte activation involved in immune response	6/65	158/17910	2.30378e-05	0.000213269	8.69563e-05	STAT3/RORC/IL2/LGALS3/F2RL1/NLRP3	6	BP
GO:0051090	regulation of DNA-binding transcription factor activity	9/65	429/17910	2.3265e-05	0.000214846	8.75993e-05	AR/ESR1/STAT3/VEGFA/JUN/TLR9/PRKCB/PLA2G1B/NLRP3	9	BP
GO:0031348	negative regulation of defense response	7/65	237/17910	2.3569e-05	0.000217122	8.85275e-05	DRD2/IL2/F2/PRKCD/NLRP3/PTPN2/CYP19A1	7	BP
GO:0072358	cardiovascular system development	12/65	792/17910	2.38973e-05	0.000219611	8.95423e-05	HK2/STAT3/VEGFA/FGF1/FGF2/HPSE/KDR/JUN/PRKCA/PRKCB/PTGS2/TERT	12	BP
GO:0030397	membrane disassembly	3/65	16/17910	2.47024e-05	0.000225365	9.18882e-05	CDK1/PRKCA/PRKCB	3	BP
GO:0031649	heat generation	3/65	16/17910	2.47024e-05	0.000225365	9.18882e-05	PTGS2/TRPV1/CNR1	3	BP
GO:0051081	nuclear envelope disassembly	3/65	16/17910	2.47024e-05	0.000225365	9.18882e-05	CDK1/PRKCA/PRKCB	3	BP
GO:0007596	blood coagulation	8/65	331/17910	2.52471e-05	0.000229779	9.36881e-05	HBB/HPSE/F2/PRKCD/PRKCA/PRKCB/F2RL1/PRKCG	8	BP
GO:0040008	regulation of growth	11/65	668/17910	2.55676e-05	0.000232136	9.46491e-05	EXOSC9/AR/STAT3/BCL2L1/DRD2/IL2/VEGFA/FGF2/F2/GLI1/CDK1	11	BP
GO:0030072	peptide hormone secretion	7/65	241/17910	2.62386e-05	0.000237089	9.66684e-05	NOS2/DRD2/PRKCA/HMGCR/SLC2A1/TRPV4/CNR1	7	BP
GO:1901617	organic hydroxy compound biosynthetic process	7/65	241/17910	2.62386e-05	0.000237089	9.66684e-05	FGF1/FGF2/VDR/HMGCR/ABCB11/SQLE/CYP19A1	7	BP
GO:0002444	myeloid leukocyte mediated immunity	10/65	549/17910	2.65228e-05	0.000239085	9.74823e-05	XRCC6/HBB/HPSE/F2/MMP9/HSP90AA1/LGALS3/PRKCD/F2RL1/PLA2G1B	10	BP
GO:0042060	wound healing	10/65	550/17910	2.69375e-05	0.000242245	9.87707e-05	HBB/FGF2/HPSE/F2/PRKCD/PRKCA/PRKCB/F2RL1/HMGCR/PRKCG	10	BP
GO:0007599	hemostasis	8/65	336/17910	2.80983e-05	0.000251114	0.000102387	HBB/HPSE/F2/PRKCD/PRKCA/PRKCB/F2RL1/PRKCG	8	BP
GO:0006897	endocytosis	11/65	675/17910	2.81373e-05	0.000251114	0.000102387	HBB/ALB/BCL2L1/DRD2/VEGFA/PTPN1/HSP90AA1/LGALS3/PRKCD/F2RL1/PRKCG	11	BP
GO:0018130	heterocycle biosynthetic process	30/65	4089/17910	2.81742e-05	0.000251114	0.000102387	EXOSC9/NR3C2/AR/OGT/ESR1/HK2/XRCC6/STAT3/RORC/DRD2/IL2/VEGFA/FGF1/FGF2/NR3C1/JUN/GLI1/TLR9/HSP90AA1/CDK1/VDR/PRKCB/PTGS2/F2RL1/TRPV4/PLA2G1B/NLRP3/PTPN2/TRPV1/TERT	30	BP
GO:0042136	neurotransmitter biosynthetic process	5/65	98/17910	2.81897e-05	0.000251114	0.000102387	NOS2/HBB/HSP90AA1/PTGS2/TRPV1	5	BP
GO:0006351	transcription, DNA-templated	27/65	3444/17910	2.82918e-05	0.000251431	0.000102516	EXOSC9/NR3C2/AR/OGT/ESR1/XRCC6/STAT3/RORC/DRD2/IL2/VEGFA/FGF1/FGF2/NR3C1/JUN/GLI1/TLR9/CDK1/VDR/PRKCB/F2RL1/TRPV4/PLA2G1B/NLRP3/PTPN2/TRPV1/TERT	27	BP
GO:0055114	oxidation-reduction process	13/65	944/17910	2.84766e-05	0.000252479	0.000102944	SCO2/ACADVL/NOS2/HK2/HSD11B2/HSD11B1/CYP2D6/CDK1/PTGS2/HMGCR/SQLE/CYP19A1/CNR1	13	BP
GO:0050817	coagulation	8/65	337/17910	2.86998e-05	0.000253862	0.000103508	HBB/HPSE/F2/PRKCD/PRKCA/PRKCB/F2RL1/PRKCG	8	BP
GO:0042742	defense response to bacterium	7/65	245/17910	2.91528e-05	0.000256667	0.000104651	NOS2/F2/TLR9/PRKCD/F2RL1/PLA2G1B/NLRP3	7	BP
GO:0050730	regulation of peptidyl-tyrosine phosphorylation	7/65	245/17910	2.91528e-05	0.000256667	0.000104651	NF2/STAT3/IL2/VEGFA/PTPN1/PRKCD/PTPN2	7	BP
GO:0019438	aromatic compound biosynthetic process	30/65	4099/17910	2.96082e-05	0.000259469	0.000105794	EXOSC9/NR3C2/AR/OGT/ESR1/HK2/XRCC6/STAT3/RORC/DRD2/IL2/VEGFA/FGF1/FGF2/NR3C1/JUN/GLI1/TLR9/HSP90AA1/CDK1/VDR/PRKCB/PTGS2/F2RL1/TRPV4/PLA2G1B/NLRP3/PTPN2/TRPV1/TERT	30	BP
GO:1904707	positive regulation of vascular smooth muscle cell proliferation	4/65	49/17910	2.96085e-05	0.000259469	0.000105794	FGF2/MMP9/JUN/TERT	4	BP
GO:0002443	leukocyte mediated immunity	12/65	814/17910	3.12819e-05	0.000273499	0.000111514	XRCC6/HBB/IL2/HPSE/F2/MMP9/HSP90AA1/LGALS3/PRKCD/F2RL1/PLA2G1B/NLRP3	12	BP
GO:1903426	regulation of reactive oxygen species biosynthetic process	5/65	101/17910	3.26057e-05	0.000284415	0.000115965	HBB/STAT3/HSP90AA1/PTGS2/TRPV1	5	BP
GO:0043406	positive regulation of MAP kinase activity	7/65	250/17910	3.31658e-05	0.00028797	0.000117414	VEGFA/FGF1/FGF2/PTPN1/TLR9/CDK1/PLA2G1B	7	BP
GO:0045637	regulation of myeloid cell differentiation	7/65	250/17910	3.31658e-05	0.00028797	0.000117414	STAT3/JUN/LGALS3/PRKCA/PRKCB/PTPN2/CA2	7	BP
GO:0006355	regulation of transcription, DNA-templated	26/65	3266/17910	3.33209e-05	0.000288654	0.000117693	EXOSC9/NR3C2/AR/OGT/ESR1/XRCC6/STAT3/RORC/DRD2/IL2/VEGFA/FGF1/FGF2/NR3C1/JUN/GLI1/TLR9/VDR/PRKCB/F2RL1/TRPV4/PLA2G1B/NLRP3/PTPN2/TRPV1/TERT	26	BP
GO:0022408	negative regulation of cell-cell adhesion	6/65	169/17910	3.36573e-05	0.000290237	0.000118339	NF2/IL2/LGALS3/PRKCD/TRPV4/PTPN2	6	BP
GO:0050796	regulation of insulin secretion	6/65	169/17910	3.36573e-05	0.000290237	0.000118339	NOS2/DRD2/PRKCA/HMGCR/SLC2A1/CNR1	6	BP
GO:1901575	organic substance catabolic process	19/65	1925/17910	3.41848e-05	0.000294114	0.000119919	EXOSC9/OGT/ACADVL/NOS2/HK2/STAT3/CYP2D6/FGF2/HPSE/PTPN1/HSP90AA1/CDK1/PRKCD/PRKCA/HMGCR/PRKCG/PLA2G1B/CYP19A1/CNR1	19	BP
GO:0018108	peptidyl-tyrosine phosphorylation	8/65	346/17910	3.46165e-05	0.000297151	0.000121158	NF2/STAT3/IL2/VEGFA/KDR/PTPN1/PRKCD/PTPN2	8	BP
GO:0001936	regulation of endothelial cell proliferation	6/65	170/17910	3.47904e-05	0.000297292	0.000121215	STAT3/VEGFA/FGF2/KDR/JUN/PRKCA	6	BP
GO:0050728	negative regulation of inflammatory response	6/65	170/17910	3.47904e-05	0.000297292	0.000121215	IL2/F2/PRKCD/NLRP3/PTPN2/CYP19A1	6	BP
GO:0060749	mammary gland alveolus development	3/65	18/17910	3.58086e-05	0.000304615	0.000124201	AR/ESR1/VEGFA	3	BP
GO:0061377	mammary gland lobule development	3/65	18/17910	3.58086e-05	0.000304615	0.000124201	AR/ESR1/VEGFA	3	BP
GO:0046883	regulation of hormone secretion	7/65	254/17910	3.66943e-05	0.000311448	0.000126987	NOS2/DRD2/PRKCA/HMGCR/SLC2A1/CYP19A1/CNR1	7	BP
GO:0018212	peptidyl-tyrosine modification	8/65	349/17910	3.68025e-05	0.000311666	0.000127076	NF2/STAT3/IL2/VEGFA/KDR/PTPN1/PRKCD/PTPN2	8	BP
GO:0097659	nucleic acid-templated transcription	27/65	3500/17910	3.81342e-05	0.000322221	0.000131379	EXOSC9/NR3C2/AR/OGT/ESR1/XRCC6/STAT3/RORC/DRD2/IL2/VEGFA/FGF1/FGF2/NR3C1/JUN/GLI1/TLR9/CDK1/VDR/PRKCB/F2RL1/TRPV4/PLA2G1B/NLRP3/PTPN2/TRPV1/TERT	27	BP
GO:0033602	negative regulation of dopamine secretion	2/65	3/17910	3.88175e-05	0.000327263	0.000133435	DRD2/CNR1	2	BP
GO:2000112	regulation of cellular macromolecule biosynthetic process	28/65	3725/17910	4.05207e-05	0.000340861	0.00013898	EXOSC9/NR3C2/AR/OGT/ESR1/XRCC6/STAT3/RORC/DRD2/IL2/VEGFA/FGF1/FGF2/NR3C1/JUN/GLI1/TLR9/HSP90AA1/CDK1/VDR/PRKCB/F2RL1/TRPV4/PLA2G1B/NLRP3/PTPN2/TRPV1/TERT	28	BP
GO:0001666	response to hypoxia	8/65	354/17910	4.07026e-05	0.000340873	0.000138984	NOS2/HK2/HSD11B2/DRD2/VEGFA/PTGS2/SLC2A1/TERT	8	BP
GO:0010631	epithelial cell migration	8/65	354/17910	4.07026e-05	0.000340873	0.000138984	VEGFA/FGF1/FGF2/KDR/MMP9/JUN/PRKCA/PTGS2	8	BP
GO:0043279	response to alkaloid	5/65	106/17910	4.11389e-05	0.000343765	0.000140164	BCL2L1/DRD2/PRKCG/TRPV1/CNR1	5	BP
GO:0032774	RNA biosynthetic process	27/65	3516/17910	4.14728e-05	0.00034579	0.000140989	EXOSC9/NR3C2/AR/OGT/ESR1/XRCC6/STAT3/RORC/DRD2/IL2/VEGFA/FGF1/FGF2/NR3C1/JUN/GLI1/TLR9/CDK1/VDR/PRKCB/F2RL1/TRPV4/PLA2G1B/NLRP3/PTPN2/TRPV1/TERT	27	BP
GO:0072359	circulatory system development	14/65	1128/17910	4.21107e-05	0.000350335	0.000142843	HK2/STAT3/VEGFA/FGF1/FGF2/HPSE/KDR/JUN/GLI1/CDK1/PRKCA/PRKCB/PTGS2/TERT	14	BP
GO:1904659	glucose transmembrane transport	5/65	107/17910	4.30355e-05	0.000357242	0.000145659	HK2/PRKCB/SLC2A1/PLA2G1B/TERT	5	BP
GO:0090132	epithelium migration	8/65	357/17910	4.32044e-05	0.000357857	0.00014591	VEGFA/FGF1/FGF2/KDR/MMP9/JUN/PRKCA/PTGS2	8	BP
GO:0007005	mitochondrion organization	9/65	466/17910	4.43932e-05	0.0003669	0.000149596	SCO2/HK2/STAT3/BCL2L1/KDR/MMP9/JUN/HSP90AA1/TERT	9	BP
GO:0061138	morphogenesis of a branching epithelium	6/65	178/17910	4.50029e-05	0.000371126	0.00015132	AR/ESR1/VEGFA/FGF1/FGF2/VDR	6	BP
GO:0035265	organ growth	6/65	179/17910	4.64324e-05	0.000381251	0.000155448	AR/ESR1/FGF2/GLI1/CDK1/CYP19A1	6	BP
GO:0043409	negative regulation of MAPK cascade	6/65	179/17910	4.64324e-05	0.000381251	0.000155448	NF2/PTPN1/PRKCD/F2RL1/HMGCR/PTPN2	6	BP
GO:0009617	response to bacterium	10/65	588/17910	4.74278e-05	0.000388579	0.000158436	NOS2/F2/TLR9/PRKCD/PRKCA/PTGS2/F2RL1/PLA2G1B/NLRP3/CNR1	10	BP
GO:0043401	steroid hormone mediated signaling pathway	6/65	180/17910	4.78982e-05	0.000391583	0.000159661	NR3C2/AR/ESR1/RORC/NR3C1/VDR	6	BP
GO:0090130	tissue migration	8/65	363/17910	4.85951e-05	0.000396423	0.000161634	VEGFA/FGF1/FGF2/KDR/MMP9/JUN/PRKCA/PTGS2	8	BP
GO:1903506	regulation of nucleic acid-templated transcription	26/65	3338/17910	4.91475e-05	0.000400065	0.000163119	EXOSC9/NR3C2/AR/OGT/ESR1/XRCC6/STAT3/RORC/DRD2/IL2/VEGFA/FGF1/FGF2/NR3C1/JUN/GLI1/TLR9/VDR/PRKCB/F2RL1/TRPV4/PLA2G1B/NLRP3/PTPN2/TRPV1/TERT	26	BP
GO:0007268	chemical synaptic transmission	10/65	591/17910	4.95005e-05	0.000400718	0.000163385	STAT3/DRD2/PRKCB/PTGS2/PRKCG/SLC6A2/TRPV1/CNR1/CA2/CA7	10	BP
GO:0098916	anterograde trans-synaptic signaling	10/65	591/17910	4.95005e-05	0.000400718	0.000163385	STAT3/DRD2/PRKCB/PTGS2/PRKCG/SLC6A2/TRPV1/CNR1/CA2/CA7	10	BP
GO:1901653	cellular response to peptide	8/65	364/17910	4.9546e-05	0.000400718	0.000163385	OGT/STAT3/PTPN1/PRKCD/PRKCB/PLA2G1B/PTPN2/CA2	8	BP
GO:1902105	regulation of leukocyte differentiation	7/65	267/17910	5.03604e-05	0.000406435	0.000165716	IL2/JUN/TLR9/PRKCA/NLRP3/PTPN2/CA2	7	BP
GO:0036293	response to decreased oxygen levels	8/65	365/17910	5.05123e-05	0.000406791	0.000165861	NOS2/HK2/HSD11B2/DRD2/VEGFA/PTGS2/SLC2A1/TERT	8	BP
GO:1903708	positive regulation of hemopoiesis	6/65	182/17910	5.0941e-05	0.000409371	0.000166913	STAT3/IL2/JUN/PRKCA/NLRP3/CA2	6	BP
GO:0043491	protein kinase B signaling	7/65	268/17910	5.15645e-05	0.000413501	0.000168597	ESR1/DRD2/FGF1/FGF2/HPSE/KDR/HSP90AA1	7	BP
GO:2001141	regulation of RNA biosynthetic process	26/65	3348/17910	5.18197e-05	0.000414668	0.000169073	EXOSC9/NR3C2/AR/OGT/ESR1/XRCC6/STAT3/RORC/DRD2/IL2/VEGFA/FGF1/FGF2/NR3C1/JUN/GLI1/TLR9/VDR/PRKCB/F2RL1/TRPV4/PLA2G1B/NLRP3/PTPN2/TRPV1/TERT	26	BP
GO:0099537	trans-synaptic signaling	10/65	596/17910	5.31274e-05	0.000424233	0.000172973	STAT3/DRD2/PRKCB/PTGS2/PRKCG/SLC6A2/TRPV1/CNR1/CA2/CA7	10	BP
GO:0008645	hexose transmembrane transport	5/65	112/17910	5.35563e-05	0.000426756	0.000174002	HK2/PRKCB/SLC2A1/PLA2G1B/TERT	5	BP
GO:0046686	response to cadmium ion	4/65	57/17910	5.40123e-05	0.000428581	0.000174746	MMP9/JUN/CDK1/TERT	4	BP
GO:1903428	positive regulation of reactive oxygen species biosynthetic process	4/65	57/17910	5.40123e-05	0.000428581	0.000174746	HBB/HSP90AA1/PTGS2/TRPV1	4	BP
GO:0071900	regulation of protein serine/threonine kinase activity	9/65	479/17910	5.49201e-05	0.000434819	0.000177289	VEGFA/FGF1/FGF2/PTPN1/TLR9/CDK1/PRKCD/HMGCR/PLA2G1B	9	BP
GO:0019752	carboxylic acid metabolic process	13/65	1006/17910	5.50287e-05	0.000434819	0.000177289	OGT/YARS1/ACADVL/NOS2/HK2/STAT3/CYP2D6/FGF2/PTGS2/SLC2A1/PLA2G1B/ABCB11/CNR1	13	BP
GO:0001935	endothelial cell proliferation	6/65	185/17910	5.57938e-05	0.000439806	0.000179323	STAT3/VEGFA/FGF2/KDR/JUN/PRKCA	6	BP
GO:0044085	cellular component biogenesis	24/65	2951/17910	5.58927e-05	0.000439806	0.000179323	EXOSC9/NF2/SCO2/AR/ESR1/XRCC6/HBB/KIF11/ALB/DRD2/VEGFA/KDR/JUN/HSP90AA1/CDK1/PRKCD/PRKCA/F2RL1/HMGCR/SLC2A1/TRPV4/NLRP3/TRPV1/TERT	24	BP
GO:0099536	synaptic signaling	10/65	601/17910	5.69791e-05	0.000447422	0.000182428	STAT3/DRD2/PRKCB/PTGS2/PRKCG/SLC6A2/TRPV1/CNR1/CA2/CA7	10	BP
GO:0051336	regulation of hydrolase activity	14/65	1160/17910	5.71238e-05	0.000447628	0.000182512	ESR1/STAT3/DRD2/VEGFA/FGF2/MMP9/JUN/TLR9/LGALS3/PRKCD/PTGS2/F2RL1/PLA2G1B/NLRP3	14	BP
GO:0042093	T-helper cell differentiation	4/65	58/17910	5.78557e-05	0.000452425	0.000184468	STAT3/RORC/IL2/NLRP3	4	BP
GO:0015749	monosaccharide transmembrane transport	5/65	114/17910	5.82806e-05	0.000454806	0.000185438	HK2/PRKCB/SLC2A1/PLA2G1B/TERT	5	BP
GO:0050866	negative regulation of cell activation	6/65	187/17910	5.92296e-05	0.000461258	0.000188069	IL2/F2/LGALS3/PRKCD/PTPN2/CNR1	6	BP
GO:0022607	cellular component assembly	23/65	2765/17910	6.05161e-05	0.000470307	0.000191759	NF2/SCO2/AR/ESR1/XRCC6/HBB/KIF11/ALB/DRD2/VEGFA/KDR/JUN/HSP90AA1/CDK1/PRKCD/PRKCA/F2RL1/HMGCR/SLC2A1/TRPV4/NLRP3/TRPV1/TERT	23	BP
GO:0000122	negative regulation of transcription by RNA polymerase II	11/65	735/17910	6.10106e-05	0.000473177	0.000192929	AR/ESR1/STAT3/RORC/VEGFA/NR3C1/JUN/VDR/TRPV4/PTPN2/TRPV1	11	BP
GO:0034219	carbohydrate transmembrane transport	5/65	116/17910	6.33206e-05	0.000489084	0.000199415	HK2/PRKCB/SLC2A1/PLA2G1B/TERT	5	BP
GO:0072089	stem cell proliferation	5/65	116/17910	6.33206e-05	0.000489084	0.000199415	NF2/DRD2/VEGFA/FGF2/TERT	5	BP
GO:0034605	cellular response to heat	5/65	117/17910	6.59634e-05	0.000508457	0.000207314	FGF1/HSP90AA1/PTGS2/TRPV4/TRPV1	5	BP
GO:0002294	CD4-positive, alpha-beta T cell differentiation involved in immune response	4/65	60/17910	6.61359e-05	0.000508748	0.000207432	STAT3/RORC/IL2/NLRP3	4	BP
GO:0050927	positive regulation of positive chemotaxis	3/65	22/17910	6.68822e-05	0.000512402	0.000208922	VEGFA/KDR/F2RL1	3	BP
GO:0060444	branching involved in mammary gland duct morphogenesis	3/65	22/17910	6.68822e-05	0.000512402	0.000208922	AR/ESR1/VDR	3	BP
GO:1903532	positive regulation of secretion by cell	8/65	381/17910	6.82499e-05	0.000521822	0.000212763	DRD2/IL2/F2RL1/TRPV4/PLA2G1B/NLRP3/CYP19A1/CNR1	8	BP
GO:0002287	alpha-beta T cell activation involved in immune response	4/65	61/17910	7.05849e-05	0.000537498	0.000219155	STAT3/RORC/IL2/NLRP3	4	BP
GO:0002293	alpha-beta T cell differentiation involved in immune response	4/65	61/17910	7.05849e-05	0.000537498	0.000219155	STAT3/RORC/IL2/NLRP3	4	BP
GO:0003014	renal system process	5/65	120/17910	7.44052e-05	0.000564314	0.000230088	HBB/HSD11B2/DRD2/F2RL1/TRPV1	5	BP
GO:0046425	regulation of JAK-STAT cascade	5/65	120/17910	7.44052e-05	0.000564314	0.000230088	NF2/STAT3/IL2/F2/PTPN2	5	BP
GO:1901615	organic hydroxy compound metabolic process	9/65	500/17910	7.63643e-05	0.000578012	0.000235673	ACADVL/DRD2/FGF1/FGF2/VDR/HMGCR/ABCB11/SQLE/CYP19A1	9	BP
GO:0045087	innate immune response	12/65	893/17910	7.66765e-05	0.000578351	0.000235811	ESR1/NOS2/XRCC6/DRD2/PTPN1/TLR9/LGALS3/PRKCD/F2RL1/PLA2G1B/NLRP3/PTPN2	12	BP
GO:0050926	regulation of positive chemotaxis	3/65	23/17910	7.67153e-05	0.000578351	0.000235811	VEGFA/KDR/F2RL1	3	BP
GO:0032849	positive regulation of cellular pH reduction	2/65	4/17910	7.7453e-05	0.000581591	0.000237133	CA2/CA7	2	BP
GO:1902202	regulation of hepatocyte growth factor receptor signaling pathway	2/65	4/17910	7.7453e-05	0.000581591	0.000237133	PTPN1/PTPN2	2	BP
GO:0051235	maintenance of location	7/65	286/17910	7.76162e-05	0.000581659	0.000237161	HK2/ALB/DRD2/FGF2/F2/PTPN2/TRPV1	7	BP
GO:0043086	negative regulation of catalytic activity	11/65	756/17910	7.85426e-05	0.000587437	0.000239516	NF2/VEGFA/MMP9/PTPN1/TLR9/LGALS3/PRKCD/PTGS2/HMGCR/PTPN2/CNR1	11	BP
GO:0022407	regulation of cell-cell adhesion	8/65	389/17910	7.89002e-05	0.000587652	0.000239604	NF2/IL2/LGALS3/PRKCD/PRKCA/TRPV4/NLRP3/PTPN2	8	BP
GO:0070482	response to oxygen levels	8/65	389/17910	7.89002e-05	0.000587652	0.000239604	NOS2/HK2/HSD11B2/DRD2/VEGFA/PTGS2/SLC2A1/TERT	8	BP
GO:0032869	cellular response to insulin stimulus	6/65	197/17910	7.90382e-05	0.000587652	0.000239604	OGT/PTPN1/PRKCD/PRKCB/PLA2G1B/PTPN2	6	BP
GO:0090181	regulation of cholesterol metabolic process	4/65	63/17910	8.01315e-05	0.00059461	0.000242441	ACADVL/FGF1/HMGCR/SQLE	4	BP
GO:0044248	cellular catabolic process	19/65	2054/17910	8.34308e-05	0.000617693	0.000251853	EXOSC9/OGT/ACADVL/NOS2/HK2/HBB/STAT3/DRD2/CYP2D6/FGF2/HPSE/KDR/PTPN1/HSP90AA1/CDK1/PRKCD/PRKCA/PRKCG/CNR1	19	BP
GO:0090276	regulation of peptide hormone secretion	6/65	199/17910	8.35693e-05	0.000617693	0.000251853	NOS2/DRD2/PRKCA/HMGCR/SLC2A1/CNR1	6	BP
GO:0046649	lymphocyte activation	10/65	630/17910	8.43619e-05	0.000622334	0.000253745	STAT3/RORC/IL2/TLR9/LGALS3/PRKCD/PRKCB/F2RL1/NLRP3/PTPN2	10	BP
GO:0050804	modulation of chemical synaptic transmission	8/65	393/17910	8.47229e-05	0.000623779	0.000254334	STAT3/DRD2/PRKCB/PTGS2/PRKCG/CNR1/CA2/CA7	8	BP
GO:0032768	regulation of monooxygenase activity	4/65	64/17910	8.52416e-05	0.000626377	0.000255393	HSP90AA1/VDR/CNR1/TERT	4	BP
GO:0030073	insulin secretion	6/65	200/17910	8.59112e-05	0.000630071	0.0002569	NOS2/DRD2/PRKCA/HMGCR/SLC2A1/CNR1	6	BP
GO:0099177	regulation of trans-synaptic signaling	8/65	394/17910	8.62331e-05	0.000631206	0.000257362	STAT3/DRD2/PRKCB/PTGS2/PRKCG/CNR1/CA2/CA7	8	BP
GO:0045428	regulation of nitric oxide biosynthetic process	4/65	65/17910	9.05847e-05	0.000661777	0.000269827	HBB/HSP90AA1/PTGS2/TRPV1	4	BP
GO:0031349	positive regulation of defense response	9/65	512/17910	9.15178e-05	0.000667303	0.00027208	ESR1/XRCC6/IL2/TLR9/PRKCD/PTGS2/F2RL1/TRPV4/CNR1	9	BP
GO:0002292	T cell differentiation involved in immune response	4/65	66/17910	9.61672e-05	0.000699853	0.000285352	STAT3/RORC/IL2/NLRP3	4	BP
GO:0016192	vesicle-mediated transport	18/65	1899/17910	9.95957e-05	0.000723409	0.000294956	XRCC6/HBB/KIF11/ALB/BCL2L1/DRD2/VEGFA/HPSE/F2/MMP9/PTPN1/HSP90AA1/LGALS3/PRKCD/PRKCB/F2RL1/PRKCG/CNR1	18	BP
GO:0010468	regulation of gene expression	32/65	4819/17910	9.99736e-05	0.000724761	0.000295507	EXOSC9/NR3C2/AR/OGT/ESR1/NOS2/XRCC6/STAT3/RORC/DRD2/IL2/VEGFA/FGF1/FGF2/F2/KDR/NR3C1/JUN/GLI1/TLR9/CDK1/VDR/PRKCD/PRKCA/PRKCB/F2RL1/TRPV4/PLA2G1B/NLRP3/PTPN2/TRPV1/TERT	32	BP
GO:0051052	regulation of DNA metabolic process	8/65	403/17910	0.00010086	0.000728126	0.00029688	IL2/FGF2/JUN/GLI1/HSP90AA1/CDK1/PRKCD/PRKCG	8	BP
GO:0051222	positive regulation of protein transport	8/65	403/17910	0.00010086	0.000728126	0.00029688	DRD2/IL2/PRKCD/PTGS2/F2RL1/TRPV4/PLA2G1B/NLRP3	8	BP
GO:0008286	insulin receptor signaling pathway	5/65	128/17910	0.000101016	0.000728126	0.00029688	OGT/PTPN1/PRKCD/PRKCB/PTPN2	5	BP
GO:1904892	regulation of STAT cascade	5/65	129/17910	0.000104797	0.000753941	0.000307405	NF2/STAT3/IL2/F2/PTPN2	5	BP
GO:0002253	activation of immune response	10/65	647/17910	0.00010511	0.000754756	0.000307738	ESR1/XRCC6/F2/TLR9/HSP90AA1/LGALS3/PRKCD/PRKCB/F2RL1/PTPN2	10	BP
GO:0072091	regulation of stem cell proliferation	4/65	68/17910	0.000108076	0.000774581	0.00031582	NF2/DRD2/VEGFA/TERT	4	BP
GO:0050921	positive regulation of chemotaxis	5/65	130/17910	0.000108686	0.000777476	0.000317001	VEGFA/FGF2/KDR/F2RL1/TRPV4	5	BP
GO:0065003	protein-containing complex assembly	17/65	1742/17910	0.000115076	0.000821633	0.000335005	SCO2/AR/ESR1/XRCC6/HBB/ALB/VEGFA/JUN/HSP90AA1/CDK1/PRKCD/HMGCR/SLC2A1/TRPV4/NLRP3/TRPV1/TERT	17	BP
GO:0017144	drug metabolic process	11/65	792/17910	0.000118727	0.000846099	0.000344981	OGT/NOS2/HK2/HBB/STAT3/DRD2/CYP2D6/HSP90AA1/CDK1/PTGS2/TRPV1	11	BP
GO:0030155	regulation of cell adhesion	10/65	659/17910	0.00012224	0.000868886	0.000354272	NF2/IL2/VEGFA/KDR/LGALS3/PRKCD/PRKCA/TRPV4/NLRP3/PTPN2	10	BP
GO:0071407	cellular response to organic cyclic compound	9/65	532/17910	0.000122385	0.000868886	0.000354272	NR3C2/AR/ESR1/STAT3/RORC/NR3C1/VDR/PTGS2/TRPV1	9	BP
GO:0043436	oxoacid metabolic process	13/65	1091/17910	0.000125243	0.000887512	0.000361866	OGT/YARS1/ACADVL/NOS2/HK2/STAT3/CYP2D6/FGF2/PTGS2/SLC2A1/PLA2G1B/ABCB11/CNR1	13	BP
GO:0033365	protein localization to organelle	11/65	798/17910	0.000126898	0.000897557	0.000365962	NF2/ESR1/NOS2/HK2/STAT3/F2/HSP90AA1/CDK1/PRKCD/PTGS2/TERT	11	BP
GO:0007584	response to nutrient	6/65	215/17910	0.000127774	0.000899574	0.000366784	OGT/VDR/PTGS2/HMGCR/TRPV1/CNR1	6	BP
GO:0009755	hormone-mediated signaling pathway	6/65	215/17910	0.000127774	0.000899574	0.000366784	NR3C2/AR/ESR1/RORC/NR3C1/VDR	6	BP
GO:2000300	regulation of synaptic vesicle exocytosis	4/65	71/17910	0.000127898	0.000899574	0.000366784	DRD2/PRKCB/PRKCG/CNR1	4	BP
GO:0032847	regulation of cellular pH reduction	2/65	5/17910	0.000128786	0.000900785	0.000367278	CA2/CA7	2	BP
GO:0038033	positive regulation of endothelial cell chemotaxis by VEGF-activated vascular endothelial growth factor receptor signaling pathway	2/65	5/17910	0.000128786	0.000900785	0.000367278	VEGFA/KDR	2	BP
GO:0070945	neutrophil mediated killing of gram-negative bacterium	2/65	5/17910	0.000128786	0.000900785	0.000367278	F2/F2RL1	2	BP
GO:1903305	regulation of regulated secretory pathway	5/65	136/17910	0.000134402	0.000938332	0.000382587	DRD2/PRKCB/F2RL1/PRKCG/CNR1	5	BP
GO:0050829	defense response to Gram-negative bacterium	4/65	72/17910	0.000135054	0.000941144	0.000383733	NOS2/F2/TLR9/F2RL1	4	BP
GO:0006972	hyperosmotic response	3/65	28/17910	0.00014008	0.000970796	0.000395823	XRCC6/SLC2A1/TRPV4	3	BP
GO:0048265	response to pain	3/65	28/17910	0.00014008	0.000970796	0.000395823	PRKCG/SLC6A2/TRPV1	3	BP
GO:1990776	response to angiotensin	3/65	28/17910	0.00014008	0.000970796	0.000395823	PRKCD/PTGS2/CA2	3	BP
GO:0009266	response to temperature stimulus	6/65	219/17910	0.000141299	0.00097745	0.000398537	ACADVL/FGF1/HSP90AA1/PTGS2/TRPV4/TRPV1	6	BP
GO:0061045	negative regulation of wound healing	4/65	73/17910	0.000142496	0.000983925	0.000401177	FGF2/F2/PRKCD/HMGCR	4	BP
GO:0002526	acute inflammatory response	6/65	220/17910	0.000144852	0.000994738	0.000405586	STAT3/F2/PTGS2/NLRP3/TRPV1/CNR1	6	BP
GO:0031669	cellular response to nutrient levels	6/65	220/17910	0.000144852	0.000994738	0.000405586	ALB/JUN/VDR/PTGS2/SLC2A1/TRPV1	6	BP
GO:0032872	regulation of stress-activated MAPK cascade	6/65	220/17910	0.000144852	0.000994738	0.000405586	VEGFA/PTPN1/TLR9/F2RL1/HMGCR/TRPV4	6	BP
GO:0006082	organic acid metabolic process	13/65	1109/17910	0.000147473	0.00100972	0.000411694	OGT/YARS1/ACADVL/NOS2/HK2/STAT3/CYP2D6/FGF2/PTGS2/SLC2A1/PLA2G1B/ABCB11/CNR1	13	BP
GO:0046394	carboxylic acid biosynthetic process	8/65	426/17910	0.000147836	0.00100972	0.000411694	OGT/ACADVL/HK2/STAT3/CYP2D6/PTGS2/PLA2G1B/ABCB11	8	BP
GO:0048608	reproductive structure development	8/65	426/17910	0.000147836	0.00100972	0.000411694	AR/ESR1/BCL2L1/VEGFA/GLI1/VDR/PTGS2/CYP19A1	8	BP
GO:0043367	CD4-positive, alpha-beta T cell differentiation	4/65	74/17910	0.00015023	0.00102238	0.000416855	STAT3/RORC/IL2/NLRP3	4	BP
GO:0016053	organic acid biosynthetic process	8/65	427/17910	0.00015023	0.00102238	0.000416855	OGT/ACADVL/HK2/STAT3/CYP2D6/PTGS2/PLA2G1B/ABCB11	8	BP
GO:0031329	regulation of cellular catabolic process	11/65	814/17910	0.000151081	0.00102632	0.000418461	EXOSC9/OGT/HK2/STAT3/KDR/PTPN1/HSP90AA1/PRKCD/PRKCA/PRKCG/CNR1	11	BP
GO:0070302	regulation of stress-activated protein kinase signaling cascade	6/65	222/17910	0.00015217	0.00103186	0.000420721	VEGFA/PTPN1/TLR9/F2RL1/HMGCR/TRPV4	6	BP
GO:0061458	reproductive system development	8/65	429/17910	0.000155115	0.00104995	0.000428096	AR/ESR1/BCL2L1/VEGFA/GLI1/VDR/PTGS2/CYP19A1	8	BP
GO:0043457	regulation of cellular respiration	3/65	29/17910	0.000155839	0.00105296	0.000429324	NOS2/CDK1/TRPV4	3	BP
GO:0048468	cell development	18/65	1971/17910	0.000160509	0.00108258	0.0004414	NF2/AR/ESR1/STAT3/BCL2L1/DRD2/IL2/VEGFA/F2/JUN/HSP90AA1/CDK1/PRKCA/F2RL1/TRPV4/TRPV1/CNR1/TERT	18	BP
GO:0071902	positive regulation of protein serine/threonine kinase activity	7/65	322/17910	0.000162038	0.00109094	0.000444811	VEGFA/FGF1/FGF2/PTPN1/TLR9/CDK1/PLA2G1B	7	BP
GO:0150076	neuroinflammatory response	4/65	76/17910	0.000166603	0.00111769	0.000455716	MMP9/JUN/PTGS2/TRPV1	4	BP
GO:1902803	regulation of synaptic vesicle transport	4/65	76/17910	0.000166603	0.00111769	0.000455716	DRD2/PRKCB/PRKCG/CNR1	4	BP
GO:0062013	positive regulation of small molecule metabolic process	5/65	143/17910	0.000170032	0.00113465	0.000462631	STAT3/FGF1/CDK1/PTGS2/PTPN2	5	BP
GO:1902107	positive regulation of leukocyte differentiation	5/65	143/17910	0.000170032	0.00113465	0.000462631	IL2/JUN/PRKCA/NLRP3/CA2	5	BP
GO:1903670	regulation of sprouting angiogenesis	5/65	143/17910	0.000170032	0.00113465	0.000462631	VEGFA/FGF1/FGF2/KDR/PTGS2	5	BP
GO:0006996	organelle organization	25/65	3372/17910	0.000170634	0.00113666	0.000463451	NF2/SCO2/OGT/ESR1/NOS2/HK2/XRCC6/KIF11/STAT3/BCL2L1/VEGFA/KDR/NR3C1/MMP9/PTPN1/JUN/HSP90AA1/CDK1/PRKCD/PRKCA/PRKCB/F2RL1/TRPV4/PLA2G1B/TERT	25	BP
GO:0048638	regulation of developmental growth	7/65	325/17910	0.000171545	0.00114071	0.000465104	AR/STAT3/DRD2/VEGFA/FGF2/GLI1/CDK1	7	BP
GO:0010543	regulation of platelet activation	3/65	30/17910	0.000172706	0.00114441	0.00046661	F2/PRKCD/PRKCA	3	BP
GO:0060603	mammary gland duct morphogenesis	3/65	30/17910	0.000172706	0.00114441	0.00046661	AR/ESR1/VDR	3	BP
GO:0043271	negative regulation of ion transport	5/65	144/17910	0.000175659	0.00115788	0.000472102	DRD2/MMP9/TLR9/PTGS2/CNR1	5	BP
GO:0043467	regulation of generation of precursor metabolites and energy	5/65	144/17910	0.000175659	0.00115788	0.000472102	OGT/NOS2/STAT3/CDK1/TRPV4	5	BP
GO:0045834	positive regulation of lipid metabolic process	5/65	144/17910	0.000175659	0.00115788	0.000472102	FGF1/FGF2/F2/PRKCD/PTGS2	5	BP
GO:0042133	neurotransmitter metabolic process	5/65	145/17910	0.000181427	0.00118761	0.000484224	NOS2/HBB/HSP90AA1/PTGS2/TRPV1	5	BP
GO:0046165	alcohol biosynthetic process	5/65	145/17910	0.000181427	0.00118761	0.000484224	FGF1/FGF2/VDR/HMGCR/SQLE	5	BP
GO:0050806	positive regulation of synaptic transmission	5/65	145/17910	0.000181427	0.00118761	0.000484224	DRD2/PTGS2/CNR1/CA2/CA7	5	BP
GO:0060402	calcium ion transport into cytosol	5/65	145/17910	0.000181427	0.00118761	0.000484224	DRD2/FGF2/F2/PLA2G1B/TRPV1	5	BP
GO:0044703	multi-organism reproductive process	12/65	980/17910	0.000184296	0.00119892	0.000488838	AR/ESR1/STAT3/BCL2L1/HSD11B2/MMP9/GLI1/CDK1/VDR/PTGS2/SLC2A1/CNR1	12	BP
GO:0045088	regulation of innate immune response	8/65	440/17910	0.00018439	0.00119892	0.000488838	ESR1/XRCC6/DRD2/PTPN1/TLR9/PRKCD/F2RL1/PTPN2	8	BP
GO:1904951	positive regulation of establishment of protein localization	8/65	440/17910	0.00018439	0.00119892	0.000488838	DRD2/IL2/PRKCD/PTGS2/F2RL1/TRPV4/PLA2G1B/NLRP3	8	BP
GO:0050663	cytokine secretion	6/65	230/17910	0.000184425	0.00119892	0.000488838	NOS2/DRD2/TLR9/F2RL1/TRPV4/NLRP3	6	BP
GO:0055085	transmembrane transport	15/65	1462/17910	0.000185322	0.00120268	0.00049037	HK2/DRD2/FGF2/F2/MMP9/TLR9/PRKCB/SLC2A1/TRPV4/SLC6A2/PLA2G1B/ABCB11/TRPV1/CA2/TERT	15	BP
GO:0010594	regulation of endothelial cell migration	6/65	231/17910	0.00018881	0.00122112	0.00049789	VEGFA/FGF1/FGF2/KDR/PRKCA/PTGS2	6	BP
GO:0018105	peptidyl-serine phosphorylation	6/65	231/17910	0.00018881	0.00122112	0.00049789	VEGFA/HSP90AA1/CDK1/PRKCD/PRKCA/PTGS2	6	BP
GO:0000187	activation of MAPK activity	5/65	147/17910	0.000193396	0.00124736	0.000508586	FGF1/FGF2/PTPN1/CDK1/PLA2G1B	5	BP
GO:0042509	regulation of tyrosine phosphorylation of STAT protein	4/65	79/17910	0.000193527	0.00124736	0.000508586	NF2/STAT3/IL2/PTPN2	4	BP
GO:0008643	carbohydrate transport	5/65	148/17910	0.000199602	0.00128432	0.000523658	HK2/PRKCB/SLC2A1/PLA2G1B/TERT	5	BP
GO:0009887	animal organ morphogenesis	12/65	989/17910	0.000200629	0.00128873	0.000525456	NF2/AR/ESR1/STAT3/VEGFA/FGF1/FGF2/JUN/GLI1/VDR/TRPV4/CA2	12	BP
GO:0001667	ameboidal-type cell migration	8/65	446/17910	0.000202188	0.00129654	0.000528641	VEGFA/FGF1/FGF2/KDR/MMP9/JUN/PRKCA/PTGS2	8	BP
GO:0032637	interleukin-8 production	4/65	80/17910	0.00020316	0.00129837	0.000529385	NOS2/TLR9/F2RL1/PLA2G1B	4	BP
GO:0110110	positive regulation of animal organ morphogenesis	4/65	80/17910	0.00020316	0.00129837	0.000529385	AR/VEGFA/FGF1/VDR	4	BP
GO:0032635	interleukin-6 production	5/65	149/17910	0.000205959	0.00131403	0.000535771	NOS2/STAT3/TLR9/F2RL1/TRPV4	5	BP
GO:0010038	response to metal ion	7/65	335/17910	0.000206552	0.0013156	0.000536409	DRD2/MMP9/JUN/CDK1/PTGS2/CA2/TERT	7	BP
GO:0045745	positive regulation of G protein-coupled receptor signaling pathway	3/65	32/17910	0.000209901	0.00133243	0.000543272	DRD2/F2/PRKCA	3	BP
GO:1902235	regulation of endoplasmic reticulum stress-induced intrinsic apoptotic signaling pathway	3/65	32/17910	0.000209901	0.00133243	0.000543272	BCL2L1/PTPN1/PTPN2	3	BP
GO:0032755	positive regulation of interleukin-6 production	4/65	81/17910	0.000213135	0.00134843	0.000549795	STAT3/TLR9/F2RL1/TRPV4	4	BP
GO:1902930	regulation of alcohol biosynthetic process	4/65	81/17910	0.000213135	0.00134843	0.000549795	FGF1/VDR/HMGCR/SQLE	4	BP
GO:0002683	negative regulation of immune system process	8/65	451/17910	0.000218079	0.0013774	0.000561608	DRD2/IL2/TLR9/LGALS3/F2RL1/PTPN2/CYP19A1/CNR1	8	BP
GO:0071396	cellular response to lipid	9/65	575/17910	0.000219078	0.0013814	0.000563239	NR3C2/AR/ESR1/NOS2/RORC/NR3C1/VDR/PRKCA/NLRP3	9	BP
GO:0006970	response to osmotic stress	4/65	82/17910	0.000223457	0.00140199	0.000571635	XRCC6/PTGS2/SLC2A1/TRPV4	4	BP
GO:0007260	tyrosine phosphorylation of STAT protein	4/65	82/17910	0.000223457	0.00140199	0.000571635	NF2/STAT3/IL2/PTPN2	4	BP
GO:0014855	striated muscle cell proliferation	4/65	82/17910	0.000223457	0.00140199	0.000571635	STAT3/FGF2/GLI1/CDK1	4	BP
GO:0030947	regulation of vascular endothelial growth factor receptor signaling pathway	3/65	33/17910	0.000230293	0.00144249	0.000588146	VEGFA/PTPN1/PRKCB	3	BP
GO:0050729	positive regulation of inflammatory response	5/65	153/17910	0.000232944	0.00145667	0.000593931	IL2/TLR9/PTGS2/TRPV4/CNR1	5	BP
GO:0043933	protein-containing complex subunit organization	18/65	2032/17910	0.000235843	0.00147236	0.000600326	SCO2/AR/ESR1/XRCC6/HBB/ALB/VEGFA/JUN/HSP90AA1/CDK1/PRKCD/F2RL1/HMGCR/SLC2A1/TRPV4/NLRP3/TRPV1/TERT	18	BP
GO:0051896	regulation of protein kinase B signaling	6/65	241/17910	0.000237357	0.00147693	0.000602192	ESR1/DRD2/FGF1/FGF2/HPSE/HSP90AA1	6	BP
GO:0097237	cellular response to toxic substance	6/65	241/17910	0.000237357	0.00147693	0.000602192	HBB/ALB/KDR/CDK1/PRKCD/PTGS2	6	BP
GO:0071383	cellular response to steroid hormone stimulus	6/65	242/17910	0.000242707	0.00150774	0.000614751	NR3C2/AR/ESR1/RORC/NR3C1/VDR	6	BP
GO:0042446	hormone biosynthetic process	4/65	84/17910	0.000245176	0.00151808	0.000618969	HSD11B2/HSD11B1/VDR/CYP19A1	4	BP
GO:0051781	positive regulation of cell division	4/65	84/17910	0.000245176	0.00151808	0.000618969	DRD2/VEGFA/FGF1/FGF2	4	BP
GO:0016125	sterol metabolic process	5/65	155/17910	0.000247407	0.00152939	0.000623578	ACADVL/FGF1/HMGCR/SQLE/CYP19A1	5	BP
GO:0009059	macromolecule biosynthetic process	31/65	4806/17910	0.000251844	0.00154972	0.000631868	EXOSC9/NR3C2/AR/OGT/ESR1/YARS1/XRCC6/STAT3/RORC/DRD2/IL2/VEGFA/FGF1/FGF2/KDR/NR3C1/JUN/GLI1/TLR9/HSP90AA1/CDK1/VDR/PRKCD/PRKCB/F2RL1/TRPV4/PLA2G1B/NLRP3/PTPN2/TRPV1/TERT	31	BP
GO:0014072	response to isoquinoline alkaloid	3/65	34/17910	0.000251927	0.00154972	0.000631868	DRD2/PRKCG/CNR1	3	BP
GO:0043278	response to morphine	3/65	34/17910	0.000251927	0.00154972	0.000631868	DRD2/PRKCG/CNR1	3	BP
GO:0051924	regulation of calcium ion transport	6/65	244/17910	0.000253691	0.00155803	0.000635259	DRD2/F2/TLR9/LGALS3/PTGS2/PLA2G1B	6	BP
GO:0045844	positive regulation of striated muscle tissue development	4/65	85/17910	0.000256586	0.00156816	0.000639389	FGF2/GLI1/CDK1/HMGCR	4	BP
GO:0048636	positive regulation of muscle organ development	4/65	85/17910	0.000256586	0.00156816	0.000639389	FGF2/GLI1/CDK1/HMGCR	4	BP
GO:0090049	regulation of cell migration involved in sprouting angiogenesis	4/65	85/17910	0.000256586	0.00156816	0.000639389	VEGFA/FGF2/KDR/PTGS2	4	BP
GO:0060401	cytosolic calcium ion transport	5/65	157/17910	0.000262542	0.00160197	0.000653175	DRD2/FGF2/F2/PLA2G1B/TRPV1	5	BP
GO:0034103	regulation of tissue remodeling	4/65	86/17910	0.000268373	0.00162154	0.000661154	IL2/VDR/PRKCA/CA2	4	BP
GO:1901863	positive regulation of muscle tissue development	4/65	86/17910	0.000268373	0.00162154	0.000661154	FGF2/GLI1/CDK1/HMGCR	4	BP
GO:2000177	regulation of neural precursor cell proliferation	4/65	86/17910	0.000268373	0.00162154	0.000661154	NF2/DRD2/VEGFA/GLI1	4	BP
GO:0051960	regulation of nervous system development	11/65	870/17910	0.000269171	0.00162154	0.000661154	NF2/STAT3/DRD2/IL2/VEGFA/F2/GLI1/CDK1/TRPV4/CNR1/TERT	11	BP
GO:0031622	positive regulation of fever generation	2/65	7/17910	0.000269184	0.00162154	0.000661154	PTGS2/CNR1	2	BP
GO:0035405	histone-threonine phosphorylation	2/65	7/17910	0.000269184	0.00162154	0.000661154	PRKCA/PRKCB	2	BP
GO:0038089	positive regulation of cell migration by vascular endothelial growth factor signaling pathway	2/65	7/17910	0.000269184	0.00162154	0.000661154	VEGFA/KDR	2	BP
GO:0070944	neutrophil mediated killing of bacterium	2/65	7/17910	0.000269184	0.00162154	0.000661154	F2/F2RL1	2	BP
GO:0009408	response to heat	5/65	158/17910	0.000270369	0.00162351	0.000661953	FGF1/HSP90AA1/PTGS2/TRPV4/TRPV1	5	BP
GO:0043535	regulation of blood vessel endothelial cell migration	5/65	158/17910	0.000270369	0.00162351	0.000661953	VEGFA/FGF2/KDR/PRKCA/PTGS2	5	BP
GO:0007611	learning or memory	6/65	247/17910	0.000270898	0.0016241	0.000662194	DRD2/JUN/PTGS2/HMGCR/PRKCG/CNR1	6	BP
GO:0045740	positive regulation of DNA replication	3/65	35/17910	0.000274832	0.00164247	0.000669686	JUN/GLI1/CDK1	3	BP
GO:0048246	macrophage chemotaxis	3/65	35/17910	0.000274832	0.00164247	0.000669686	LGALS3/TRPV4/CYP19A1	3	BP
GO:0050900	leukocyte migration	8/65	467/17910	0.000275989	0.00164678	0.000671443	VEGFA/F2/MMP9/LGALS3/F2RL1/TRPV4/PLA2G1B/CYP19A1	8	BP
GO:0032787	monocarboxylic acid metabolic process	9/65	594/17910	0.000278644	0.00165999	0.000676831	OGT/ACADVL/HK2/STAT3/CYP2D6/PTGS2/PLA2G1B/ABCB11/CNR1	9	BP
GO:0061024	membrane organization	10/65	730/17910	0.00027981	0.00166432	0.000678594	AR/HK2/STAT3/BCL2L1/HSP90AA1/CDK1/PRKCD/PRKCA/PRKCB/F2RL1	10	BP
GO:1903035	negative regulation of response to wounding	4/65	87/17910	0.000280545	0.00166607	0.000679307	FGF2/F2/PRKCD/HMGCR	4	BP
GO:0035821	modification of morphology or physiology of other organism	5/65	160/17910	0.000286554	0.00169908	0.000692769	NOS2/BCL2L1/F2/JUN/F2RL1	5	BP
GO:2000027	regulation of animal organ morphogenesis	6/65	250/17910	0.00028901	0.00171096	0.000697611	AR/ESR1/VEGFA/FGF1/GLI1/VDR	6	BP
GO:0022414	reproductive process	14/65	1353/17910	0.000290783	0.00171876	0.000700792	AR/ESR1/STAT3/BCL2L1/HSD11B2/VEGFA/MMP9/GLI1/CDK1/VDR/PTGS2/SLC2A1/CYP19A1/CNR1	14	BP
GO:0000003	reproduction	14/65	1354/17910	0.000293	0.00172441	0.000703094	AR/ESR1/STAT3/BCL2L1/HSD11B2/VEGFA/MMP9/GLI1/CDK1/VDR/PTGS2/SLC2A1/CYP19A1/CNR1	14	BP
GO:1904705	regulation of vascular smooth muscle cell proliferation	4/65	88/17910	0.000293108	0.00172441	0.000703094	FGF2/MMP9/JUN/TERT	4	BP
GO:1990874	vascular smooth muscle cell proliferation	4/65	88/17910	0.000293108	0.00172441	0.000703094	FGF2/MMP9/JUN/TERT	4	BP
GO:0003018	vascular process in circulatory system	5/65	161/17910	0.000294918	0.00173164	0.000706044	HBB/PTGS2/F2RL1/HMGCR/TRPV4	5	BP
GO:0031668	cellular response to extracellular stimulus	6/65	251/17910	0.000295255	0.00173164	0.000706044	ALB/JUN/VDR/PTGS2/SLC2A1/TRPV1	6	BP
GO:0045776	negative regulation of blood pressure	3/65	36/17910	0.000299042	0.00175113	0.000713991	DRD2/TRPV1/CNR1	3	BP
GO:0018209	peptidyl-serine modification	6/65	252/17910	0.000301605	0.00176341	0.000718997	VEGFA/HSP90AA1/CDK1/PRKCD/PRKCA/PTGS2	6	BP
GO:0051302	regulation of cell division	5/65	162/17910	0.000303465	0.00177154	0.000722312	BCL2L1/DRD2/VEGFA/FGF1/FGF2	5	BP
GO:0002764	immune response-regulating signaling pathway	9/65	603/17910	0.000311238	0.00181411	0.00073967	ESR1/JUN/TLR9/HSP90AA1/LGALS3/PRKCD/PRKCB/F2RL1/PTPN2	9	BP
GO:2001242	regulation of intrinsic apoptotic signaling pathway	5/65	163/17910	0.000312199	0.00181691	0.000740812	BCL2L1/MMP9/PTPN1/PTGS2/PTPN2	5	BP
GO:0035710	CD4-positive, alpha-beta T cell activation	4/65	90/17910	0.000319438	0.00185333	0.00075566	STAT3/RORC/IL2/NLRP3	4	BP
GO:0045639	positive regulation of myeloid cell differentiation	4/65	90/17910	0.000319438	0.00185333	0.00075566	STAT3/JUN/PRKCA/CA2	4	BP
GO:0016070	RNA metabolic process	31/65	4867/17910	0.000321259	0.00186103	0.000758802	EXOSC9/NR3C2/AR/OGT/ESR1/YARS1/XRCC6/STAT3/RORC/DRD2/IL2/VEGFA/FGF1/FGF2/NR3C1/JUN/GLI1/TLR9/LGALS3/CDK1/VDR/PRKCD/PRKCA/PRKCB/F2RL1/TRPV4/PLA2G1B/NLRP3/PTPN2/TRPV1/TERT	31	BP
GO:2000648	positive regulation of stem cell proliferation	3/65	37/17910	0.000324586	0.00187743	0.000765487	DRD2/VEGFA/TERT	3	BP
GO:0044262	cellular carbohydrate metabolic process	6/65	256/17910	0.000328088	0.00189189	0.000771383	OGT/HK2/STAT3/RORC/SLC2A1/PTPN2	6	BP
GO:0050714	positive regulation of protein secretion	6/65	256/17910	0.000328088	0.00189189	0.000771383	DRD2/IL2/F2RL1/TRPV4/PLA2G1B/NLRP3	6	BP
GO:0035690	cellular response to drug	7/65	362/17910	0.000330717	0.00190414	0.000776378	NOS2/KDR/NR3C1/CDK1/PRKCD/PTGS2/TRPV1	7	BP
GO:0060627	regulation of vesicle-mediated transport	8/65	480/17910	0.00033184	0.0019077	0.000777829	DRD2/VEGFA/PTPN1/LGALS3/PRKCB/F2RL1/PRKCG/CNR1	8	BP
GO:0017158	regulation of calcium ion-dependent exocytosis	4/65	91/17910	0.00033322	0.00191097	0.000779161	DRD2/PRKCB/PRKCG/CNR1	4	BP
GO:0034613	cellular protein localization	15/65	1543/17910	0.00033342	0.00191097	0.000779161	NF2/AR/ESR1/NOS2/HK2/STAT3/BCL2L1/F2/PTPN1/HSP90AA1/LGALS3/CDK1/PRKCD/PTGS2/TERT	15	BP
GO:0060284	regulation of cell development	11/65	893/17910	0.000336559	0.00192603	0.000785303	NF2/STAT3/DRD2/IL2/VEGFA/F2/CDK1/TRPV4/TRPV1/CNR1/TERT	11	BP
GO:0070727	cellular macromolecule localization	15/65	1550/17910	0.00035006	0.00200027	0.000815571	NF2/AR/ESR1/NOS2/HK2/STAT3/BCL2L1/F2/PTPN1/HSP90AA1/LGALS3/CDK1/PRKCD/PTGS2/TERT	15	BP
GO:0008285	negative regulation of cell proliferation	10/65	751/17910	0.000350629	0.00200049	0.000815663	NF2/AR/STAT3/DRD2/IL2/JUN/VDR/PTGS2/PTPN2/TERT	10	BP
GO:0010876	lipid localization	7/65	366/17910	0.000353357	0.00201301	0.000820768	NOS2/DRD2/PRKCD/PLA2G1B/ABCB11/PTPN2/CYP19A1	7	BP
GO:0051253	negative regulation of RNA metabolic process	13/65	1214/17910	0.000358019	0.00202764	0.000826732	AR/ESR1/XRCC6/STAT3/RORC/VEGFA/NR3C1/JUN/VDR/TRPV4/PTPN2/TRPV1/TERT	13	BP
GO:0031620	regulation of fever generation	2/65	8/17910	0.000358072	0.00202764	0.000826732	PTGS2/CNR1	2	BP
GO:0034351	negative regulation of glial cell apoptotic process	2/65	8/17910	0.000358072	0.00202764	0.000826732	PRKCD/PRKCA	2	BP
GO:0070943	neutrophil mediated killing of symbiont cell	2/65	8/17910	0.000358072	0.00202764	0.000826732	F2/F2RL1	2	BP
GO:0002702	positive regulation of production of molecular mediator of immune response	4/65	93/17910	0.000362054	0.00204712	0.000834675	IL2/TLR9/F2RL1/NLRP3	4	BP
GO:0051707	response to other organism	11/65	903/17910	0.000370028	0.00208908	0.000851784	NOS2/BCL2L1/F2/TLR9/PRKCD/PRKCA/PTGS2/F2RL1/PLA2G1B/NLRP3/CNR1	11	BP
GO:0030100	regulation of endocytosis	6/65	262/17910	0.0003712	0.00209257	0.000853207	DRD2/VEGFA/PTPN1/LGALS3/F2RL1/PRKCG	6	BP
GO:0043207	response to external biotic stimulus	11/65	905/17910	0.000377049	0.00211962	0.000864236	NOS2/BCL2L1/F2/TLR9/PRKCD/PRKCA/PTGS2/F2RL1/PLA2G1B/NLRP3/CNR1	11	BP
GO:2001243	negative regulation of intrinsic apoptotic signaling pathway	4/65	94/17910	0.000377121	0.00211962	0.000864236	BCL2L1/MMP9/PTPN1/PTGS2	4	BP
GO:0060045	positive regulation of cardiac muscle cell proliferation	3/65	39/17910	0.000379804	0.00213153	0.000869091	FGF2/GLI1/CDK1	3	BP
GO:0008585	female gonad development	4/65	95/17910	0.000392632	0.00219699	0.000895782	ESR1/BCL2L1/VEGFA/CYP19A1	4	BP
GO:0050810	regulation of steroid biosynthetic process	4/65	95/17910	0.000392632	0.00219699	0.000895782	FGF1/VDR/HMGCR/SQLE	4	BP
GO:0046928	regulation of neurotransmitter secretion	4/65	96/17910	0.000408593	0.00228292	0.000930819	DRD2/PRKCB/PRKCG/CNR1	4	BP
GO:0051897	positive regulation of protein kinase B signaling	5/65	173/17910	0.000410413	0.00228971	0.000933584	ESR1/FGF1/FGF2/HPSE/HSP90AA1	5	BP
GO:0050767	regulation of neurogenesis	10/65	768/17910	0.000418442	0.00233106	0.000950445	NF2/STAT3/DRD2/IL2/VEGFA/F2/CDK1/TRPV4/CNR1/TERT	10	BP
GO:0042119	neutrophil activation	8/65	499/17910	0.000429822	0.00239092	0.000974854	XRCC6/HBB/HPSE/MMP9/HSP90AA1/LGALS3/PRKCD/F2RL1	8	BP
GO:0009410	response to xenobiotic stimulus	6/65	270/17910	0.000435455	0.0024187	0.000986177	RORC/DRD2/CYP2D6/NR3C1/PRKCG/CNR1	6	BP
GO:0007162	negative regulation of cell adhesion	6/65	271/17910	0.000444062	0.00245567	0.00100125	NF2/IL2/LGALS3/PRKCD/TRPV4/PTPN2	6	BP
GO:0030522	intracellular receptor signaling pathway	6/65	271/17910	0.000444062	0.00245567	0.00100125	AR/ESR1/STAT3/RORC/NR3C1/VDR	6	BP
GO:0051403	stress-activated MAPK cascade	6/65	271/17910	0.000444062	0.00245567	0.00100125	VEGFA/PTPN1/TLR9/F2RL1/HMGCR/TRPV4	6	BP
GO:0046632	alpha-beta T cell differentiation	4/65	99/17910	0.000459259	0.002536	0.001034	STAT3/RORC/IL2/NLRP3	4	BP
GO:0045892	negative regulation of transcription, DNA-templated	12/65	1083/17910	0.000459964	0.00253618	0.00103408	AR/ESR1/XRCC6/STAT3/RORC/VEGFA/NR3C1/JUN/VDR/TRPV4/PTPN2/TRPV1	12	BP
GO:0036230	granulocyte activation	8/65	506/17910	0.000471384	0.00259536	0.00105821	XRCC6/HBB/HPSE/MMP9/HSP90AA1/LGALS3/PRKCD/F2RL1	8	BP
GO:0032309	icosanoid secretion	3/65	42/17910	0.000473404	0.00260269	0.0010612	NOS2/DRD2/PLA2G1B	3	BP
GO:0016079	synaptic vesicle exocytosis	4/65	100/17910	0.0004771	0.00261045	0.00106436	DRD2/PRKCB/PRKCG/CNR1	4	BP
GO:0046545	development of primary female sexual characteristics	4/65	100/17910	0.0004771	0.00261045	0.00106436	ESR1/BCL2L1/VEGFA/CYP19A1	4	BP
GO:2001237	negative regulation of extrinsic apoptotic signaling pathway	4/65	100/17910	0.0004771	0.00261045	0.00106436	AR/BCL2L1/LGALS3/TERT	4	BP
GO:0044089	positive regulation of cellular component biogenesis	8/65	507/17910	0.00047758	0.00261045	0.00106436	NF2/ESR1/VEGFA/KDR/JUN/HSP90AA1/PRKCA/F2RL1	8	BP
GO:0002793	positive regulation of peptide secretion	6/65	275/17910	0.000479828	0.00261517	0.00106628	DRD2/IL2/F2RL1/TRPV4/PLA2G1B/NLRP3	6	BP
GO:0043542	endothelial cell migration	6/65	275/17910	0.000479828	0.00261517	0.00106628	VEGFA/FGF1/FGF2/KDR/PRKCA/PTGS2	6	BP
GO:0002042	cell migration involved in sprouting angiogenesis	4/65	101/17910	0.00049543	0.00269243	0.00109779	VEGFA/FGF2/KDR/PTGS2	4	BP
GO:0018107	peptidyl-threonine phosphorylation	4/65	101/17910	0.00049543	0.00269243	0.00109779	CDK1/PRKCD/PRKCA/PRKCB	4	BP
GO:0034330	cell junction organization	6/65	277/17910	0.000498535	0.00270153	0.0011015	NF2/VEGFA/KDR/PRKCA/F2RL1/TRPV4	6	BP
GO:0097193	intrinsic apoptotic signaling pathway	6/65	277/17910	0.000498535	0.00270153	0.0011015	BCL2L1/MMP9/PTPN1/PRKCD/PTGS2/PTPN2	6	BP
GO:0002040	sprouting angiogenesis	5/65	181/17910	0.000504498	0.00272993	0.00111308	VEGFA/FGF1/FGF2/KDR/PTGS2	5	BP
GO:0060443	mammary gland morphogenesis	3/65	43/17910	0.000507594	0.00273374	0.00111463	AR/ESR1/VDR	3	BP
GO:0071715	icosanoid transport	3/65	43/17910	0.000507594	0.00273374	0.00111463	NOS2/DRD2/PLA2G1B	3	BP
GO:1901571	fatty acid derivative transport	3/65	43/17910	0.000507594	0.00273374	0.00111463	NOS2/DRD2/PLA2G1B	3	BP
GO:0031098	stress-activated protein kinase signaling cascade	6/65	278/17910	0.000508099	0.00273374	0.00111463	VEGFA/PTPN1/TLR9/F2RL1/HMGCR/TRPV4	6	BP
GO:0009607	response to biotic stimulus	11/65	938/17910	0.000510201	0.00274115	0.00111765	NOS2/BCL2L1/F2/TLR9/PRKCD/PRKCA/PTGS2/F2RL1/PLA2G1B/NLRP3/CNR1	11	BP
GO:0043534	blood vessel endothelial cell migration	5/65	182/17910	0.00051731	0.0027754	0.00113162	VEGFA/FGF2/KDR/PRKCA/PTGS2	5	BP
GO:0048639	positive regulation of developmental growth	5/65	183/17910	0.000530366	0.00284141	0.00115853	DRD2/VEGFA/FGF2/GLI1/CDK1	5	BP
GO:0002685	regulation of leukocyte migration	5/65	186/17910	0.000571025	0.00302572	0.00123368	VEGFA/LGALS3/F2RL1/TRPV4/CYP19A1	5	BP
GO:0031652	positive regulation of heat generation	2/65	10/17910	0.00057278	0.00302572	0.00123368	PTGS2/CNR1	2	BP
GO:0032621	interleukin-18 production	2/65	10/17910	0.00057278	0.00302572	0.00123368	TLR9/NLRP3	2	BP
GO:0034350	regulation of glial cell apoptotic process	2/65	10/17910	0.00057278	0.00302572	0.00123368	PRKCD/PRKCA	2	BP
GO:0035768	endothelial cell chemotaxis to fibroblast growth factor	2/65	10/17910	0.00057278	0.00302572	0.00123368	FGF1/FGF2	2	BP
GO:0046322	negative regulation of fatty acid oxidation	2/65	10/17910	0.00057278	0.00302572	0.00123368	ACADVL/CNR1	2	BP
GO:0070942	neutrophil mediated cytotoxicity	2/65	10/17910	0.00057278	0.00302572	0.00123368	F2/F2RL1	2	BP
GO:1903897	regulation of PERK-mediated unfolded protein response	2/65	10/17910	0.00057278	0.00302572	0.00123368	PTPN1/PTPN2	2	BP
GO:2000544	regulation of endothelial cell chemotaxis to fibroblast growth factor	2/65	10/17910	0.00057278	0.00302572	0.00123368	FGF1/FGF2	2	BP
GO:2001225	regulation of chloride transport	2/65	10/17910	0.00057278	0.00302572	0.00123368	CA2/CA7	2	BP
GO:0051341	regulation of oxidoreductase activity	4/65	105/17910	0.000573789	0.00302682	0.00123413	HSP90AA1/VDR/CNR1/TERT	4	BP
GO:0006998	nuclear envelope organization	3/65	45/17910	0.000580634	0.00305439	0.00124537	CDK1/PRKCA/PRKCB	3	BP
GO:0072604	interleukin-6 secretion	3/65	45/17910	0.000580634	0.00305439	0.00124537	NOS2/F2RL1/TRPV4	3	BP
GO:0017157	regulation of exocytosis	5/65	187/17910	0.000585086	0.00307353	0.00125317	DRD2/PRKCB/F2RL1/PRKCG/CNR1	5	BP
GO:0050890	cognition	6/65	286/17910	0.00058987	0.00309436	0.00126167	DRD2/JUN/PTGS2/HMGCR/PRKCG/CNR1	6	BP
GO:0098693	regulation of synaptic vesicle cycle	4/65	106/17910	0.000594677	0.00311525	0.00127018	DRD2/PRKCB/PRKCG/CNR1	4	BP
GO:0030595	leukocyte chemotaxis	5/65	188/17910	0.000599405	0.00313567	0.00127851	LGALS3/F2RL1/TRPV4/PLA2G1B/CYP19A1	5	BP
GO:0032386	regulation of intracellular transport	7/65	400/17910	0.000600504	0.00313707	0.00127908	DRD2/PTPN1/PRKCD/PRKCB/PTGS2/PRKCG/CNR1	7	BP
GO:0009895	negative regulation of catabolic process	6/65	288/17910	0.000611828	0.00319182	0.0013014	OGT/NOS2/STAT3/HMGCR/PRKCG/CNR1	6	BP
GO:0048806	genitalia development	3/65	46/17910	0.000619539	0.00322758	0.00131599	AR/ESR1/CYP19A1	3	BP
GO:0043299	leukocyte degranulation	8/65	532/17910	0.000655397	0.00340969	0.00139024	XRCC6/HBB/HPSE/MMP9/HSP90AA1/LGALS3/PRKCD/F2RL1	8	BP
GO:0006733	oxidoreduction coenzyme metabolic process	5/65	192/17910	0.000659329	0.00342543	0.00139665	OGT/HK2/STAT3/PTGS2/HMGCR	5	BP
GO:0018210	peptidyl-threonine modification	4/65	109/17910	0.000660581	0.00342722	0.00139738	CDK1/PRKCD/PRKCA/PRKCB	4	BP
GO:0070588	calcium ion transmembrane transport	6/65	293/17910	0.000669512	0.00346879	0.00141433	DRD2/FGF2/F2/TLR9/TRPV4/TRPV1	6	BP
GO:0007399	nervous system development	18/65	2216/17910	0.000682649	0.00353201	0.00144011	NF2/XRCC6/STAT3/DRD2/IL2/VEGFA/FGF2/F2/JUN/GLI1/HSP90AA1/CDK1/PRKCA/SLC2A1/PRKCG/TRPV4/CNR1/TERT	18	BP
GO:0071363	cellular response to growth factor stimulus	9/65	674/17910	0.000696759	0.00359395	0.00146536	VEGFA/FGF1/FGF2/KDR/NR3C1/PTPN1/JUN/PRKCB/TRPV1	9	BP
GO:0002024	diet induced thermogenesis	2/65	11/17910	0.000698426	0.00359395	0.00146536	TRPV4/TRPV1	2	BP
GO:0035766	cell chemotaxis to fibroblast growth factor	2/65	11/17910	0.000698426	0.00359395	0.00146536	FGF1/FGF2	2	BP
GO:1904847	regulation of cell chemotaxis to fibroblast growth factor	2/65	11/17910	0.000698426	0.00359395	0.00146536	FGF1/FGF2	2	BP
GO:1903507	negative regulation of nucleic acid-templated transcription	12/65	1137/17910	0.000709842	0.00364772	0.00148729	AR/ESR1/XRCC6/STAT3/RORC/VEGFA/NR3C1/JUN/VDR/TRPV4/PTPN2/TRPV1	12	BP
GO:1902679	negative regulation of RNA biosynthetic process	12/65	1139/17910	0.000720948	0.00369975	0.0015085	AR/ESR1/XRCC6/STAT3/RORC/VEGFA/NR3C1/JUN/VDR/TRPV4/PTPN2/TRPV1	12	BP
GO:0051209	release of sequestered calcium ion into cytosol	4/65	112/17910	0.000731506	0.00374377	0.00152645	DRD2/FGF2/F2/TRPV1	4	BP
GO:0051283	negative regulation of sequestering of calcium ion	4/65	112/17910	0.000731506	0.00374377	0.00152645	DRD2/FGF2/F2/TRPV1	4	BP
GO:0002275	myeloid cell activation involved in immune response	8/65	542/17910	0.000740062	0.00378243	0.00154221	XRCC6/HBB/HPSE/MMP9/HSP90AA1/LGALS3/PRKCD/F2RL1	8	BP
GO:0007595	lactation	3/65	49/17910	0.000746127	0.00380313	0.00155066	HK2/VEGFA/VDR	3	BP
GO:0055023	positive regulation of cardiac muscle tissue growth	3/65	49/17910	0.000746127	0.00380313	0.00155066	FGF2/GLI1/CDK1	3	BP
GO:0051186	cofactor metabolic process	8/65	543/17910	0.000748993	0.0038126	0.00155451	OGT/HK2/HBB/STAT3/HSP90AA1/PTGS2/HMGCR/SLC2A1	8	BP
GO:0046717	acid secretion	4/65	113/17910	0.0007563	0.00383944	0.00156546	NOS2/DRD2/PLA2G1B/TRPV1	4	BP
GO:0051817	modification of morphology or physiology of other organism involved in symbiotic interaction	4/65	113/17910	0.0007563	0.00383944	0.00156546	BCL2L1/F2/JUN/F2RL1	4	BP
GO:0051345	positive regulation of hydrolase activity	9/65	684/17910	0.000773772	0.00392287	0.00159947	ESR1/STAT3/VEGFA/FGF2/JUN/PRKCD/F2RL1/PLA2G1B/NLRP3	9	BP
GO:0042752	regulation of circadian rhythm	4/65	114/17910	0.000781683	0.00394708	0.00160935	RORC/DRD2/CDK1/PRKCG	4	BP
GO:0046660	female sex differentiation	4/65	114/17910	0.000781683	0.00394708	0.00160935	ESR1/BCL2L1/VEGFA/CYP19A1	4	BP
GO:0051282	regulation of sequestering of calcium ion	4/65	114/17910	0.000781683	0.00394708	0.00160935	DRD2/FGF2/F2/TRPV1	4	BP
GO:0045540	regulation of cholesterol biosynthetic process	3/65	50/17910	0.000791704	0.00396479	0.00161657	FGF1/HMGCR/SQLE	3	BP
GO:0050732	negative regulation of peptidyl-tyrosine phosphorylation	3/65	50/17910	0.000791704	0.00396479	0.00161657	NF2/PRKCD/PTPN2	3	BP
GO:0051966	regulation of synaptic transmission, glutamatergic	3/65	50/17910	0.000791704	0.00396479	0.00161657	DRD2/PTGS2/CNR1	3	BP
GO:0106118	regulation of sterol biosynthetic process	3/65	50/17910	0.000791704	0.00396479	0.00161657	FGF1/HMGCR/SQLE	3	BP
GO:1905517	macrophage migration	3/65	50/17910	0.000791704	0.00396479	0.00161657	LGALS3/TRPV4/CYP19A1	3	BP
GO:2000179	positive regulation of neural precursor cell proliferation	3/65	50/17910	0.000791704	0.00396479	0.00161657	DRD2/VEGFA/GLI1	3	BP
GO:0009612	response to mechanical stimulus	5/65	200/17910	0.000792537	0.00396479	0.00161657	DRD2/JUN/PTGS2/SLC2A1/TRPV4	5	BP
GO:0034645	cellular macromolecule biosynthetic process	29/65	4634/17910	0.000805934	0.00402647	0.00164172	EXOSC9/NR3C2/AR/OGT/ESR1/YARS1/XRCC6/STAT3/RORC/DRD2/IL2/VEGFA/FGF1/FGF2/NR3C1/JUN/GLI1/TLR9/HSP90AA1/CDK1/VDR/PRKCB/F2RL1/TRPV4/PLA2G1B/NLRP3/PTPN2/TRPV1/TERT	29	BP
GO:0050707	regulation of cytokine secretion	5/65	201/17910	0.000810502	0.00404395	0.00164884	DRD2/TLR9/F2RL1/TRPV4/NLRP3	5	BP
GO:1903531	negative regulation of secretion by cell	5/65	202/17910	0.00082877	0.00412625	0.0016824	DRD2/F2RL1/HMGCR/NLRP3/CNR1	5	BP
GO:0022612	gland morphogenesis	4/65	116/17910	0.000834245	0.00412625	0.0016824	AR/ESR1/GLI1/VDR	4	BP
GO:0031650	regulation of heat generation	2/65	12/17910	0.00083615	0.00412625	0.0016824	PTGS2/CNR1	2	BP
GO:0032230	positive regulation of synaptic transmission, GABAergic	2/65	12/17910	0.00083615	0.00412625	0.0016824	CA2/CA7	2	BP
GO:0038110	interleukin-2-mediated signaling pathway	2/65	12/17910	0.00083615	0.00412625	0.0016824	IL2/PTPN2	2	BP
GO:0051712	positive regulation of killing of cells of other organism	2/65	12/17910	0.00083615	0.00412625	0.0016824	NOS2/F2RL1	2	BP
GO:0051873	killing by host of symbiont cells	2/65	12/17910	0.00083615	0.00412625	0.0016824	F2/F2RL1	2	BP
GO:0071472	cellular response to salt stress	2/65	12/17910	0.00083615	0.00412625	0.0016824	XRCC6/TRPV4	2	BP
GO:0032613	interleukin-10 production	3/65	51/17910	0.000839014	0.00412625	0.0016824	TLR9/PRKCD/F2RL1	3	BP
GO:0048146	positive regulation of fibroblast proliferation	3/65	51/17910	0.000839014	0.00412625	0.0016824	ESR1/JUN/PLA2G1B	3	BP
GO:0050999	regulation of nitric-oxide synthase activity	3/65	51/17910	0.000839014	0.00412625	0.0016824	HSP90AA1/CNR1/TERT	3	BP
GO:0002761	regulation of myeloid leukocyte differentiation	4/65	117/17910	0.000861441	0.00422554	0.00172288	JUN/PRKCA/PTPN2/CA2	4	BP
GO:0051208	sequestering of calcium ion	4/65	117/17910	0.000861441	0.00422554	0.00172288	DRD2/FGF2/F2/TRPV1	4	BP
GO:0002237	response to molecule of bacterial origin	6/65	309/17910	0.000882898	0.00432517	0.00176351	NOS2/TLR9/PRKCA/PTGS2/NLRP3/CNR1	6	BP
GO:0071214	cellular response to abiotic stimulus	6/65	310/17910	0.000897794	0.00438631	0.00178843	XRCC6/BCL2L1/PTGS2/SLC2A1/TRPV4/TRPV1	6	BP
GO:0104004	cellular response to environmental stimulus	6/65	310/17910	0.000897794	0.00438631	0.00178843	XRCC6/BCL2L1/PTGS2/SLC2A1/TRPV4/TRPV1	6	BP
GO:0007155	cell adhesion	13/65	1338/17910	0.000898862	0.00438631	0.00178843	NF2/HBB/IL2/VEGFA/HPSE/KDR/LGALS4/LGALS3/PRKCD/PRKCA/TRPV4/NLRP3/PTPN2	13	BP
GO:0008637	apoptotic mitochondrial changes	4/65	119/17910	0.000917701	0.00447246	0.00182356	HK2/BCL2L1/MMP9/JUN	4	BP
GO:0045934	negative regulation of nucleobase-containing compound metabolic process	13/65	1342/17910	0.000924088	0.00449527	0.00183286	AR/ESR1/XRCC6/STAT3/RORC/VEGFA/NR3C1/JUN/VDR/TRPV4/PTPN2/TRPV1/TERT	13	BP
GO:1901215	negative regulation of neuron death	5/65	207/17910	0.000924763	0.00449527	0.00183286	STAT3/BCL2L1/JUN/PRKCG/TERT	5	BP
GO:0060421	positive regulation of heart growth	3/65	53/17910	0.000938942	0.00455833	0.00185857	FGF2/GLI1/CDK1	3	BP
GO:0022610	biological adhesion	13/65	1345/17910	0.000943398	0.00456944	0.0018631	NF2/HBB/IL2/VEGFA/HPSE/KDR/LGALS4/LGALS3/PRKCD/PRKCA/TRPV4/NLRP3/PTPN2	13	BP
GO:0060562	epithelial tube morphogenesis	6/65	313/17910	0.000943648	0.00456944	0.0018631	AR/ESR1/VEGFA/FGF1/FGF2/VDR	6	BP
GO:0010629	negative regulation of gene expression	18/65	2278/17910	0.000947624	0.00458245	0.00186841	EXOSC9/AR/ESR1/NOS2/XRCC6/STAT3/RORC/VEGFA/KDR/NR3C1/JUN/VDR/PRKCD/PRKCA/TRPV4/PTPN2/TRPV1/TERT	18	BP
GO:0070848	response to growth factor	9/65	704/17910	0.000948763	0.00458245	0.00186841	VEGFA/FGF1/FGF2/KDR/NR3C1/PTPN1/JUN/PRKCB/TRPV1	9	BP
GO:0002687	positive regulation of leukocyte migration	4/65	121/17910	0.000976502	0.00469561	0.00191454	VEGFA/LGALS3/F2RL1/TRPV4	4	BP
GO:0014842	regulation of skeletal muscle satellite cell proliferation	2/65	13/17910	0.000985866	0.00469561	0.00191454	STAT3/FGF2	2	BP
GO:0033604	negative regulation of catecholamine secretion	2/65	13/17910	0.000985866	0.00469561	0.00191454	DRD2/CNR1	2	BP
GO:0042532	negative regulation of tyrosine phosphorylation of STAT protein	2/65	13/17910	0.000985866	0.00469561	0.00191454	NF2/PTPN2	2	BP
GO:0042538	hyperosmotic salinity response	2/65	13/17910	0.000985866	0.00469561	0.00191454	XRCC6/TRPV4	2	BP
GO:0042635	positive regulation of hair cycle	2/65	13/17910	0.000985866	0.00469561	0.00191454	HPSE/TERT	2	BP
GO:0042659	regulation of cell fate specification	2/65	13/17910	0.000985866	0.00469561	0.00191454	AR/FGF2	2	BP
GO:0047484	regulation of response to osmotic stress	2/65	13/17910	0.000985866	0.00469561	0.00191454	PTGS2/TRPV4	2	BP
GO:0060397	JAK-STAT cascade involved in growth hormone signaling pathway	2/65	13/17910	0.000985866	0.00469561	0.00191454	STAT3/PTPN1	2	BP
GO:0071352	cellular response to interleukin-2	2/65	13/17910	0.000985866	0.00469561	0.00191454	IL2/PTPN2	2	BP
GO:1900103	positive regulation of endoplasmic reticulum unfolded protein response	2/65	13/17910	0.000985866	0.00469561	0.00191454	PTPN1/PTPN2	2	BP
GO:0002757	immune response-activating signal transduction	8/65	567/17910	0.000990893	0.00469926	0.00191603	ESR1/TLR9/HSP90AA1/LGALS3/PRKCD/PRKCB/F2RL1/PTPN2	8	BP
GO:0001541	ovarian follicle development	3/65	54/17910	0.000991609	0.00469926	0.00191603	ESR1/BCL2L1/VEGFA	3	BP
GO:0002763	positive regulation of myeloid leukocyte differentiation	3/65	54/17910	0.000991609	0.00469926	0.00191603	JUN/PRKCA/CA2	3	BP
GO:0051937	catecholamine transport	3/65	54/17910	0.000991609	0.00469926	0.00191603	DRD2/SLC6A2/CNR1	3	BP
GO:0007006	mitochondrial membrane organization	4/65	122/17910	0.00100688	0.00475966	0.00194066	HK2/STAT3/BCL2L1/HSP90AA1	4	BP
GO:0034763	negative regulation of transmembrane transport	4/65	122/17910	0.00100688	0.00475966	0.00194066	DRD2/MMP9/TLR9/PRKCB	4	BP
GO:1903829	positive regulation of cellular protein localization	6/65	318/17910	0.00102407	0.00483488	0.00197133	F2/LGALS3/CDK1/PRKCD/PTGS2/TERT	6	BP
GO:0048008	platelet-derived growth factor receptor signaling pathway	3/65	55/17910	0.00104611	0.00493279	0.00201125	VEGFA/PTPN1/PTPN2	3	BP
GO:0097191	extrinsic apoptotic signaling pathway	5/65	213/17910	0.00105062	0.00494788	0.00201741	AR/BCL2L1/IL2/LGALS3/TERT	5	BP
GO:0071496	cellular response to external stimulus	6/65	320/17910	0.00105767	0.00497488	0.00202841	ALB/JUN/VDR/PTGS2/SLC2A1/TRPV1	6	BP
GO:0042177	negative regulation of protein catabolic process	4/65	124/17910	0.00106961	0.00501852	0.00204621	OGT/NOS2/HMGCR/PRKCG	4	BP
GO:0046330	positive regulation of JNK cascade	4/65	124/17910	0.00106961	0.00501852	0.00204621	PTPN1/TLR9/F2RL1/TRPV4	4	BP
GO:0001894	tissue homeostasis	5/65	214/17910	0.00107278	0.00502715	0.00204972	ALB/VEGFA/TLR9/PRKCA/CA2	5	BP
GO:0090066	regulation of anatomical structure size	7/65	442/17910	0.00107773	0.00504409	0.00205663	HBB/VEGFA/PRKCD/PTGS2/F2RL1/HMGCR/TRPV4	7	BP
GO:0051301	cell division	8/65	575/17910	0.00108421	0.00506816	0.00206645	KIF11/BCL2L1/DRD2/VEGFA/FGF1/FGF2/NR3C1/CDK1	8	BP
GO:0042110	T cell activation	7/65	443/17910	0.00109193	0.00509793	0.00207858	STAT3/RORC/IL2/LGALS3/F2RL1/NLRP3/PTPN2	7	BP
GO:0042113	B cell activation	5/65	215/17910	0.00109528	0.00510094	0.00207981	IL2/TLR9/PRKCD/PRKCB/PTPN2	5	BP
GO:0042445	hormone metabolic process	5/65	215/17910	0.00109528	0.00510094	0.00207981	ESR1/HSD11B2/HSD11B1/VDR/CYP19A1	5	BP
GO:0007610	behavior	8/65	578/17910	0.00112098	0.00521419	0.00212599	STAT3/DRD2/JUN/PTGS2/HMGCR/PRKCG/TRPV1/CNR1	8	BP
GO:0045861	negative regulation of proteolysis	6/65	324/17910	0.00112743	0.00523776	0.0021356	OGT/VEGFA/F2/MMP9/PTGS2/PRKCG	6	BP
GO:0048489	synaptic vesicle transport	4/65	126/17910	0.00113504	0.00525109	0.00214103	DRD2/PRKCB/PRKCG/CNR1	4	BP
GO:0097480	establishment of synaptic vesicle localization	4/65	126/17910	0.00113504	0.00525109	0.00214103	DRD2/PRKCB/PRKCG/CNR1	4	BP
GO:0097553	calcium ion transmembrane import into cytosol	4/65	126/17910	0.00113504	0.00525109	0.00214103	DRD2/FGF2/F2/TRPV1	4	BP
GO:0008406	gonad development	5/65	217/17910	0.00114133	0.00525109	0.00214103	AR/ESR1/BCL2L1/VEGFA/CYP19A1	5	BP
GO:0030098	lymphocyte differentiation	6/65	325/17910	0.00114541	0.00525109	0.00214103	STAT3/RORC/IL2/TLR9/NLRP3/PTPN2	6	BP
GO:0014841	skeletal muscle satellite cell proliferation	2/65	14/17910	0.00114749	0.00525109	0.00214103	STAT3/FGF2	2	BP
GO:0014857	regulation of skeletal muscle cell proliferation	2/65	14/17910	0.00114749	0.00525109	0.00214103	STAT3/FGF2	2	BP
GO:0035791	platelet-derived growth factor receptor-beta signaling pathway	2/65	14/17910	0.00114749	0.00525109	0.00214103	PTPN1/PTPN2	2	BP
GO:0051770	positive regulation of nitric-oxide synthase biosynthetic process	2/65	14/17910	0.00114749	0.00525109	0.00214103	KDR/TLR9	2	BP
GO:0051852	disruption by host of symbiont cells	2/65	14/17910	0.00114749	0.00525109	0.00214103	F2/F2RL1	2	BP
GO:0070669	response to interleukin-2	2/65	14/17910	0.00114749	0.00525109	0.00214103	IL2/PTPN2	2	BP
GO:1903729	regulation of plasma membrane organization	2/65	14/17910	0.00114749	0.00525109	0.00214103	AR/PRKCD	2	BP
GO:0003008	system process	17/65	2118/17910	0.00114837	0.00525109	0.00214103	AR/HBB/HSD11B2/DRD2/IL2/JUN/TLR9/VDR/PRKCA/PTGS2/F2RL1/HMGCR/PRKCG/TRPV4/TRPV1/CNR1/CA6	17	BP
GO:0001836	release of cytochrome c from mitochondria	3/65	57/17910	0.00116072	0.00528836	0.00215623	BCL2L1/MMP9/JUN	3	BP
GO:0010518	positive regulation of phospholipase activity	3/65	57/17910	0.00116072	0.00528836	0.00215623	ESR1/FGF2/PLA2G1B	3	BP
GO:0060688	regulation of morphogenesis of a branching structure	3/65	57/17910	0.00116072	0.00528836	0.00215623	AR/ESR1/VEGFA	3	BP
GO:0017156	calcium ion regulated exocytosis	4/65	127/17910	0.00116878	0.00531867	0.00216859	DRD2/PRKCB/PRKCG/CNR1	4	BP
GO:0014013	regulation of gliogenesis	4/65	128/17910	0.00120323	0.00546225	0.00222713	NF2/F2/CDK1/TERT	4	BP
GO:0045216	cell-cell junction organization	4/65	128/17910	0.00120323	0.00546225	0.00222713	NF2/PRKCA/F2RL1/TRPV4	4	BP
GO:0060043	regulation of cardiac muscle cell proliferation	3/65	58/17910	0.00122088	0.00552909	0.00225438	FGF2/GLI1/CDK1	3	BP
GO:0070527	platelet aggregation	3/65	58/17910	0.00122088	0.00552909	0.00225438	HBB/PRKCD/PRKCA	3	BP
GO:0072594	establishment of protein localization to organelle	7/65	452/17910	0.00122651	0.00554792	0.00226206	NOS2/HK2/STAT3/HSP90AA1/PRKCD/PTGS2/TERT	7	BP
GO:0006469	negative regulation of protein kinase activity	5/65	221/17910	0.00123772	0.00558824	0.0022785	NF2/PTPN1/PRKCD/HMGCR/PTPN2	5	BP
GO:0051588	regulation of neurotransmitter transport	4/65	129/17910	0.00123838	0.00558824	0.0022785	DRD2/PRKCB/PRKCG/CNR1	4	BP
GO:0006869	lipid transport	6/65	332/17910	0.00127751	0.00575795	0.00234769	NOS2/DRD2/PRKCD/PLA2G1B/ABCB11/CYP19A1	6	BP
GO:0070059	intrinsic apoptotic signaling pathway in response to endoplasmic reticulum stress	3/65	59/17910	0.00128297	0.00577565	0.00235491	BCL2L1/PTPN1/PTPN2	3	BP
GO:0045137	development of primary sexual characteristics	5/65	223/17910	0.00128812	0.00579194	0.00236155	AR/ESR1/BCL2L1/VEGFA/CYP19A1	5	BP
GO:0010638	positive regulation of organelle organization	8/65	591/17910	0.00129201	0.00580254	0.00236588	NF2/OGT/HK2/VEGFA/KDR/MMP9/F2RL1/TRPV4	8	BP
GO:0044087	regulation of cellular component biogenesis	10/65	891/17910	0.00131277	0.00588342	0.00239885	NF2/ESR1/ALB/VEGFA/KDR/JUN/HSP90AA1/PRKCD/PRKCA/F2RL1	10	BP
GO:0014856	skeletal muscle cell proliferation	2/65	15/17910	0.00132093	0.00588342	0.00239885	STAT3/FGF2	2	BP
GO:0034349	glial cell apoptotic process	2/65	15/17910	0.00132093	0.00588342	0.00239885	PRKCD/PRKCA	2	BP
GO:0048012	hepatocyte growth factor receptor signaling pathway	2/65	15/17910	0.00132093	0.00588342	0.00239885	PTPN1/PTPN2	2	BP
GO:0051709	regulation of killing of cells of other organism	2/65	15/17910	0.00132093	0.00588342	0.00239885	NOS2/F2RL1	2	BP
GO:0051883	killing of cells in other organism involved in symbiotic interaction	2/65	15/17910	0.00132093	0.00588342	0.00239885	F2/F2RL1	2	BP
GO:0071474	cellular hyperosmotic response	2/65	15/17910	0.00132093	0.00588342	0.00239885	XRCC6/SLC2A1	2	BP
GO:0048699	generation of neurons	13/65	1398/17910	0.00134512	0.00596244	0.00243107	NF2/STAT3/DRD2/IL2/VEGFA/F2/JUN/HSP90AA1/CDK1/PRKCA/TRPV4/CNR1/TERT	13	BP
GO:0001658	branching involved in ureteric bud morphogenesis	3/65	60/17910	0.00134701	0.00596244	0.00243107	VEGFA/FGF1/FGF2	3	BP
GO:0031640	killing of cells of other organism	3/65	60/17910	0.00134701	0.00596244	0.00243107	NOS2/F2/F2RL1	3	BP
GO:0044364	disruption of cells of other organism	3/65	60/17910	0.00134701	0.00596244	0.00243107	NOS2/F2/F2RL1	3	BP
GO:0046324	regulation of glucose import	3/65	60/17910	0.00134701	0.00596244	0.00243107	HK2/PLA2G1B/TERT	3	BP
GO:0050715	positive regulation of cytokine secretion	4/65	132/17910	0.00134814	0.00596244	0.00243107	DRD2/F2RL1/TRPV4/NLRP3	4	BP
GO:0051048	negative regulation of secretion	5/65	226/17910	0.00136654	0.00603658	0.0024613	DRD2/F2RL1/HMGCR/NLRP3/CNR1	5	BP
GO:0009057	macromolecule catabolic process	12/65	1226/17910	0.0013681	0.00603658	0.0024613	EXOSC9/OGT/NOS2/FGF2/HPSE/PTPN1/HSP90AA1/CDK1/PRKCD/PRKCA/HMGCR/PRKCG	12	BP
GO:0046631	alpha-beta T cell activation	4/65	133/17910	0.00138619	0.00610214	0.00248803	STAT3/RORC/IL2/NLRP3	4	BP
GO:0050880	regulation of blood vessel size	4/65	133/17910	0.00138619	0.00610214	0.00248803	HBB/PTGS2/F2RL1/HMGCR	4	BP
GO:0042593	glucose homeostasis	5/65	227/17910	0.00139345	0.00612698	0.00249816	STAT3/HMGCR/TRPV4/PTPN2/CNR1	5	BP
GO:0032922	circadian regulation of gene expression	3/65	61/17910	0.00141303	0.00620585	0.00253032	OGT/RORC/DRD2	3	BP
GO:0015850	organic hydroxy compound transport	5/65	228/17910	0.00142075	0.00621915	0.00253574	DRD2/SLC6A2/ABCB11/CYP19A1/CNR1	5	BP
GO:0033500	carbohydrate homeostasis	5/65	228/17910	0.00142075	0.00621915	0.00253574	STAT3/HMGCR/TRPV4/PTPN2/CNR1	5	BP
GO:0006066	alcohol metabolic process	6/65	339/17910	0.001421	0.00621915	0.00253574	ACADVL/FGF1/FGF2/VDR/HMGCR/SQLE	6	BP
GO:0035150	regulation of tube size	4/65	134/17910	0.00142498	0.00622936	0.0025399	HBB/PTGS2/F2RL1/HMGCR	4	BP
GO:0000302	response to reactive oxygen species	5/65	230/17910	0.00147654	0.00644465	0.00262768	HBB/MMP9/JUN/CDK1/PRKCD	5	BP
GO:0035249	synaptic transmission, glutamatergic	3/65	62/17910	0.00148106	0.00644465	0.00262768	DRD2/PTGS2/CNR1	3	BP
GO:0038034	signal transduction in absence of ligand	3/65	62/17910	0.00148106	0.00644465	0.00262768	BCL2L1/IL2/TERT	3	BP
GO:0097192	extrinsic apoptotic signaling pathway in absence of ligand	3/65	62/17910	0.00148106	0.00644465	0.00262768	BCL2L1/IL2/TERT	3	BP
GO:0001977	renal system process involved in regulation of blood volume	2/65	16/17910	0.0015061	0.00650864	0.00265377	HSD11B2/F2RL1	2	BP
GO:0032225	regulation of synaptic transmission, dopaminergic	2/65	16/17910	0.0015061	0.00650864	0.00265377	DRD2/PTGS2	2	BP
GO:0045780	positive regulation of bone resorption	2/65	16/17910	0.0015061	0.00650864	0.00265377	PRKCA/CA2	2	BP
GO:0046852	positive regulation of bone remodeling	2/65	16/17910	0.0015061	0.00650864	0.00265377	PRKCA/CA2	2	BP
GO:0090335	regulation of brown fat cell differentiation	2/65	16/17910	0.0015061	0.00650864	0.00265377	PTGS2/TRPV4	2	BP
GO:0090493	catecholamine uptake	2/65	16/17910	0.0015061	0.00650864	0.00265377	DRD2/SLC6A2	2	BP
GO:0015718	monocarboxylic acid transport	4/65	137/17910	0.00154591	0.00665782	0.0027146	NOS2/DRD2/PLA2G1B/ABCB11	4	BP
GO:0050709	negative regulation of protein secretion	4/65	137/17910	0.00154591	0.00665782	0.0027146	DRD2/F2RL1/HMGCR/NLRP3	4	BP
GO:0097479	synaptic vesicle localization	4/65	137/17910	0.00154591	0.00665782	0.0027146	DRD2/PRKCB/PRKCG/CNR1	4	BP
GO:0050854	regulation of antigen receptor-mediated signaling pathway	3/65	63/17910	0.0015511	0.00666498	0.00271752	LGALS3/PRKCB/PTPN2	3	BP
GO:0055025	positive regulation of cardiac muscle tissue development	3/65	63/17910	0.0015511	0.00666498	0.00271752	FGF2/GLI1/CDK1	3	BP
GO:0002700	regulation of production of molecular mediator of immune response	4/65	138/17910	0.00158776	0.0067993	0.00277228	IL2/TLR9/F2RL1/NLRP3	4	BP
GO:0010675	regulation of cellular carbohydrate metabolic process	4/65	138/17910	0.00158776	0.0067993	0.00277228	OGT/STAT3/RORC/PTPN2	4	BP
GO:0038127	ERBB signaling pathway	4/65	138/17910	0.00158776	0.0067993	0.00277228	MMP9/HSP90AA1/PRKCA/PTPN2	4	BP
GO:0030217	T cell differentiation	5/65	234/17910	0.00159293	0.0068137	0.00277816	STAT3/RORC/IL2/NLRP3/PTPN2	5	BP
GO:0046622	positive regulation of organ growth	3/65	64/17910	0.00162319	0.0069353	0.00282774	FGF2/GLI1/CDK1	3	BP
GO:0032675	regulation of interleukin-6 production	4/65	139/17910	0.0016304	0.0069582	0.00283707	STAT3/TLR9/F2RL1/TRPV4	4	BP
GO:0017038	protein import	4/65	140/17910	0.00167382	0.00713546	0.00290935	STAT3/HSP90AA1/PRKCD/PTGS2	4	BP
GO:0006801	superoxide metabolic process	3/65	65/17910	0.00169735	0.00721071	0.00294003	NOS2/PRKCD/F2RL1	3	BP
GO:0006704	glucocorticoid biosynthetic process	2/65	17/17910	0.00170293	0.00721071	0.00294003	HSD11B2/HSD11B1	2	BP
GO:0007635	chemosensory behavior	2/65	17/17910	0.00170293	0.00721071	0.00294003	PRKCG/TRPV1	2	BP
GO:0030540	female genitalia development	2/65	17/17910	0.00170293	0.00721071	0.00294003	ESR1/CYP19A1	2	BP
GO:0032930	positive regulation of superoxide anion generation	2/65	17/17910	0.00170293	0.00721071	0.00294003	PRKCD/F2RL1	2	BP
GO:0051818	disruption of cells of other organism involved in symbiotic interaction	2/65	17/17910	0.00170293	0.00721071	0.00294003	F2/F2RL1	2	BP
GO:0098542	defense response to other organism	7/65	481/17910	0.00175082	0.00740521	0.00301933	NOS2/F2/TLR9/PRKCD/F2RL1/PLA2G1B/NLRP3	7	BP
GO:0002792	negative regulation of peptide secretion	4/65	142/17910	0.00176307	0.00742377	0.0030269	DRD2/F2RL1/HMGCR/NLRP3	4	BP
GO:0007612	learning	4/65	142/17910	0.00176307	0.00742377	0.0030269	DRD2/JUN/PTGS2/HMGCR	4	BP
GO:0019359	nicotinamide nucleotide biosynthetic process	4/65	142/17910	0.00176307	0.00742377	0.0030269	OGT/HK2/STAT3/PTGS2	4	BP
GO:0019363	pyridine nucleotide biosynthetic process	4/65	142/17910	0.00176307	0.00742377	0.0030269	OGT/HK2/STAT3/PTGS2	4	BP
GO:0010517	regulation of phospholipase activity	3/65	66/17910	0.0017736	0.00743495	0.00303146	ESR1/FGF2/PLA2G1B	3	BP
GO:0015844	monoamine transport	3/65	66/17910	0.0017736	0.00743495	0.00303146	DRD2/SLC6A2/CNR1	3	BP
GO:0051926	negative regulation of calcium ion transport	3/65	66/17910	0.0017736	0.00743495	0.00303146	DRD2/TLR9/PTGS2	3	BP
GO:0060675	ureteric bud morphogenesis	3/65	66/17910	0.0017736	0.00743495	0.00303146	VEGFA/FGF1/FGF2	3	BP
GO:0044419	interspecies interaction between organisms	10/65	928/17910	0.00177808	0.00744548	0.00303575	OGT/NOS2/XRCC6/STAT3/BCL2L1/F2/KDR/JUN/CDK1/F2RL1	10	BP
GO:0098609	cell-cell adhesion	9/65	771/17910	0.0017843	0.00746325	0.003043	NF2/HBB/IL2/LGALS3/PRKCD/PRKCA/TRPV4/NLRP3/PTPN2	9	BP
GO:0008203	cholesterol metabolic process	4/65	143/17910	0.00180891	0.00754857	0.00307779	ACADVL/FGF1/HMGCR/SQLE	4	BP
GO:0050777	negative regulation of immune response	4/65	143/17910	0.00180891	0.00754857	0.00307779	DRD2/IL2/LGALS3/PTPN2	4	BP
GO:0006836	neurotransmitter transport	5/65	241/17910	0.0018127	0.00754857	0.00307779	HBB/DRD2/PRKCB/PRKCG/CNR1	5	BP
GO:0042180	cellular ketone metabolic process	5/65	241/17910	0.0018127	0.00754857	0.00307779	ACADVL/PTGS2/HMGCR/CYP19A1/CNR1	5	BP
GO:0051276	chromosome organization	11/65	1097/17910	0.00183263	0.00762319	0.00310821	OGT/ESR1/XRCC6/VEGFA/NR3C1/HSP90AA1/CDK1/PRKCD/PRKCA/PRKCB/TERT	11	BP
GO:0043312	neutrophil degranulation	7/65	485/17910	0.00183507	0.00762493	0.00310892	XRCC6/HBB/HPSE/MMP9/HSP90AA1/LGALS3/PRKCD	7	BP
GO:0061180	mammary gland epithelium development	3/65	67/17910	0.00185196	0.00767636	0.00312989	AR/ESR1/VDR	3	BP
GO:0072171	mesonephric tubule morphogenesis	3/65	67/17910	0.00185196	0.00767636	0.00312989	VEGFA/FGF1/FGF2	3	BP
GO:0006633	fatty acid biosynthetic process	4/65	144/17910	0.00185558	0.00767636	0.00312989	ACADVL/CYP2D6/PTGS2/PLA2G1B	4	BP
GO:0042542	response to hydrogen peroxide	4/65	144/17910	0.00185558	0.00767636	0.00312989	HBB/JUN/CDK1/PRKCD	4	BP
GO:0033673	negative regulation of kinase activity	5/65	243/17910	0.00187938	0.00776634	0.00316658	NF2/PTPN1/PRKCD/HMGCR/PTPN2	5	BP
GO:0002283	neutrophil activation involved in immune response	7/65	488/17910	0.00190031	0.00784422	0.00319833	XRCC6/HBB/HPSE/MMP9/HSP90AA1/LGALS3/PRKCD	7	BP
GO:0072525	pyridine-containing compound biosynthetic process	4/65	145/17910	0.00190307	0.00784679	0.00319938	OGT/HK2/STAT3/PTGS2	4	BP
GO:0038083	peptidyl-tyrosine autophosphorylation	2/65	18/17910	0.00191132	0.00784679	0.00319938	VEGFA/KDR	2	BP
GO:0071318	cellular response to ATP	2/65	18/17910	0.00191132	0.00784679	0.00319938	PTGS2/TRPV1	2	BP
GO:0090330	regulation of platelet aggregation	2/65	18/17910	0.00191132	0.00784679	0.00319938	PRKCD/PRKCA	2	BP
GO:2000319	regulation of T-helper 17 cell differentiation	2/65	18/17910	0.00191132	0.00784679	0.00319938	IL2/NLRP3	2	BP
GO:0046323	glucose import	3/65	68/17910	0.00193244	0.00791631	0.00322773	HK2/PLA2G1B/TERT	3	BP
GO:0060038	cardiac muscle cell proliferation	3/65	68/17910	0.00193244	0.00791631	0.00322773	FGF2/GLI1/CDK1	3	BP
GO:0043524	negative regulation of neuron apoptotic process	4/65	146/17910	0.0019514	0.00798532	0.00325586	BCL2L1/JUN/PRKCG/TERT	4	BP
GO:0002694	regulation of leukocyte activation	7/65	492/17910	0.00199008	0.00812599	0.00331322	IL2/TLR9/LGALS3/F2RL1/NLRP3/PTPN2/CNR1	7	BP
GO:0022411	cellular component disassembly	7/65	492/17910	0.00199008	0.00812599	0.00331322	HK2/MMP9/CDK1/PRKCA/PRKCB/F2RL1/TRPV4	7	BP
GO:1902652	secondary alcohol metabolic process	4/65	147/17910	0.00200058	0.00816003	0.0033271	ACADVL/FGF1/HMGCR/SQLE	4	BP
GO:0050795	regulation of behavior	3/65	69/17910	0.00201508	0.00820147	0.00334399	STAT3/DRD2/CNR1	3	BP
GO:0070509	calcium ion import	3/65	69/17910	0.00201508	0.00820147	0.00334399	LGALS3/TRPV4/TRPV1	3	BP
GO:0048729	tissue morphogenesis	8/65	635/17910	0.0020314	0.00825898	0.00336744	NF2/AR/ESR1/VEGFA/FGF1/FGF2/VDR/CA2	8	BP
GO:0010959	regulation of metal ion transport	6/65	365/17910	0.00206441	0.00838418	0.00341849	DRD2/F2/TLR9/LGALS3/PTGS2/PLA2G1B	6	BP
GO:0006732	coenzyme metabolic process	6/65	366/17910	0.00209293	0.00848913	0.00346128	OGT/HK2/STAT3/PTGS2/HMGCR/SLC2A1	6	BP
GO:0007200	phospholipase C-activating G protein-coupled receptor signaling pathway	3/65	70/17910	0.00209989	0.00848913	0.00346128	ESR1/DRD2/F2	3	BP
GO:0060193	positive regulation of lipase activity	3/65	70/17910	0.00209989	0.00848913	0.00346128	ESR1/FGF2/PLA2G1B	3	BP
GO:0007269	neurotransmitter secretion	4/65	149/17910	0.00210149	0.00848913	0.00346128	DRD2/PRKCB/PRKCG/CNR1	4	BP
GO:0016202	regulation of striated muscle tissue development	4/65	149/17910	0.00210149	0.00848913	0.00346128	FGF2/GLI1/CDK1/HMGCR	4	BP
GO:0010544	negative regulation of platelet activation	2/65	19/17910	0.00213119	0.00852701	0.00347673	F2/PRKCD	2	BP
GO:0015669	gas transport	2/65	19/17910	0.00213119	0.00852701	0.00347673	HBB/CA2	2	BP
GO:0030949	positive regulation of vascular endothelial growth factor receptor signaling pathway	2/65	19/17910	0.00213119	0.00852701	0.00347673	VEGFA/PRKCB	2	BP
GO:0050860	negative regulation of T cell receptor signaling pathway	2/65	19/17910	0.00213119	0.00852701	0.00347673	LGALS3/PTPN2	2	BP
GO:0051767	nitric-oxide synthase biosynthetic process	2/65	19/17910	0.00213119	0.00852701	0.00347673	KDR/TLR9	2	BP
GO:0051769	regulation of nitric-oxide synthase biosynthetic process	2/65	19/17910	0.00213119	0.00852701	0.00347673	KDR/TLR9	2	BP
GO:0060149	negative regulation of posttranscriptional gene silencing	2/65	19/17910	0.00213119	0.00852701	0.00347673	ESR1/TERT	2	BP
GO:0060967	negative regulation of gene silencing by RNA	2/65	19/17910	0.00213119	0.00852701	0.00347673	ESR1/TERT	2	BP
GO:1901881	positive regulation of protein depolymerization	2/65	19/17910	0.00213119	0.00852701	0.00347673	F2RL1/TRPV4	2	BP
GO:0051098	regulation of binding	6/65	368/17910	0.00215086	0.00859662	0.00350511	CYP2D6/MMP9/JUN/LGALS3/PRKCD/TERT	6	BP
GO:0099643	signal release from synapse	4/65	150/17910	0.00215325	0.00859705	0.00350528	DRD2/PRKCB/PRKCG/CNR1	4	BP
GO:0031670	cellular response to nutrient	3/65	71/17910	0.00218689	0.00868547	0.00354134	VDR/PTGS2/TRPV1	3	BP
GO:0033555	multicellular organismal response to stress	3/65	71/17910	0.00218689	0.00868547	0.00354134	PRKCG/SLC6A2/TRPV1	3	BP
GO:0034121	regulation of toll-like receptor signaling pathway	3/65	71/17910	0.00218689	0.00868547	0.00354134	ESR1/TLR9/F2RL1	3	BP
GO:0042100	B cell proliferation	3/65	71/17910	0.00218689	0.00868547	0.00354134	IL2/TLR9/PRKCD	3	BP
GO:0043407	negative regulation of MAP kinase activity	3/65	71/17910	0.00218689	0.00868547	0.00354134	PTPN1/PRKCD/HMGCR	3	BP
GO:2001236	regulation of extrinsic apoptotic signaling pathway	4/65	151/17910	0.00220587	0.00875167	0.00356833	AR/BCL2L1/LGALS3/TERT	4	BP
GO:0006091	generation of precursor metabolites and energy	7/65	502/17910	0.00222899	0.00883408	0.00360193	OGT/ACADVL/NOS2/HK2/STAT3/CDK1/CYP19A1	7	BP
GO:1901861	regulation of muscle tissue development	4/65	152/17910	0.00225939	0.00893581	0.00364341	FGF2/GLI1/CDK1/HMGCR	4	BP
GO:1990845	adaptive thermogenesis	4/65	152/17910	0.00225939	0.00893581	0.00364341	OGT/VEGFA/TRPV4/TRPV1	4	BP
GO:0006695	cholesterol biosynthetic process	3/65	72/17910	0.0022761	0.00896437	0.00365505	FGF1/HMGCR/SQLE	3	BP
GO:0032413	negative regulation of ion transmembrane transporter activity	3/65	72/17910	0.0022761	0.00896437	0.00365505	DRD2/MMP9/TLR9	3	BP
GO:0072347	response to anesthetic	3/65	72/17910	0.0022761	0.00896437	0.00365505	DRD2/PRKCG/CNR1	3	BP
GO:1902653	secondary alcohol biosynthetic process	3/65	72/17910	0.0022761	0.00896437	0.00365505	FGF1/HMGCR/SQLE	3	BP
GO:0034976	response to endoplasmic reticulum stress	5/65	254/17910	0.0022788	0.00896566	0.00365558	ACADVL/BCL2L1/PTPN1/JUN/PTPN2	5	BP
GO:0048634	regulation of muscle organ development	4/65	153/17910	0.00231379	0.00909383	0.00370784	FGF2/GLI1/CDK1/HMGCR	4	BP
GO:0003006	developmental process involved in reproduction	8/65	649/17910	0.00232633	0.00913362	0.00372406	AR/ESR1/BCL2L1/VEGFA/GLI1/VDR/PTGS2/CYP19A1	8	BP
GO:0042391	regulation of membrane potential	6/65	374/17910	0.00233196	0.00914559	0.00372894	BCL2L1/DRD2/KDR/JUN/TRPV1/CNR1	6	BP
GO:0006259	DNA metabolic process	10/65	963/17910	0.00233422	0.00914559	0.00372894	XRCC6/IL2/FGF2/JUN/GLI1/HSP90AA1/CDK1/PRKCD/PRKCG/TERT	10	BP
GO:0002052	positive regulation of neuroblast proliferation	2/65	20/17910	0.00236246	0.00919897	0.00375071	DRD2/VEGFA	2	BP
GO:0002374	cytokine secretion involved in immune response	2/65	20/17910	0.00236246	0.00919897	0.00375071	F2RL1/NLRP3	2	BP
GO:0014046	dopamine secretion	2/65	20/17910	0.00236246	0.00919897	0.00375071	DRD2/CNR1	2	BP
GO:0014059	regulation of dopamine secretion	2/65	20/17910	0.00236246	0.00919897	0.00375071	DRD2/CNR1	2	BP
GO:0060602	branch elongation of an epithelium	2/65	20/17910	0.00236246	0.00919897	0.00375071	ESR1/FGF1	2	BP
GO:1902236	negative regulation of endoplasmic reticulum stress-induced intrinsic apoptotic signaling pathway	2/65	20/17910	0.00236246	0.00919897	0.00375071	BCL2L1/PTPN1	2	BP
GO:0051881	regulation of mitochondrial membrane potential	3/65	73/17910	0.00236754	0.00920927	0.0037549	BCL2L1/KDR/TRPV1	3	BP
GO:0022008	neurogenesis	13/65	1492/17910	0.00240999	0.00936474	0.0038183	NF2/STAT3/DRD2/IL2/VEGFA/F2/JUN/HSP90AA1/CDK1/PRKCA/TRPV4/CNR1/TERT	13	BP
GO:0040013	negative regulation of locomotion	6/65	377/17910	0.00242672	0.00942006	0.00384085	NF2/STAT3/DRD2/FGF2/PTPN2/CYP19A1	6	BP
GO:0046902	regulation of mitochondrial membrane permeability	3/65	74/17910	0.00246123	0.00954421	0.00389147	HK2/STAT3/BCL2L1	3	BP
GO:0031327	negative regulation of cellular biosynthetic process	13/65	1499/17910	0.00251144	0.00972892	0.00396678	AR/ESR1/ACADVL/XRCC6/STAT3/RORC/VEGFA/NR3C1/JUN/VDR/TRPV4/PTPN2/TRPV1	13	BP
GO:0016579	protein deubiquitination	5/65	260/17910	0.00252111	0.00975637	0.00397797	AR/OGT/ESR1/CDK1/NLRP3	5	BP
GO:0016126	sterol biosynthetic process	3/65	75/17910	0.00255719	0.00986567	0.00402254	FGF1/HMGCR/SQLE	3	BP
GO:0048678	response to axon injury	3/65	75/17910	0.00255719	0.00986567	0.00402254	DRD2/JUN/CDK1	3	BP
GO:0072078	nephron tubule morphogenesis	3/65	75/17910	0.00255719	0.00986567	0.00402254	VEGFA/FGF1/FGF2	3	BP
GO:0033043	regulation of organelle organization	11/65	1147/17910	0.00260056	0.00994867	0.00405638	NF2/OGT/HK2/KIF11/BCL2L1/VEGFA/KDR/MMP9/PRKCD/F2RL1/TRPV4	11	BP
GO:0002227	innate immune response in mucosa	2/65	21/17910	0.00260504	0.00994867	0.00405638	NOS2/PLA2G1B	2	BP
GO:0032928	regulation of superoxide anion generation	2/65	21/17910	0.00260504	0.00994867	0.00405638	PRKCD/F2RL1	2	BP
GO:0035162	embryonic hemopoiesis	2/65	21/17910	0.00260504	0.00994867	0.00405638	VEGFA/KDR	2	BP
GO:0036499	PERK-mediated unfolded protein response	2/65	21/17910	0.00260504	0.00994867	0.00405638	PTPN1/PTPN2	2	BP
GO:0060396	growth hormone receptor signaling pathway	2/65	21/17910	0.00260504	0.00994867	0.00405638	STAT3/PTPN1	2	BP
GO:0070920	regulation of production of small RNA involved in gene silencing by RNA	2/65	21/17910	0.00260504	0.00994867	0.00405638	ESR1/TERT	2	BP
GO:0071498	cellular response to fluid shear stress	2/65	21/17910	0.00260504	0.00994867	0.00405638	PTGS2/CA2	2	BP
GO:2000144	positive regulation of DNA-templated transcription, initiation	2/65	21/17910	0.00260504	0.00994867	0.00405638	ESR1/JUN	2	BP
GO:2000316	regulation of T-helper 17 type immune response	2/65	21/17910	0.00260504	0.00994867	0.00405638	IL2/NLRP3	2	BP
GO:0051726	regulation of cell cycle	11/65	1149/17910	0.00263602	0.0100568	0.00410048	NF2/KIF11/STAT3/BCL2L1/DRD2/GLI1/HSP90AA1/CDK1/PRKCA/PTGS2/TERT	11	BP
GO:0002673	regulation of acute inflammatory response	4/65	160/17910	0.00272014	0.0103568	0.0042228	F2/PTGS2/NLRP3/CNR1	4	BP
GO:0048015	phosphatidylinositol-mediated signaling	4/65	160/17910	0.00272014	0.0103568	0.0042228	OGT/F2/KDR/F2RL1	4	BP
GO:0034109	homotypic cell-cell adhesion	3/65	77/17910	0.00275598	0.0104616	0.00426553	HBB/PRKCD/PRKCA	3	BP
GO:0051851	modification by host of symbiont morphology or physiology	3/65	77/17910	0.00275598	0.0104616	0.00426553	F2/JUN/F2RL1	3	BP
GO:0072088	nephron epithelium morphogenesis	3/65	77/17910	0.00275598	0.0104616	0.00426553	VEGFA/FGF1/FGF2	3	BP
GO:0043270	positive regulation of ion transport	5/65	266/17910	0.00278165	0.010539	0.00429706	DRD2/F2/LGALS3/PRKCD/PLA2G1B	5	BP
GO:0006986	response to unfolded protein	4/65	161/17910	0.00278193	0.010539	0.00429706	ACADVL/PTPN1/HSP90AA1/PTPN2	4	BP
GO:0099504	synaptic vesicle cycle	4/65	162/17910	0.00284468	0.0107659	0.00438958	DRD2/PRKCB/PRKCG/CNR1	4	BP
GO:0001759	organ induction	2/65	22/17910	0.00285886	0.0107763	0.00439385	AR/FGF1	2	BP
GO:0045649	regulation of macrophage differentiation	2/65	22/17910	0.00285886	0.0107763	0.00439385	PRKCA/PTPN2	2	BP
GO:0060065	uterus development	2/65	22/17910	0.00285886	0.0107763	0.00439385	ESR1/CYP19A1	2	BP
GO:0071378	cellular response to growth hormone stimulus	2/65	22/17910	0.00285886	0.0107763	0.00439385	STAT3/PTPN1	2	BP
GO:0009890	negative regulation of biosynthetic process	13/65	1522/17910	0.00287	0.0108076	0.00440658	AR/ESR1/ACADVL/XRCC6/STAT3/RORC/VEGFA/NR3C1/JUN/VDR/TRPV4/PTPN2/TRPV1	13	BP
GO:0002695	negative regulation of leukocyte activation	4/65	163/17910	0.00290839	0.0109303	0.00445663	IL2/LGALS3/PTPN2/CNR1	4	BP
GO:0048017	inositol lipid-mediated signaling	4/65	163/17910	0.00290839	0.0109303	0.00445663	OGT/F2/KDR/F2RL1	4	BP
GO:0007548	sex differentiation	5/65	269/17910	0.00291901	0.0109593	0.00446846	AR/ESR1/BCL2L1/VEGFA/CYP19A1	5	BP
GO:0002009	morphogenesis of an epithelium	7/65	527/17910	0.00292392	0.0109669	0.00447154	AR/ESR1/VEGFA/FGF1/FGF2/VDR/CA2	7	BP
GO:2000113	negative regulation of cellular macromolecule biosynthetic process	12/65	1343/17910	0.00294248	0.0110255	0.00449545	AR/ESR1/XRCC6/STAT3/RORC/VEGFA/NR3C1/JUN/VDR/TRPV4/PTPN2/TRPV1	12	BP
GO:0007049	cell cycle	14/65	1716/17910	0.00295821	0.0110365	0.00449994	NF2/KIF11/STAT3/BCL2L1/DRD2/NR3C1/GLI1/HSP90AA1/CDK1/PRKCD/PRKCA/PRKCB/PTGS2/TERT	14	BP
GO:0032642	regulation of chemokine production	3/65	79/17910	0.00296406	0.0110365	0.00449994	TLR9/F2RL1/TRPV4	3	BP
GO:0043154	negative regulation of cysteine-type endopeptidase activity involved in apoptotic process	3/65	79/17910	0.00296406	0.0110365	0.00449994	VEGFA/MMP9/PTGS2	3	BP
GO:0055021	regulation of cardiac muscle tissue growth	3/65	79/17910	0.00296406	0.0110365	0.00449994	FGF2/GLI1/CDK1	3	BP
GO:0061333	renal tubule morphogenesis	3/65	79/17910	0.00296406	0.0110365	0.00449994	VEGFA/FGF1/FGF2	3	BP
GO:0072028	nephron morphogenesis	3/65	79/17910	0.00296406	0.0110365	0.00449994	VEGFA/FGF1/FGF2	3	BP
GO:0070661	leukocyte proliferation	5/65	270/17910	0.00296587	0.0110365	0.00449994	IL2/TLR9/LGALS3/PRKCD/F2RL1	5	BP
GO:0045619	regulation of lymphocyte differentiation	4/65	164/17910	0.00297307	0.0110524	0.00450642	IL2/TLR9/NLRP3/PTPN2	4	BP
GO:0051348	negative regulation of transferase activity	5/65	271/17910	0.00301327	0.0111909	0.00456287	NF2/PTPN1/PRKCD/HMGCR/PTPN2	5	BP
GO:0034614	cellular response to reactive oxygen species	4/65	165/17910	0.00303873	0.0112743	0.0045969	MMP9/JUN/CDK1/PRKCD	4	BP
GO:0051649	establishment of localization in cell	15/65	1919/17910	0.00310203	0.0114979	0.00468806	NOS2/STAT3/DRD2/FGF2/F2/PTPN1/HSP90AA1/PRKCD/PRKCB/PTGS2/HMGCR/PRKCG/PLA2G1B/TRPV1/CNR1	15	BP
GO:0030307	positive regulation of cell growth	4/65	166/17910	0.00310537	0.011499	0.00468851	EXOSC9/IL2/VEGFA/F2	4	BP
GO:0070646	protein modification by small protein removal	5/65	273/17910	0.00310972	0.0115038	0.00469047	AR/OGT/ESR1/CDK1/NLRP3	5	BP
GO:0010758	regulation of macrophage chemotaxis	2/65	23/17910	0.00312382	0.0115221	0.00469794	TRPV4/CYP19A1	2	BP
GO:0034123	positive regulation of toll-like receptor signaling pathway	2/65	23/17910	0.00312382	0.0115221	0.00469794	TLR9/F2RL1	2	BP
GO:0051953	negative regulation of amine transport	2/65	23/17910	0.00312382	0.0115221	0.00469794	DRD2/CNR1	2	BP
GO:0014068	positive regulation of phosphatidylinositol 3-kinase signaling	3/65	81/17910	0.00318157	0.0117009	0.0047708	F2/KDR/F2RL1	3	BP
GO:0046889	positive regulation of lipid biosynthetic process	3/65	81/17910	0.00318157	0.0117009	0.0047708	FGF1/PRKCD/PTGS2	3	BP
GO:0051702	interaction with symbiont	3/65	81/17910	0.00318157	0.0117009	0.0047708	F2/JUN/F2RL1	3	BP
GO:0001822	kidney development	5/65	276/17910	0.00325855	0.0119607	0.00487674	VEGFA/FGF1/FGF2/MMP9/CA2	5	BP
GO:0090287	regulation of cellular response to growth factor stimulus	5/65	276/17910	0.00325855	0.0119607	0.00487674	VEGFA/FGF1/FGF2/PTPN1/PRKCB	5	BP
GO:0034502	protein localization to chromosome	3/65	82/17910	0.0032939	0.0120787	0.00492486	ESR1/CDK1/TERT	3	BP
GO:0005996	monosaccharide metabolic process	5/65	277/17910	0.00330929	0.0121072	0.0049365	OGT/HK2/RORC/SLC2A1/PTPN2	5	BP
GO:0030324	lung development	4/65	169/17910	0.0033113	0.0121072	0.0049365	HSD11B1/VEGFA/FGF1/GLI1	4	BP
GO:0046328	regulation of JNK cascade	4/65	169/17910	0.0033113	0.0121072	0.0049365	PTPN1/TLR9/F2RL1/TRPV4	4	BP
GO:0048771	tissue remodeling	4/65	170/17910	0.00338196	0.0123355	0.00502957	IL2/VDR/PRKCA/CA2	4	BP
GO:0097529	myeloid leukocyte migration	4/65	170/17910	0.00338196	0.0123355	0.00502957	LGALS3/TRPV4/PLA2G1B/CYP19A1	4	BP
GO:0002092	positive regulation of receptor internalization	2/65	24/17910	0.00339986	0.0123355	0.00502957	DRD2/VEGFA	2	BP
GO:0008211	glucocorticoid metabolic process	2/65	24/17910	0.00339986	0.0123355	0.00502957	HSD11B2/HSD11B1	2	BP
GO:0010804	negative regulation of tumor necrosis factor-mediated signaling pathway	2/65	24/17910	0.00339986	0.0123355	0.00502957	F2RL1/PTPN2	2	BP
GO:0046697	decidualization	2/65	24/17910	0.00339986	0.0123355	0.00502957	VDR/PTGS2	2	BP
GO:0060259	regulation of feeding behavior	2/65	24/17910	0.00339986	0.0123355	0.00502957	STAT3/CNR1	2	BP
GO:1905564	positive regulation of vascular endothelial cell proliferation	2/65	24/17910	0.00339986	0.0123355	0.00502957	STAT3/FGF2	2	BP
GO:0032410	negative regulation of transporter activity	3/65	83/17910	0.00340864	0.0123437	0.00503289	DRD2/MMP9/TLR9	3	BP
GO:1905897	regulation of response to endoplasmic reticulum stress	3/65	83/17910	0.00340864	0.0123437	0.00503289	BCL2L1/PTPN1/PTPN2	3	BP
GO:0060420	regulation of heart growth	3/65	84/17910	0.00352581	0.0127313	0.00519096	FGF2/GLI1/CDK1	3	BP
GO:0071621	granulocyte chemotaxis	3/65	84/17910	0.00352581	0.0127313	0.00519096	LGALS3/TRPV4/PLA2G1B	3	BP
GO:0090559	regulation of membrane permeability	3/65	84/17910	0.00352581	0.0127313	0.00519096	HK2/STAT3/BCL2L1	3	BP
GO:0030323	respiratory tube development	4/65	173/17910	0.00360011	0.0129872	0.0052953	HSD11B1/VEGFA/FGF1/GLI1	4	BP
GO:0043254	regulation of protein complex assembly	6/65	409/17910	0.0036279	0.013075	0.00533108	ESR1/ALB/VEGFA/JUN/HSP90AA1/PRKCD	6	BP
GO:0046427	positive regulation of JAK-STAT cascade	3/65	85/17910	0.00364541	0.0131	0.00534129	STAT3/IL2/F2	3	BP
GO:1904063	negative regulation of cation transmembrane transport	3/65	85/17910	0.00364541	0.0131	0.00534129	DRD2/MMP9/TLR9	3	BP
GO:0099003	vesicle-mediated transport in synapse	4/65	174/17910	0.00367491	0.0131	0.00534129	DRD2/PRKCB/PRKCG/CNR1	4	BP
GO:0001963	synaptic transmission, dopaminergic	2/65	25/17910	0.00368688	0.0131	0.00534129	DRD2/PTGS2	2	BP
GO:0003071	renal system process involved in regulation of systemic arterial blood pressure	2/65	25/17910	0.00368688	0.0131	0.00534129	HSD11B2/F2RL1	2	BP
GO:0006730	one-carbon metabolic process	2/65	25/17910	0.00368688	0.0131	0.00534129	CA1/CA6	2	BP
GO:0030194	positive regulation of blood coagulation	2/65	25/17910	0.00368688	0.0131	0.00534129	HPSE/F2	2	BP
GO:0034110	regulation of homotypic cell-cell adhesion	2/65	25/17910	0.00368688	0.0131	0.00534129	PRKCD/PRKCA	2	BP
GO:0042759	long-chain fatty acid biosynthetic process	2/65	25/17910	0.00368688	0.0131	0.00534129	CYP2D6/PTGS2	2	BP
GO:0046426	negative regulation of JAK-STAT cascade	2/65	25/17910	0.00368688	0.0131	0.00534129	NF2/PTPN2	2	BP
GO:0051894	positive regulation of focal adhesion assembly	2/65	25/17910	0.00368688	0.0131	0.00534129	VEGFA/KDR	2	BP
GO:0060740	prostate gland epithelium morphogenesis	2/65	25/17910	0.00368688	0.0131	0.00534129	AR/ESR1	2	BP
GO:1900048	positive regulation of hemostasis	2/65	25/17910	0.00368688	0.0131	0.00534129	HPSE/F2	2	BP
GO:1900101	regulation of endoplasmic reticulum unfolded protein response	2/65	25/17910	0.00368688	0.0131	0.00534129	PTPN1/PTPN2	2	BP
GO:1904385	cellular response to angiotensin	2/65	25/17910	0.00368688	0.0131	0.00534129	PRKCD/CA2	2	BP
GO:0042063	gliogenesis	5/65	285/17910	0.00373593	0.0132619	0.00540727	NF2/STAT3/F2/CDK1/TERT	5	BP
GO:0010821	regulation of mitochondrion organization	4/65	175/17910	0.00375075	0.013277	0.00541346	HK2/BCL2L1/KDR/MMP9	4	BP
GO:0015893	drug transport	4/65	175/17910	0.00375075	0.013277	0.00541346	HBB/DRD2/CNR1/CA2	4	BP
GO:0035966	response to topologically incorrect protein	4/65	175/17910	0.00375075	0.013277	0.00541346	ACADVL/PTPN1/HSP90AA1/PTPN2	4	BP
GO:0032602	chemokine production	3/65	86/17910	0.00376747	0.0132988	0.00542234	TLR9/F2RL1/TRPV4	3	BP
GO:0033138	positive regulation of peptidyl-serine phosphorylation	3/65	86/17910	0.00376747	0.0132988	0.00542234	VEGFA/HSP90AA1/PTGS2	3	BP
GO:0048145	regulation of fibroblast proliferation	3/65	86/17910	0.00376747	0.0132988	0.00542234	ESR1/JUN/PLA2G1B	3	BP
GO:0048144	fibroblast proliferation	3/65	87/17910	0.00389201	0.0137128	0.00559113	ESR1/JUN/PLA2G1B	3	BP
GO:2000117	negative regulation of cysteine-type endopeptidase activity	3/65	87/17910	0.00389201	0.0137128	0.00559113	VEGFA/MMP9/PTGS2	3	BP
GO:2001235	positive regulation of apoptotic signaling pathway	4/65	178/17910	0.00398466	0.0139876	0.00570316	BCL2L1/MMP9/PRKCD/PTPN2	4	BP
GO:0002021	response to dietary excess	2/65	26/17910	0.0039848	0.0139876	0.00570316	TRPV4/TRPV1	2	BP
GO:0050820	positive regulation of coagulation	2/65	26/17910	0.0039848	0.0139876	0.00570316	HPSE/F2	2	BP
GO:0060969	negative regulation of gene silencing	2/65	26/17910	0.0039848	0.0139876	0.00570316	ESR1/TERT	2	BP
GO:1904894	positive regulation of STAT cascade	3/65	88/17910	0.00401903	0.0140946	0.0057468	STAT3/IL2/F2	3	BP
GO:0019362	pyridine nucleotide metabolic process	4/65	179/17910	0.00406477	0.0142286	0.00580144	OGT/HK2/STAT3/PTGS2	4	BP
GO:0046496	nicotinamide nucleotide metabolic process	4/65	179/17910	0.00406477	0.0142286	0.00580144	OGT/HK2/STAT3/PTGS2	4	BP
GO:0072001	renal system development	5/65	291/17910	0.00408089	0.0142718	0.00581905	VEGFA/FGF1/FGF2/MMP9/CA2	5	BP
GO:0016570	histone modification	6/65	420/17910	0.00412884	0.0144261	0.00588197	OGT/VEGFA/CDK1/PRKCD/PRKCA/PRKCB	6	BP
GO:1903522	regulation of blood circulation	5/65	292/17910	0.00414053	0.0144536	0.00589318	DRD2/IL2/PTGS2/F2RL1/TRPV1	5	BP
GO:0043902	positive regulation of multi-organism process	4/65	180/17910	0.00414597	0.0144592	0.00589547	NOS2/JUN/PRKCA/F2RL1	4	BP
GO:0015849	organic acid transport	5/65	293/17910	0.00420079	0.0146234	0.00596242	NOS2/DRD2/PLA2G1B/ABCB11/TRPV1	5	BP
GO:0046942	carboxylic acid transport	5/65	293/17910	0.00420079	0.0146234	0.00596242	NOS2/DRD2/PLA2G1B/ABCB11/TRPV1	5	BP
GO:1905330	regulation of morphogenesis of an epithelium	4/65	181/17910	0.00422827	0.0147055	0.00599588	AR/ESR1/VEGFA/FGF1	4	BP
GO:0051259	protein complex oligomerization	7/65	564/17910	0.00424509	0.0147504	0.00601421	AR/XRCC6/HBB/ALB/HMGCR/NLRP3/TRPV1	7	BP
GO:0015908	fatty acid transport	3/65	90/17910	0.00428059	0.0148601	0.00605892	NOS2/DRD2/PLA2G1B	3	BP
GO:0009651	response to salt stress	2/65	27/17910	0.00429356	0.0148641	0.00606057	XRCC6/TRPV4	2	BP
GO:0050858	negative regulation of antigen receptor-mediated signaling pathway	2/65	27/17910	0.00429356	0.0148641	0.00606057	LGALS3/PTPN2	2	BP
GO:0060512	prostate gland morphogenesis	2/65	27/17910	0.00429356	0.0148641	0.00606057	AR/ESR1	2	BP
GO:0002460	adaptive immune response based on somatic recombination of immune receptors built from immunoglobulin superfamily domains	5/65	295/17910	0.0043232	0.0149394	0.00609124	STAT3/RORC/IL2/PRKCD/NLRP3	5	BP
GO:0032496	response to lipopolysaccharide	5/65	295/17910	0.0043232	0.0149394	0.00609124	NOS2/PRKCA/PTGS2/NLRP3/CNR1	5	BP
GO:0044403	symbiont process	9/65	884/17910	0.00445299	0.0153609	0.00626312	OGT/XRCC6/STAT3/BCL2L1/F2/KDR/JUN/CDK1/F2RL1	9	BP
GO:0006325	chromatin organization	8/65	722/17910	0.00445332	0.0153609	0.00626312	OGT/ESR1/VEGFA/NR3C1/CDK1/PRKCD/PRKCA/PRKCB	8	BP
GO:0050731	positive regulation of peptidyl-tyrosine phosphorylation	4/65	184/17910	0.00448177	0.0154308	0.00629163	STAT3/IL2/VEGFA/PTPN1	4	BP
GO:0072524	pyridine-containing compound metabolic process	4/65	184/17910	0.00448177	0.0154308	0.00629163	OGT/HK2/STAT3/PTGS2	4	BP
GO:0045596	negative regulation of cell differentiation	8/65	725/17910	0.00456513	0.0157036	0.00640283	STAT3/IL2/F2/MMP9/TRPV4/PTPN2/TRPV1/TERT	8	BP
GO:0008209	androgen metabolic process	2/65	28/17910	0.00461306	0.0158108	0.00644656	ESR1/CYP19A1	2	BP
GO:0042634	regulation of hair cycle	2/65	28/17910	0.00461306	0.0158108	0.00644656	HPSE/TERT	2	BP
GO:0050482	arachidonic acid secretion	2/65	28/17910	0.00461306	0.0158108	0.00644656	DRD2/PLA2G1B	2	BP
GO:1903963	arachidonate transport	2/65	28/17910	0.00461306	0.0158108	0.00644656	DRD2/PLA2G1B	2	BP
GO:0016042	lipid catabolic process	5/65	300/17910	0.00464035	0.0158899	0.00647882	ACADVL/PRKCD/PLA2G1B/CYP19A1/CNR1	5	BP
GO:0032092	positive regulation of protein binding	3/65	93/17910	0.00469194	0.0160086	0.00652718	MMP9/LGALS3/TERT	3	BP
GO:0044070	regulation of anion transport	3/65	93/17910	0.00469194	0.0160086	0.00652718	PRKCD/CA2/CA7	3	BP
GO:0072080	nephron tubule development	3/65	93/17910	0.00469194	0.0160086	0.00652718	VEGFA/FGF1/FGF2	3	BP
GO:1903076	regulation of protein localization to plasma membrane	3/65	93/17910	0.00469194	0.0160086	0.00652718	AR/BCL2L1/LGALS3	3	BP
GO:0006898	receptor-mediated endocytosis	5/65	301/17910	0.00470572	0.0160411	0.00654044	HBB/ALB/DRD2/VEGFA/HSP90AA1	5	BP
GO:0098655	cation transmembrane transport	8/65	730/17910	0.00475629	0.0161988	0.00660477	DRD2/FGF2/F2/MMP9/TLR9/TRPV4/ABCB11/TRPV1	8	BP
GO:0016569	covalent chromatin modification	6/65	433/17910	0.00478512	0.0162823	0.00663882	OGT/VEGFA/CDK1/PRKCD/PRKCA/PRKCB	6	BP
GO:0022600	digestive system process	3/65	94/17910	0.00483419	0.0164197	0.00669483	TLR9/VDR/TRPV1	3	BP
GO:0060191	regulation of lipase activity	3/65	94/17910	0.00483419	0.0164197	0.00669483	ESR1/FGF2/PLA2G1B	3	BP
GO:0002768	immune response-regulating cell surface receptor signaling pathway	6/65	434/17910	0.00483861	0.01642	0.00669494	JUN/HSP90AA1/LGALS3/PRKCD/PRKCB/PTPN2	6	BP
GO:0051224	negative regulation of protein transport	4/65	189/17910	0.00492675	0.0166518	0.00678947	DRD2/F2RL1/HMGCR/NLRP3	4	BP
GO:0003401	axis elongation	2/65	29/17910	0.00494322	0.0166518	0.00678947	ESR1/FGF1	2	BP
GO:0010575	positive regulation of vascular endothelial growth factor production	2/65	29/17910	0.00494322	0.0166518	0.00678947	HPSE/PTGS2	2	BP
GO:0045822	negative regulation of heart contraction	2/65	29/17910	0.00494322	0.0166518	0.00678947	IL2/TRPV1	2	BP
GO:0070102	interleukin-6-mediated signaling pathway	2/65	29/17910	0.00494322	0.0166518	0.00678947	STAT3/PTPN2	2	BP
GO:0071480	cellular response to gamma radiation	2/65	29/17910	0.00494322	0.0166518	0.00678947	XRCC6/BCL2L1	2	BP
GO:0072606	interleukin-8 secretion	2/65	29/17910	0.00494322	0.0166518	0.00678947	NOS2/F2RL1	2	BP
GO:2000778	positive regulation of interleukin-6 secretion	2/65	29/17910	0.00494322	0.0166518	0.00678947	F2RL1/TRPV4	2	BP
GO:0010558	negative regulation of macromolecule biosynthetic process	12/65	1432/17910	0.00494662	0.0166518	0.00678947	AR/ESR1/XRCC6/STAT3/RORC/VEGFA/NR3C1/JUN/VDR/TRPV4/PTPN2/TRPV1	12	BP
GO:0007589	body fluid secretion	3/65	95/17910	0.00497902	0.0167014	0.00680968	HK2/VEGFA/VDR	3	BP
GO:0019217	regulation of fatty acid metabolic process	3/65	95/17910	0.00497902	0.0167014	0.00680968	ACADVL/PTGS2/CNR1	3	BP
GO:0060993	kidney morphogenesis	3/65	95/17910	0.00497902	0.0167014	0.00680968	VEGFA/FGF1/FGF2	3	BP
GO:0061326	renal tubule development	3/65	95/17910	0.00497902	0.0167014	0.00680968	VEGFA/FGF1/FGF2	3	BP
GO:0061564	axon development	6/65	438/17910	0.00505701	0.016948	0.00691021	DRD2/VEGFA/JUN/HSP90AA1/PRKCA/CNR1	6	BP
GO:0002440	production of molecular mediator of immune response	4/65	191/17910	0.00511277	0.0171196	0.00698019	IL2/TLR9/F2RL1/NLRP3	4	BP
GO:0002697	regulation of immune effector process	6/65	441/17910	0.00522553	0.0174817	0.00712782	IL2/F2/TLR9/LGALS3/F2RL1/NLRP3	6	BP
GO:0001909	leukocyte mediated cytotoxicity	3/65	97/17910	0.0052765	0.0175528	0.00715683	NOS2/F2/F2RL1	3	BP
GO:0034766	negative regulation of ion transmembrane transport	3/65	97/17910	0.0052765	0.0175528	0.00715683	DRD2/MMP9/TLR9	3	BP
GO:1901989	positive regulation of cell cycle phase transition	3/65	97/17910	0.0052765	0.0175528	0.00715683	GLI1/CDK1/TERT	3	BP
GO:0006979	response to oxidative stress	6/65	442/17910	0.00528261	0.0175528	0.00715683	HBB/MMP9/JUN/CDK1/PRKCD/PTGS2	6	BP
GO:0046320	regulation of fatty acid oxidation	2/65	30/17910	0.00528397	0.0175528	0.00715683	ACADVL/CNR1	2	BP
GO:0060338	regulation of type I interferon-mediated signaling pathway	2/65	30/17910	0.00528397	0.0175528	0.00715683	PTPN1/PTPN2	2	BP
GO:0070050	neuron cellular homeostasis	2/65	30/17910	0.00528397	0.0175528	0.00715683	SLC6A2/CNR1	2	BP
GO:2000142	regulation of DNA-templated transcription, initiation	2/65	30/17910	0.00528397	0.0175528	0.00715683	ESR1/JUN	2	BP
GO:0060541	respiratory system development	4/65	193/17910	0.00530345	0.0175866	0.00717059	HSD11B1/VEGFA/FGF1/GLI1	4	BP
GO:1904950	negative regulation of establishment of protein localization	4/65	193/17910	0.00530345	0.0175866	0.00717059	DRD2/F2RL1/HMGCR/NLRP3	4	BP
GO:0001657	ureteric bud development	3/65	98/17910	0.00542918	0.0179719	0.00732772	VEGFA/FGF1/FGF2	3	BP
GO:0007631	feeding behavior	3/65	98/17910	0.00542918	0.0179719	0.00732772	STAT3/DRD2/CNR1	3	BP
GO:0006470	protein dephosphorylation	5/65	313/17910	0.00554223	0.0183141	0.00746722	DRD2/PTPN1/LGALS3/PRKCD/PTPN2	5	BP
GO:1901214	regulation of neuron death	5/65	313/17910	0.00554223	0.0183141	0.00746722	STAT3/BCL2L1/JUN/PRKCG/TERT	5	BP
GO:0072163	mesonephric epithelium development	3/65	99/17910	0.00558449	0.0184054	0.00750446	VEGFA/FGF1/FGF2	3	BP
GO:0072164	mesonephric tubule development	3/65	99/17910	0.00558449	0.0184054	0.00750446	VEGFA/FGF1/FGF2	3	BP
GO:0098869	cellular oxidant detoxification	3/65	99/17910	0.00558449	0.0184054	0.00750446	HBB/ALB/PTGS2	3	BP
GO:0043281	regulation of cysteine-type endopeptidase activity involved in apoptotic process	4/65	196/17910	0.00559833	0.0184349	0.0075165	VEGFA/MMP9/PTGS2/NLRP3	4	BP
GO:0002675	positive regulation of acute inflammatory response	2/65	31/17910	0.00563523	0.0184599	0.00752667	PTGS2/CNR1	2	BP
GO:0015872	dopamine transport	2/65	31/17910	0.00563523	0.0184599	0.00752667	DRD2/CNR1	2	BP
GO:0033198	response to ATP	2/65	31/17910	0.00563523	0.0184599	0.00752667	PTGS2/TRPV1	2	BP
GO:1902692	regulation of neuroblast proliferation	2/65	31/17910	0.00563523	0.0184599	0.00752667	DRD2/VEGFA	2	BP
GO:1903393	positive regulation of adherens junction organization	2/65	31/17910	0.00563523	0.0184599	0.00752667	VEGFA/KDR	2	BP
GO:1904893	negative regulation of STAT cascade	2/65	31/17910	0.00563523	0.0184599	0.00752667	NF2/PTPN2	2	BP
GO:0097530	granulocyte migration	3/65	100/17910	0.00574245	0.0187948	0.00766323	LGALS3/TRPV4/PLA2G1B	3	BP
GO:0002699	positive regulation of immune effector process	4/65	198/17910	0.00580089	0.0189533	0.00772784	IL2/TLR9/F2RL1/NLRP3	4	BP
GO:0006109	regulation of carbohydrate metabolic process	4/65	198/17910	0.00580089	0.0189533	0.00772784	OGT/STAT3/RORC/PTPN2	4	BP
GO:0010721	negative regulation of cell development	5/65	317/17910	0.00584307	0.0190746	0.0077773	STAT3/F2/TRPV4/TRPV1/TERT	5	BP
GO:0019233	sensory perception of pain	3/65	101/17910	0.00590307	0.0192372	0.00784359	PTGS2/TRPV1/CNR1	3	BP
GO:0055024	regulation of cardiac muscle tissue development	3/65	101/17910	0.00590307	0.0192372	0.00784359	FGF2/GLI1/CDK1	3	BP
GO:0038128	ERBB2 signaling pathway	2/65	32/17910	0.00599692	0.0194451	0.00792836	HSP90AA1/PRKCA	2	BP
GO:0043368	positive T cell selection	2/65	32/17910	0.00599692	0.0194451	0.00792836	STAT3/PTPN2	2	BP
GO:0071276	cellular response to cadmium ion	2/65	32/17910	0.00599692	0.0194451	0.00792836	MMP9/JUN	2	BP
GO:1901099	negative regulation of signal transduction in absence of ligand	2/65	32/17910	0.00599692	0.0194451	0.00792836	BCL2L1/TERT	2	BP
GO:2001240	negative regulation of extrinsic apoptotic signaling pathway in absence of ligand	2/65	32/17910	0.00599692	0.0194451	0.00792836	BCL2L1/TERT	2	BP
GO:0002218	activation of innate immune response	5/65	319/17910	0.00599775	0.0194451	0.00792836	ESR1/XRCC6/TLR9/PRKCD/F2RL1	5	BP
GO:0007254	JNK cascade	4/65	200/17910	0.00600831	0.0194626	0.0079355	PTPN1/TLR9/F2RL1/TRPV4	4	BP
GO:0006275	regulation of DNA replication	3/65	102/17910	0.00606637	0.0196338	0.00800532	JUN/GLI1/CDK1	3	BP
GO:0030162	regulation of proteolysis	8/65	762/17910	0.00613037	0.019824	0.00808285	OGT/STAT3/VEGFA/F2/MMP9/PTGS2/PRKCG/NLRP3	8	BP
GO:0001823	mesonephros development	3/65	103/17910	0.00623235	0.0201193	0.00820326	VEGFA/FGF1/FGF2	3	BP
GO:0006606	protein import into nucleus	3/65	103/17910	0.00623235	0.0201193	0.00820326	STAT3/PRKCD/PTGS2	3	BP
GO:0002385	mucosal immune response	2/65	33/17910	0.00636896	0.0204207	0.00832614	NOS2/PLA2G1B	2	BP
GO:0010092	specification of animal organ identity	2/65	33/17910	0.00636896	0.0204207	0.00832614	AR/FGF1	2	BP
GO:0031128	developmental induction	2/65	33/17910	0.00636896	0.0204207	0.00832614	AR/FGF1	2	BP
GO:0032094	response to food	2/65	33/17910	0.00636896	0.0204207	0.00832614	HSD11B2/PRKCG	2	BP
GO:0042554	superoxide anion generation	2/65	33/17910	0.00636896	0.0204207	0.00832614	PRKCD/F2RL1	2	BP
GO:0045922	negative regulation of fatty acid metabolic process	2/65	33/17910	0.00636896	0.0204207	0.00832614	ACADVL/CNR1	2	BP
GO:1901890	positive regulation of cell junction assembly	2/65	33/17910	0.00636896	0.0204207	0.00832614	VEGFA/KDR	2	BP
GO:2000352	negative regulation of endothelial cell apoptotic process	2/65	33/17910	0.00636896	0.0204207	0.00832614	KDR/TERT	2	BP
GO:0050868	negative regulation of T cell activation	3/65	104/17910	0.00640103	0.0205061	0.00836097	IL2/LGALS3/PTPN2	3	BP
GO:0006006	glucose metabolic process	4/65	204/17910	0.00643787	0.0206066	0.00840197	OGT/HK2/RORC/PTPN2	4	BP
GO:0007015	actin filament organization	5/65	325/17910	0.00647913	0.0207211	0.00844865	NF2/PRKCD/F2RL1/TRPV4/PLA2G1B	5	BP
GO:0002688	regulation of leukocyte chemotaxis	3/65	105/17910	0.00657242	0.0209662	0.00854859	F2RL1/TRPV4/CYP19A1	3	BP
GO:0006939	smooth muscle contraction	3/65	105/17910	0.00657242	0.0209662	0.00854859	DRD2/PTGS2/TRPV1	3	BP
GO:0032609	interferon-gamma production	3/65	105/17910	0.00657242	0.0209662	0.00854859	IL2/TLR9/F2RL1	3	BP
GO:0055017	cardiac muscle tissue growth	3/65	106/17910	0.00674653	0.0214462	0.00874429	FGF2/GLI1/CDK1	3	BP
GO:0010574	regulation of vascular endothelial growth factor production	2/65	34/17910	0.00675127	0.0214462	0.00874429	HPSE/PTGS2	2	BP
GO:0045777	positive regulation of blood pressure	2/65	34/17910	0.00675127	0.0214462	0.00874429	HSD11B2/CNR1	2	BP
GO:0097009	energy homeostasis	2/65	34/17910	0.00675127	0.0214462	0.00874429	STAT3/TRPV4	2	BP
GO:2001024	negative regulation of response to drug	2/65	34/17910	0.00675127	0.0214462	0.00874429	DRD2/CNR1	2	BP
GO:1901565	organonitrogen compound catabolic process	10/65	1123/17910	0.00692054	0.0219375	0.00894462	OGT/NOS2/CYP2D6/FGF2/HPSE/HSP90AA1/CDK1/PRKCD/HMGCR/PRKCG	10	BP
GO:0062014	negative regulation of small molecule metabolic process	3/65	107/17910	0.00692337	0.0219375	0.00894462	ACADVL/STAT3/CNR1	3	BP
GO:1990748	cellular detoxification	3/65	107/17910	0.00692337	0.0219375	0.00894462	HBB/ALB/PTGS2	3	BP
GO:0030336	negative regulation of cell migration	5/65	332/17910	0.00707442	0.0223974	0.0091321	NF2/STAT3/DRD2/FGF2/CYP19A1	5	BP
GO:0043523	regulation of neuron apoptotic process	4/65	210/17910	0.00711979	0.022429	0.00914499	BCL2L1/JUN/PRKCG/TERT	4	BP
GO:0046777	protein autophosphorylation	4/65	210/17910	0.00711979	0.022429	0.00914499	VEGFA/KDR/JUN/PRKCG	4	BP
GO:0001893	maternal placenta development	2/65	35/17910	0.00714378	0.022429	0.00914499	VDR/PTGS2	2	BP
GO:0030224	monocyte differentiation	2/65	35/17910	0.00714378	0.022429	0.00914499	VEGFA/JUN	2	BP
GO:0045622	regulation of T-helper cell differentiation	2/65	35/17910	0.00714378	0.022429	0.00914499	IL2/NLRP3	2	BP
GO:0060416	response to growth hormone	2/65	35/17910	0.00714378	0.022429	0.00914499	STAT3/PTPN1	2	BP
GO:0071312	cellular response to alkaloid	2/65	35/17910	0.00714378	0.022429	0.00914499	BCL2L1/TRPV1	2	BP
GO:0090322	regulation of superoxide metabolic process	2/65	35/17910	0.00714378	0.022429	0.00914499	PRKCD/F2RL1	2	BP
GO:1901020	negative regulation of calcium ion transmembrane transporter activity	2/65	35/17910	0.00714378	0.022429	0.00914499	DRD2/TLR9	2	BP
GO:1903131	mononuclear cell differentiation	2/65	35/17910	0.00714378	0.022429	0.00914499	VEGFA/JUN	2	BP
GO:0051640	organelle localization	7/65	623/17910	0.00723421	0.022694	0.00925306	ALB/DRD2/HSP90AA1/CDK1/PRKCB/PRKCG/CNR1	7	BP
GO:0042303	molting cycle	3/65	109/17910	0.00728528	0.0227974	0.00929522	HPSE/PTGS2/TERT	3	BP
GO:0042633	hair cycle	3/65	109/17910	0.00728528	0.0227974	0.00929522	HPSE/PTGS2/TERT	3	BP
GO:0072009	nephron epithelium development	3/65	109/17910	0.00728528	0.0227974	0.00929522	VEGFA/FGF1/FGF2	3	BP
GO:0006096	glycolytic process	3/65	110/17910	0.00747037	0.023338	0.00951561	OGT/HK2/STAT3	3	BP
GO:1903578	regulation of ATP metabolic process	3/65	110/17910	0.00747037	0.023338	0.00951561	OGT/STAT3/CDK1	3	BP
GO:0032989	cellular component morphogenesis	9/65	959/17910	0.00750561	0.0233821	0.00953362	AR/BCL2L1/DRD2/VEGFA/F2/KDR/HSP90AA1/VDR/PRKCA	9	BP
GO:0002251	organ or tissue specific immune response	2/65	36/17910	0.00754642	0.0233821	0.00953362	NOS2/PLA2G1B	2	BP
GO:0003156	regulation of animal organ formation	2/65	36/17910	0.00754642	0.0233821	0.00953362	AR/FGF1	2	BP
GO:0010453	regulation of cell fate commitment	2/65	36/17910	0.00754642	0.0233821	0.00953362	AR/FGF2	2	BP
GO:0010573	vascular endothelial growth factor production	2/65	36/17910	0.00754642	0.0233821	0.00953362	HPSE/PTGS2	2	BP
GO:0043243	positive regulation of protein complex disassembly	2/65	36/17910	0.00754642	0.0233821	0.00953362	F2RL1/TRPV4	2	BP
GO:0090218	positive regulation of lipid kinase activity	2/65	36/17910	0.00754642	0.0233821	0.00953362	FGF2/F2	2	BP
GO:0098801	regulation of renal system process	2/65	36/17910	0.00754642	0.0233821	0.00953362	DRD2/F2RL1	2	BP
GO:1905332	positive regulation of morphogenesis of an epithelium	2/65	36/17910	0.00754642	0.0233821	0.00953362	AR/VEGFA	2	BP
GO:1905521	regulation of macrophage migration	2/65	36/17910	0.00754642	0.0233821	0.00953362	TRPV4/CYP19A1	2	BP
GO:0007160	cell-matrix adhesion	4/65	214/17910	0.00760002	0.0234904	0.00957776	NF2/VEGFA/HPSE/KDR	4	BP
GO:0034329	cell junction assembly	4/65	214/17910	0.00760002	0.0234904	0.00957776	VEGFA/KDR/PRKCA/TRPV4	4	BP
GO:0060560	developmental growth involved in morphogenesis	4/65	214/17910	0.00760002	0.0234904	0.00957776	ESR1/VEGFA/FGF1/HSP90AA1	4	BP
GO:0006757	ATP generation from ADP	3/65	111/17910	0.00765823	0.0236124	0.00962749	OGT/HK2/STAT3	3	BP
GO:0046620	regulation of organ growth	3/65	111/17910	0.00765823	0.0236124	0.00962749	FGF2/GLI1/CDK1	3	BP
GO:1904019	epithelial cell apoptotic process	3/65	111/17910	0.00765823	0.0236124	0.00962749	BCL2L1/KDR/TERT	3	BP
GO:0006631	fatty acid metabolic process	5/65	339/17910	0.00770709	0.0237436	0.00968101	ACADVL/CYP2D6/PTGS2/PLA2G1B/CNR1	5	BP
GO:0007613	memory	3/65	112/17910	0.00784888	0.0241018	0.00982705	DRD2/PTGS2/CNR1	3	BP
GO:0030218	erythrocyte differentiation	3/65	112/17910	0.00784888	0.0241018	0.00982705	STAT3/VEGFA/PTPN2	3	BP
GO:0030968	endoplasmic reticulum unfolded protein response	3/65	112/17910	0.00784888	0.0241018	0.00982705	ACADVL/PTPN1/PTPN2	3	BP
GO:0060419	heart growth	3/65	112/17910	0.00784888	0.0241018	0.00982705	FGF2/GLI1/CDK1	3	BP
GO:0031331	positive regulation of cellular catabolic process	5/65	341/17910	0.00789488	0.0242234	0.00987662	HK2/KDR/PTPN1/HSP90AA1/PRKCD	5	BP
GO:0001990	regulation of systemic arterial blood pressure by hormone	2/65	37/17910	0.00795909	0.0242448	0.00988537	HSD11B2/F2RL1	2	BP
GO:0034405	response to fluid shear stress	2/65	37/17910	0.00795909	0.0242448	0.00988537	PTGS2/CA2	2	BP
GO:0042307	positive regulation of protein import into nucleus	2/65	37/17910	0.00795909	0.0242448	0.00988537	PRKCD/PTGS2	2	BP
GO:0045124	regulation of bone resorption	2/65	37/17910	0.00795909	0.0242448	0.00988537	PRKCA/CA2	2	BP
GO:0045684	positive regulation of epidermis development	2/65	37/17910	0.00795909	0.0242448	0.00988537	HPSE/VDR	2	BP
GO:0046676	negative regulation of insulin secretion	2/65	37/17910	0.00795909	0.0242448	0.00988537	DRD2/HMGCR	2	BP
GO:0051590	positive regulation of neurotransmitter transport	2/65	37/17910	0.00795909	0.0242448	0.00988537	DRD2/CNR1	2	BP
GO:1905898	positive regulation of response to endoplasmic reticulum stress	2/65	37/17910	0.00795909	0.0242448	0.00988537	PTPN1/PTPN2	2	BP
GO:0009790	embryo development	9/65	968/17910	0.00795965	0.0242448	0.00988537	NF2/AR/BCL2L1/VEGFA/FGF2/KDR/MMP9/GLI1/CDK1	9	BP
GO:0043393	regulation of protein binding	4/65	217/17910	0.0079739	0.0242687	0.00989509	MMP9/LGALS3/PRKCD/TERT	4	BP
GO:0001654	eye development	5/65	342/17910	0.00798997	0.024298	0.00990705	NF2/SCO2/STAT3/VEGFA/JUN	5	BP
GO:0010906	regulation of glucose metabolic process	3/65	113/17910	0.00804231	0.0243982	0.00994792	OGT/RORC/PTPN2	3	BP
GO:0098754	detoxification	3/65	113/17910	0.00804231	0.0243982	0.00994792	HBB/ALB/PTGS2	3	BP
GO:1904375	regulation of protein localization to cell periphery	3/65	113/17910	0.00804231	0.0243982	0.00994792	AR/BCL2L1/LGALS3	3	BP
GO:0042866	pyruvate biosynthetic process	3/65	114/17910	0.00823855	0.0249535	0.0101743	OGT/HK2/STAT3	3	BP
GO:1901222	regulation of NIK/NF-kappaB signaling	3/65	114/17910	0.00823855	0.0249535	0.0101743	NR3C2/TLR9/NLRP3	3	BP
GO:0150063	visual system development	5/65	346/17910	0.00837831	0.025306	0.010318	NF2/SCO2/STAT3/VEGFA/JUN	5	BP
GO:0033280	response to vitamin D	2/65	38/17910	0.00838174	0.025306	0.010318	VDR/PTGS2	2	BP
GO:0050856	regulation of T cell receptor signaling pathway	2/65	38/17910	0.00838174	0.025306	0.010318	LGALS3/PTPN2	2	BP
GO:1903523	negative regulation of blood circulation	2/65	38/17910	0.00838174	0.025306	0.010318	IL2/TRPV1	2	BP
GO:0010822	positive regulation of mitochondrion organization	3/65	115/17910	0.00843759	0.0254543	0.0103785	HK2/KDR/MMP9	3	BP
GO:0044270	cellular nitrogen compound catabolic process	7/65	642/17910	0.00846886	0.0255133	0.0104026	EXOSC9/OGT/HK2/STAT3/CYP2D6/PRKCD/PRKCA	7	BP
GO:0070997	neuron death	5/65	347/17910	0.00847741	0.0255133	0.0104026	STAT3/BCL2L1/JUN/PRKCG/TERT	5	BP
GO:2000146	negative regulation of cell motility	5/65	347/17910	0.00847741	0.0255133	0.0104026	NF2/STAT3/DRD2/FGF2/CYP19A1	5	BP
GO:0048738	cardiac muscle tissue development	4/65	221/17910	0.008491	0.0255338	0.0104109	VEGFA/FGF2/GLI1/CDK1	4	BP
GO:0098662	inorganic cation transmembrane transport	7/65	643/17910	0.0085379	0.0256544	0.0104601	DRD2/FGF2/F2/TLR9/TRPV4/ABCB11/TRPV1	7	BP
GO:2000116	regulation of cysteine-type endopeptidase activity	4/65	222/17910	0.00862362	0.0258914	0.0105567	VEGFA/MMP9/PTGS2/NLRP3	4	BP
GO:0007569	cell aging	3/65	116/17910	0.00863945	0.0259183	0.0105677	CDK1/PRKCD/TERT	3	BP
GO:0009268	response to pH	2/65	39/17910	0.00881427	0.0263233	0.0107328	TRPV1/CA2	2	BP
GO:0030890	positive regulation of B cell proliferation	2/65	39/17910	0.00881427	0.0263233	0.0107328	IL2/TLR9	2	BP
GO:0033146	regulation of intracellular estrogen receptor signaling pathway	2/65	39/17910	0.00881427	0.0263233	0.0107328	AR/ESR1	2	BP
GO:0050433	regulation of catecholamine secretion	2/65	39/17910	0.00881427	0.0263233	0.0107328	DRD2/CNR1	2	BP
GO:1904591	positive regulation of protein import	2/65	39/17910	0.00881427	0.0263233	0.0107328	PRKCD/PTGS2	2	BP
GO:0001952	regulation of cell-matrix adhesion	3/65	117/17910	0.00884413	0.0263233	0.0107328	NF2/VEGFA/KDR	3	BP
GO:0002705	positive regulation of leukocyte mediated immunity	3/65	117/17910	0.00884413	0.0263233	0.0107328	IL2/F2RL1/NLRP3	3	BP
GO:0014066	regulation of phosphatidylinositol 3-kinase signaling	3/65	117/17910	0.00884413	0.0263233	0.0107328	F2/KDR/F2RL1	3	BP
GO:0060147	regulation of posttranscriptional gene silencing	3/65	117/17910	0.00884413	0.0263233	0.0107328	ESR1/STAT3/TERT	3	BP
GO:0060966	regulation of gene silencing by RNA	3/65	117/17910	0.00884413	0.0263233	0.0107328	ESR1/STAT3/TERT	3	BP
GO:0048880	sensory system development	5/65	351/17910	0.00888198	0.0263854	0.0107582	NF2/SCO2/STAT3/VEGFA/JUN	5	BP
GO:0006839	mitochondrial transport	4/65	224/17910	0.00889295	0.0263854	0.0107582	HK2/STAT3/BCL2L1/HSP90AA1	4	BP
GO:0043122	regulation of I-kappaB kinase/NF-kappaB signaling	4/65	224/17910	0.00889295	0.0263854	0.0107582	ESR1/TLR9/PRKCB/F2RL1	4	BP
GO:0046434	organophosphate catabolic process	4/65	224/17910	0.00889295	0.0263854	0.0107582	OGT/HK2/STAT3/PRKCD	4	BP
GO:0006997	nucleus organization	3/65	118/17910	0.00905165	0.0268352	0.0109416	CDK1/PRKCA/PRKCB	3	BP
GO:0042176	regulation of protein catabolic process	5/65	354/17910	0.00919408	0.0272361	0.011105	OGT/NOS2/HSP90AA1/HMGCR/PRKCG	5	BP
GO:0001912	positive regulation of leukocyte mediated cytotoxicity	2/65	40/17910	0.00925663	0.0273088	0.0111347	NOS2/F2RL1	2	BP
GO:0031952	regulation of protein autophosphorylation	2/65	40/17910	0.00925663	0.0273088	0.0111347	VEGFA/JUN	2	BP
GO:0038084	vascular endothelial growth factor signaling pathway	2/65	40/17910	0.00925663	0.0273088	0.0111347	VEGFA/KDR	2	BP
GO:1903170	negative regulation of calcium ion transmembrane transport	2/65	40/17910	0.00925663	0.0273088	0.0111347	DRD2/TLR9	2	BP
GO:0033135	regulation of peptidyl-serine phosphorylation	3/65	119/17910	0.00926201	0.0273088	0.0111347	VEGFA/HSP90AA1/PTGS2	3	BP
GO:0051928	positive regulation of calcium ion transport	3/65	119/17910	0.00926201	0.0273088	0.0111347	F2/LGALS3/PLA2G1B	3	BP
GO:0034101	erythrocyte homeostasis	3/65	120/17910	0.00947522	0.0279157	0.0113821	STAT3/VEGFA/PTPN2	3	BP
GO:0120036	plasma membrane bounded cell projection organization	11/65	1367/17910	0.00963404	0.0283615	0.0115639	DRD2/IL2/VEGFA/JUN/HSP90AA1/CDK1/PRKCD/PRKCA/F2RL1/TRPV4/CNR1	11	BP
GO:0046031	ADP metabolic process	3/65	121/17910	0.00969129	0.0284042	0.0115813	OGT/HK2/STAT3	3	BP
GO:1903038	negative regulation of leukocyte cell-cell adhesion	3/65	121/17910	0.00969129	0.0284042	0.0115813	IL2/LGALS3/PTPN2	3	BP
GO:0002639	positive regulation of immunoglobulin production	2/65	41/17910	0.00970873	0.0284042	0.0115813	IL2/TLR9	2	BP
GO:0034122	negative regulation of toll-like receptor signaling pathway	2/65	41/17910	0.00970873	0.0284042	0.0115813	TLR9/F2RL1	2	BP
GO:0050432	catecholamine secretion	2/65	41/17910	0.00970873	0.0284042	0.0115813	DRD2/CNR1	2	BP
GO:0050873	brown fat cell differentiation	2/65	41/17910	0.00970873	0.0284042	0.0115813	PTGS2/TRPV4	2	BP
GO:0090278	negative regulation of peptide hormone secretion	2/65	41/17910	0.00970873	0.0284042	0.0115813	DRD2/HMGCR	2	BP
GO:1903580	positive regulation of ATP metabolic process	2/65	41/17910	0.00970873	0.0284042	0.0115813	STAT3/CDK1	2	BP
GO:0055067	monovalent inorganic cation homeostasis	3/65	122/17910	0.00991022	0.0289713	0.0118125	DRD2/CA2/CA7	3	BP
GO:0008360	regulation of cell shape	3/65	123/17910	0.010132	0.0295739	0.0120582	VEGFA/F2/KDR	3	BP
GO:0034620	cellular response to unfolded protein	3/65	123/17910	0.010132	0.0295739	0.0120582	ACADVL/PTPN1/PTPN2	3	BP
GO:0010863	positive regulation of phospholipase C activity	2/65	42/17910	0.0101705	0.0296404	0.0120853	ESR1/FGF2	2	BP
GO:0021983	pituitary gland development	2/65	42/17910	0.0101705	0.0296404	0.0120853	DRD2/GLI1	2	BP
GO:0003158	endothelium development	3/65	124/17910	0.0103567	0.0298879	0.0121862	FGF1/KDR/F2RL1	3	BP
GO:0010256	endomembrane system organization	5/65	365/17910	0.0104034	0.0298879	0.0121862	AR/CDK1/PRKCD/PRKCA/PRKCB	5	BP
GO:0051271	negative regulation of cellular component movement	5/65	365/17910	0.0104034	0.0298879	0.0121862	NF2/STAT3/DRD2/FGF2/CYP19A1	5	BP
GO:0035296	regulation of tube diameter	3/65	125/17910	0.0105843	0.0298879	0.0121862	PTGS2/F2RL1/HMGCR	3	BP
GO:0051170	import into nucleus	3/65	125/17910	0.0105843	0.0298879	0.0121862	STAT3/PRKCD/PTGS2	3	BP
GO:0097746	regulation of blood vessel diameter	3/65	125/17910	0.0105843	0.0298879	0.0121862	PTGS2/F2RL1/HMGCR	3	BP
GO:0003044	regulation of systemic arterial blood pressure mediated by a chemical signal	2/65	43/17910	0.0106419	0.0298879	0.0121862	HSD11B2/F2RL1	2	BP
GO:0009409	response to cold	2/65	43/17910	0.0106419	0.0298879	0.0121862	ACADVL/HSP90AA1	2	BP
GO:0035094	response to nicotine	2/65	43/17910	0.0106419	0.0298879	0.0121862	DRD2/CNR1	2	BP
GO:2001239	regulation of extrinsic apoptotic signaling pathway in absence of ligand	2/65	43/17910	0.0106419	0.0298879	0.0121862	BCL2L1/TERT	2	BP
GO:0060359	response to ammonium ion	3/65	126/17910	0.0108148	0.0298879	0.0121862	DRD2/PRKCG/CNR1	3	BP
GO:0001172	transcription, RNA-templated	1/65	3/17910	0.0108489	0.0298879	0.0121862	TERT	1	BP
GO:0005988	lactose metabolic process	1/65	3/17910	0.0108489	0.0298879	0.0121862	SLC2A1	1	BP
GO:0005989	lactose biosynthetic process	1/65	3/17910	0.0108489	0.0298879	0.0121862	SLC2A1	1	BP
GO:0007231	osmosensory signaling pathway	1/65	3/17910	0.0108489	0.0298879	0.0121862	TRPV4	1	BP
GO:0009822	alkaloid catabolic process	1/65	3/17910	0.0108489	0.0298879	0.0121862	CYP2D6	1	BP
GO:0010979	regulation of vitamin D 24-hydroxylase activity	1/65	3/17910	0.0108489	0.0298879	0.0121862	VDR	1	BP
GO:0010980	positive regulation of vitamin D 24-hydroxylase activity	1/65	3/17910	0.0108489	0.0298879	0.0121862	VDR	1	BP
GO:0014038	regulation of Schwann cell differentiation	1/65	3/17910	0.0108489	0.0298879	0.0121862	CDK1	1	BP
GO:0014858	positive regulation of skeletal muscle cell proliferation	1/65	3/17910	0.0108489	0.0298879	0.0121862	STAT3	1	BP
GO:0019050	suppression by virus of host apoptotic process	1/65	3/17910	0.0108489	0.0298879	0.0121862	BCL2L1	1	BP
GO:0023021	termination of signal transduction	1/65	3/17910	0.0108489	0.0298879	0.0121862	PRKCD	1	BP
GO:0030185	nitric oxide transport	1/65	3/17910	0.0108489	0.0298879	0.0121862	HBB	1	BP
GO:0030200	heparan sulfate proteoglycan catabolic process	1/65	3/17910	0.0108489	0.0298879	0.0121862	HPSE	1	BP
GO:0032227	negative regulation of synaptic transmission, dopaminergic	1/65	3/17910	0.0108489	0.0298879	0.0121862	PTGS2	1	BP
GO:0032425	positive regulation of mismatch repair	1/65	3/17910	0.0108489	0.0298879	0.0121862	PRKCG	1	BP
GO:0033076	isoquinoline alkaloid metabolic process	1/65	3/17910	0.0108489	0.0298879	0.0121862	CYP2D6	1	BP
GO:0034140	negative regulation of toll-like receptor 3 signaling pathway	1/65	3/17910	0.0108489	0.0298879	0.0121862	F2RL1	1	BP
GO:0035633	maintenance of permeability of blood-brain barrier	1/65	3/17910	0.0108489	0.0298879	0.0121862	PTGS2	1	BP
GO:0035938	estradiol secretion	1/65	3/17910	0.0108489	0.0298879	0.0121862	CYP19A1	1	BP
GO:0038086	VEGF-activated platelet-derived growth factor receptor signaling pathway	1/65	3/17910	0.0108489	0.0298879	0.0121862	VEGFA	1	BP
GO:0038091	positive regulation of cell proliferation by VEGF-activated platelet derived growth factor receptor signaling pathway	1/65	3/17910	0.0108489	0.0298879	0.0121862	VEGFA	1	BP
GO:0038183	bile acid signaling pathway	1/65	3/17910	0.0108489	0.0298879	0.0121862	VDR	1	BP
GO:0039526	modulation by virus of host apoptotic process	1/65	3/17910	0.0108489	0.0298879	0.0121862	BCL2L1	1	BP
GO:0043309	regulation of eosinophil degranulation	1/65	3/17910	0.0108489	0.0298879	0.0121862	F2RL1	1	BP
GO:0043402	glucocorticoid mediated signaling pathway	1/65	3/17910	0.0108489	0.0298879	0.0121862	NR3C1	1	BP
GO:0043634	polyadenylation-dependent ncRNA catabolic process	1/65	3/17910	0.0108489	0.0298879	0.0121862	EXOSC9	1	BP
GO:0045726	positive regulation of integrin biosynthetic process	1/65	3/17910	0.0108489	0.0298879	0.0121862	AR	1	BP
GO:0046013	regulation of T cell homeostatic proliferation	1/65	3/17910	0.0108489	0.0298879	0.0121862	IL2	1	BP
GO:0046351	disaccharide biosynthetic process	1/65	3/17910	0.0108489	0.0298879	0.0121862	SLC2A1	1	BP
GO:0050955	thermoception	1/65	3/17910	0.0108489	0.0298879	0.0121862	TRPV1	1	BP
GO:0050968	detection of chemical stimulus involved in sensory perception of pain	1/65	3/17910	0.0108489	0.0298879	0.0121862	TRPV1	1	BP
GO:0051365	cellular response to potassium ion starvation	1/65	3/17910	0.0108489	0.0298879	0.0121862	JUN	1	BP
GO:0051586	positive regulation of dopamine uptake involved in synaptic transmission	1/65	3/17910	0.0108489	0.0298879	0.0121862	DRD2	1	BP
GO:0051944	positive regulation of catecholamine uptake involved in synaptic transmission	1/65	3/17910	0.0108489	0.0298879	0.0121862	DRD2	1	BP
GO:0060083	smooth muscle contraction involved in micturition	1/65	3/17910	0.0108489	0.0298879	0.0121862	TRPV1	1	BP
GO:0060154	cellular process regulating host cell cycle in response to virus	1/65	3/17910	0.0108489	0.0298879	0.0121862	BCL2L1	1	BP
GO:0060523	prostate epithelial cord elongation	1/65	3/17910	0.0108489	0.0298879	0.0121862	ESR1	1	BP
GO:0060748	tertiary branching involved in mammary gland duct morphogenesis	1/65	3/17910	0.0108489	0.0298879	0.0121862	AR	1	BP
GO:0060769	positive regulation of epithelial cell proliferation involved in prostate gland development	1/65	3/17910	0.0108489	0.0298879	0.0121862	AR	1	BP
GO:0060948	cardiac vascular smooth muscle cell development	1/65	3/17910	0.0108489	0.0298879	0.0121862	VEGFA	1	BP
GO:0061110	dense core granule biogenesis	1/65	3/17910	0.0108489	0.0298879	0.0121862	PRKCA	1	BP
GO:0070837	dehydroascorbic acid transport	1/65	3/17910	0.0108489	0.0298879	0.0121862	SLC2A1	1	BP
GO:0070949	regulation of neutrophil mediated killing of symbiont cell	1/65	3/17910	0.0108489	0.0298879	0.0121862	F2RL1	1	BP
GO:0072566	chemokine (C-X-C motif) ligand 1 production	1/65	3/17910	0.0108489	0.0298879	0.0121862	TRPV4	1	BP
GO:0089700	protein kinase D signaling	1/65	3/17910	0.0108489	0.0298879	0.0121862	VEGFA	1	BP
GO:0090065	regulation of production of siRNA involved in RNA interference	1/65	3/17910	0.0108489	0.0298879	0.0121862	TERT	1	BP
GO:0090198	negative regulation of chemokine secretion	1/65	3/17910	0.0108489	0.0298879	0.0121862	F2RL1	1	BP
GO:0090360	platelet-derived growth factor production	1/65	3/17910	0.0108489	0.0298879	0.0121862	PTGS2	1	BP
GO:0090361	regulation of platelet-derived growth factor production	1/65	3/17910	0.0108489	0.0298879	0.0121862	PTGS2	1	BP
GO:0097532	stress response to acid chemical	1/65	3/17910	0.0108489	0.0298879	0.0121862	VEGFA	1	BP
GO:0097533	cellular stress response to acid chemical	1/65	3/17910	0.0108489	0.0298879	0.0121862	VEGFA	1	BP
GO:0098920	retrograde trans-synaptic signaling by lipid	1/65	3/17910	0.0108489	0.0298879	0.0121862	CNR1	1	BP
GO:0098921	retrograde trans-synaptic signaling by endocannabinoid	1/65	3/17910	0.0108489	0.0298879	0.0121862	CNR1	1	BP
GO:1900369	negative regulation of RNA interference	1/65	3/17910	0.0108489	0.0298879	0.0121862	TERT	1	BP
GO:1901895	negative regulation of calcium-transporting ATPase activity	1/65	3/17910	0.0108489	0.0298879	0.0121862	TLR9	1	BP
GO:1902214	regulation of interleukin-4-mediated signaling pathway	1/65	3/17910	0.0108489	0.0298879	0.0121862	PTPN2	1	BP
GO:1902226	regulation of macrophage colony-stimulating factor signaling pathway	1/65	3/17910	0.0108489	0.0298879	0.0121862	PTPN2	1	BP
GO:1903614	negative regulation of protein tyrosine phosphatase activity	1/65	3/17910	0.0108489	0.0298879	0.0121862	LGALS3	1	BP
GO:1904880	response to hydrogen sulfide	1/65	3/17910	0.0108489	0.0298879	0.0121862	KDR	1	BP
GO:2000338	regulation of chemokine (C-X-C motif) ligand 1 production	1/65	3/17910	0.0108489	0.0298879	0.0121862	TRPV4	1	BP
GO:2000520	regulation of immunological synapse formation	1/65	3/17910	0.0108489	0.0298879	0.0121862	LGALS3	1	BP
GO:2000705	regulation of dense core granule biogenesis	1/65	3/17910	0.0108489	0.0298879	0.0121862	PRKCA	1	BP
GO:2000864	regulation of estradiol secretion	1/65	3/17910	0.0108489	0.0298879	0.0121862	CYP19A1	1	BP
GO:2001189	negative regulation of T cell activation via T cell receptor contact with antigen bound to MHC molecule on antigen presenting cell	1/65	3/17910	0.0108489	0.0298879	0.0121862	LGALS3	1	BP
GO:0045165	cell fate commitment	4/65	238/17910	0.0109333	0.0300766	0.0122632	AR/STAT3/RORC/FGF2	4	BP
GO:0051402	neuron apoptotic process	4/65	238/17910	0.0109333	0.0300766	0.0122632	BCL2L1/JUN/PRKCG/TERT	4	BP
GO:0052548	regulation of endopeptidase activity	5/65	370/17910	0.0109877	0.0302043	0.0123152	STAT3/VEGFA/MMP9/PTGS2/NLRP3	5	BP
GO:0019318	hexose metabolic process	4/65	239/17910	0.0110897	0.0304402	0.0124114	OGT/HK2/RORC/PTPN2	4	BP
GO:0031334	positive regulation of protein complex assembly	4/65	239/17910	0.0110897	0.0304402	0.0124114	ESR1/VEGFA/JUN/HSP90AA1	4	BP
GO:0001754	eye photoreceptor cell differentiation	2/65	44/17910	0.0111227	0.0304645	0.0124213	STAT3/VEGFA	2	BP
GO:1900274	regulation of phospholipase C activity	2/65	44/17910	0.0111227	0.0304645	0.0124213	ESR1/FGF2	2	BP
GO:1903573	negative regulation of response to endoplasmic reticulum stress	2/65	44/17910	0.0111227	0.0304645	0.0124213	BCL2L1/PTPN1	2	BP
GO:0030518	intracellular steroid hormone receptor signaling pathway	3/65	128/17910	0.0112844	0.0308403	0.0125745	AR/ESR1/NR3C1	3	BP
GO:0032355	response to estradiol	3/65	128/17910	0.0112844	0.0308403	0.0125745	ESR1/STAT3/PTGS2	3	BP
GO:1900542	regulation of purine nucleotide metabolic process	3/65	128/17910	0.0112844	0.0308403	0.0125745	OGT/STAT3/CDK1	3	BP
GO:0045089	positive regulation of innate immune response	5/65	373/17910	0.0113489	0.0309717	0.0126281	ESR1/XRCC6/TLR9/PRKCD/F2RL1	5	BP
GO:0045787	positive regulation of cell cycle	5/65	373/17910	0.0113489	0.0309717	0.0126281	DRD2/GLI1/CDK1/PRKCA/TERT	5	BP
GO:0048872	homeostasis of number of cells	4/65	241/17910	0.0114067	0.0310856	0.0126746	STAT3/IL2/VEGFA/PTPN2	4	BP
GO:0030030	cell projection organization	11/65	1400/17910	0.0114071	0.0310856	0.0126746	DRD2/IL2/VEGFA/JUN/HSP90AA1/CDK1/PRKCD/PRKCA/F2RL1/TRPV4/CNR1	11	BP
GO:0006165	nucleoside diphosphate phosphorylation	3/65	129/17910	0.0115236	0.0313804	0.0127948	OGT/HK2/STAT3	3	BP
GO:0002833	positive regulation of response to biotic stimulus	2/65	45/17910	0.0116131	0.0314652	0.0128294	PRKCA/F2RL1	2	BP
GO:0014014	negative regulation of gliogenesis	2/65	45/17910	0.0116131	0.0314652	0.0128294	F2/TERT	2	BP
GO:0045058	T cell selection	2/65	45/17910	0.0116131	0.0314652	0.0128294	STAT3/PTPN2	2	BP
GO:0045581	negative regulation of T cell differentiation	2/65	45/17910	0.0116131	0.0314652	0.0128294	IL2/PTPN2	2	BP
GO:0046850	regulation of bone remodeling	2/65	45/17910	0.0116131	0.0314652	0.0128294	PRKCA/CA2	2	BP
GO:0050922	negative regulation of chemotaxis	2/65	45/17910	0.0116131	0.0314652	0.0128294	PTPN2/CYP19A1	2	BP
GO:0071675	regulation of mononuclear cell migration	2/65	45/17910	0.0116131	0.0314652	0.0128294	LGALS3/TRPV4	2	BP
GO:0014706	striated muscle tissue development	5/65	376/17910	0.0117182	0.0317272	0.0129362	VEGFA/FGF2/GLI1/CDK1/HMGCR	5	BP
GO:1901361	organic cyclic compound catabolic process	7/65	685/17910	0.0118315	0.0320113	0.013052	EXOSC9/OGT/HK2/STAT3/PRKCD/PRKCA/CYP19A1	7	BP
GO:0031330	negative regulation of cellular catabolic process	4/65	244/17910	0.0118932	0.0321319	0.0131012	OGT/STAT3/PRKCG/CNR1	4	BP
GO:0046651	lymphocyte proliferation	4/65	244/17910	0.0118932	0.0321319	0.0131012	IL2/TLR9/LGALS3/PRKCD	4	BP
GO:0045598	regulation of fat cell differentiation	3/65	131/17910	0.0120108	0.0324033	0.0132118	RORC/PTGS2/TRPV4	3	BP
GO:0046939	nucleotide phosphorylation	3/65	131/17910	0.0120108	0.0324033	0.0132118	OGT/HK2/STAT3	3	BP
GO:0009108	coenzyme biosynthetic process	4/65	245/17910	0.0120582	0.0324698	0.0132389	OGT/HK2/STAT3/PTGS2	4	BP
GO:0006111	regulation of gluconeogenesis	2/65	46/17910	0.0121128	0.0324698	0.0132389	OGT/PTPN2	2	BP
GO:0006984	ER-nucleus signaling pathway	2/65	46/17910	0.0121128	0.0324698	0.0132389	PTPN1/PTPN2	2	BP
GO:0014075	response to amine	2/65	46/17910	0.0121128	0.0324698	0.0132389	DRD2/CDK1	2	BP
GO:0032757	positive regulation of interleukin-8 production	2/65	46/17910	0.0121128	0.0324698	0.0132389	TLR9/F2RL1	2	BP
GO:0071354	cellular response to interleukin-6	2/65	46/17910	0.0121128	0.0324698	0.0132389	STAT3/PTPN2	2	BP
GO:0090199	regulation of release of cytochrome c from mitochondria	2/65	46/17910	0.0121128	0.0324698	0.0132389	BCL2L1/MMP9	2	BP
GO:1900015	regulation of cytokine production involved in inflammatory response	2/65	46/17910	0.0121128	0.0324698	0.0132389	NOS2/F2	2	BP
GO:1904036	negative regulation of epithelial cell apoptotic process	2/65	46/17910	0.0121128	0.0324698	0.0132389	KDR/TERT	2	BP
GO:0032943	mononuclear cell proliferation	4/65	246/17910	0.0122248	0.0327467	0.0133519	IL2/TLR9/LGALS3/PRKCD	4	BP
GO:0006140	regulation of nucleotide metabolic process	3/65	132/17910	0.0122587	0.032768	0.0133605	OGT/STAT3/CDK1	3	BP
GO:0007586	digestion	3/65	132/17910	0.0122587	0.032768	0.0133605	TLR9/VDR/TRPV1	3	BP
GO:0051250	negative regulation of lymphocyte activation	3/65	132/17910	0.0122587	0.032768	0.0133605	IL2/LGALS3/PTPN2	3	BP
GO:0009135	purine nucleoside diphosphate metabolic process	3/65	133/17910	0.0125096	0.0333914	0.0136147	OGT/HK2/STAT3	3	BP
GO:0009179	purine ribonucleoside diphosphate metabolic process	3/65	133/17910	0.0125096	0.0333914	0.0136147	OGT/HK2/STAT3	3	BP
GO:0008542	visual learning	2/65	47/17910	0.0126218	0.0336195	0.0137077	DRD2/HMGCR	2	BP
GO:0042743	hydrogen peroxide metabolic process	2/65	47/17910	0.0126218	0.0336195	0.0137077	HBB/STAT3	2	BP
GO:0043370	regulation of CD4-positive, alpha-beta T cell differentiation	2/65	47/17910	0.0126218	0.0336195	0.0137077	IL2/NLRP3	2	BP
GO:0016054	organic acid catabolic process	4/65	250/17910	0.0129057	0.0343273	0.0139963	ACADVL/NOS2/FGF2/CNR1	4	BP
GO:0046395	carboxylic acid catabolic process	4/65	250/17910	0.0129057	0.0343273	0.0139963	ACADVL/NOS2/FGF2/CNR1	4	BP
GO:0009185	ribonucleoside diphosphate metabolic process	3/65	135/17910	0.0130203	0.0345591	0.0140908	OGT/HK2/STAT3	3	BP
GO:0035967	cellular response to topologically incorrect protein	3/65	135/17910	0.0130203	0.0345591	0.0140908	ACADVL/PTPN1/PTPN2	3	BP
GO:2000241	regulation of reproductive process	3/65	135/17910	0.0130203	0.0345591	0.0140908	AR/ESR1/CNR1	3	BP
GO:0031050	dsRNA processing	2/65	48/17910	0.01314	0.0346577	0.014131	ESR1/TERT	2	BP
GO:0042220	response to cocaine	2/65	48/17910	0.01314	0.0346577	0.014131	DRD2/CNR1	2	BP
GO:0051452	intracellular pH reduction	2/65	48/17910	0.01314	0.0346577	0.014131	CA2/CA7	2	BP
GO:0070918	production of small RNA involved in gene silencing by RNA	2/65	48/17910	0.01314	0.0346577	0.014131	ESR1/TERT	2	BP
GO:0101023	vascular endothelial cell proliferation	2/65	48/17910	0.01314	0.0346577	0.014131	STAT3/FGF2	2	BP
GO:1903307	positive regulation of regulated secretory pathway	2/65	48/17910	0.01314	0.0346577	0.014131	F2RL1/CNR1	2	BP
GO:1903727	positive regulation of phospholipid metabolic process	2/65	48/17910	0.01314	0.0346577	0.014131	FGF2/PRKCD	2	BP
GO:1905562	regulation of vascular endothelial cell proliferation	2/65	48/17910	0.01314	0.0346577	0.014131	STAT3/FGF2	2	BP
GO:2001258	negative regulation of cation channel activity	2/65	48/17910	0.01314	0.0346577	0.014131	DRD2/MMP9	2	BP
GO:0045785	positive regulation of cell adhesion	5/65	388/17910	0.0132773	0.0349537	0.0142517	IL2/VEGFA/KDR/PRKCA/NLRP3	5	BP
GO:0009267	cellular response to starvation	3/65	136/17910	0.01328	0.0349537	0.0142517	ALB/JUN/SLC2A1	3	BP
GO:0071901	negative regulation of protein serine/threonine kinase activity	3/65	136/17910	0.01328	0.0349537	0.0142517	PTPN1/PRKCD/HMGCR	3	BP
GO:0000902	cell morphogenesis	8/65	873/17910	0.0133326	0.0350676	0.0142982	AR/DRD2/VEGFA/F2/KDR/HSP90AA1/VDR/PRKCA	8	BP
GO:0007249	I-kappaB kinase/NF-kappaB signaling	4/65	253/17910	0.013432	0.0352801	0.0143848	ESR1/TLR9/PRKCB/F2RL1	4	BP
GO:0051650	establishment of vesicle localization	4/65	253/17910	0.013432	0.0352801	0.0143848	DRD2/PRKCB/PRKCG/CNR1	4	BP
GO:0008584	male gonad development	3/65	137/17910	0.0135427	0.0355214	0.0144832	AR/ESR1/BCL2L1	3	BP
GO:0035304	regulation of protein dephosphorylation	3/65	137/17910	0.0135427	0.0355214	0.0144832	DRD2/LGALS3/PRKCD	3	BP
GO:0002534	cytokine production involved in inflammatory response	2/65	49/17910	0.0136674	0.0357245	0.014566	NOS2/F2	2	BP
GO:0030195	negative regulation of blood coagulation	2/65	49/17910	0.0136674	0.0357245	0.014566	F2/PRKCD	2	BP
GO:0045981	positive regulation of nucleotide metabolic process	2/65	49/17910	0.0136674	0.0357245	0.014566	STAT3/CDK1	2	BP
GO:0048260	positive regulation of receptor-mediated endocytosis	2/65	49/17910	0.0136674	0.0357245	0.014566	DRD2/VEGFA	2	BP
GO:1900544	positive regulation of purine nucleotide metabolic process	2/65	49/17910	0.0136674	0.0357245	0.014566	STAT3/CDK1	2	BP
GO:0014065	phosphatidylinositol 3-kinase signaling	3/65	138/17910	0.0138084	0.0360414	0.0146952	F2/KDR/F2RL1	3	BP
GO:0046546	development of primary male sexual characteristics	3/65	138/17910	0.0138084	0.0360414	0.0146952	AR/ESR1/BCL2L1	3	BP
GO:0009896	positive regulation of catabolic process	5/65	392/17910	0.0138268	0.0360414	0.0146952	HK2/KDR/PTPN1/HSP90AA1/PRKCD	5	BP
GO:0060537	muscle tissue development	5/65	392/17910	0.0138268	0.0360414	0.0146952	VEGFA/FGF2/GLI1/CDK1/HMGCR	5	BP
GO:0031175	neuron projection development	8/65	879/17910	0.0138484	0.036046	0.0146971	DRD2/IL2/VEGFA/JUN/HSP90AA1/PRKCA/TRPV4/CNR1	8	BP
GO:0045580	regulation of T cell differentiation	3/65	139/17910	0.014077	0.036046	0.0146971	IL2/NLRP3/PTPN2	3	BP
GO:0051384	response to glucocorticoid	3/65	139/17910	0.014077	0.036046	0.0146971	HSD11B2/NR3C1/PTGS2	3	BP
GO:0060968	regulation of gene silencing	3/65	139/17910	0.014077	0.036046	0.0146971	ESR1/STAT3/TERT	3	BP
GO:0032409	regulation of transporter activity	4/65	257/17910	0.0141549	0.036046	0.0146971	DRD2/MMP9/TLR9/PRKCD	4	BP
GO:0001774	microglial cell activation	2/65	50/17910	0.0142039	0.036046	0.0146971	JUN/TRPV1	2	BP
GO:0002269	leukocyte activation involved in inflammatory response	2/65	50/17910	0.0142039	0.036046	0.0146971	JUN/TRPV1	2	BP
GO:0014009	glial cell proliferation	2/65	50/17910	0.0142039	0.036046	0.0146971	NF2/TERT	2	BP
GO:0031343	positive regulation of cell killing	2/65	50/17910	0.0142039	0.036046	0.0146971	NOS2/F2RL1	2	BP
GO:0045851	pH reduction	2/65	50/17910	0.0142039	0.036046	0.0146971	CA2/CA7	2	BP
GO:0070741	response to interleukin-6	2/65	50/17910	0.0142039	0.036046	0.0146971	STAT3/PTPN2	2	BP
GO:1900047	negative regulation of hemostasis	2/65	50/17910	0.0142039	0.036046	0.0146971	F2/PRKCD	2	BP
GO:0072073	kidney epithelium development	3/65	140/17910	0.0143486	0.036046	0.0146971	VEGFA/FGF1/FGF2	3	BP
GO:0001777	T cell homeostatic proliferation	1/65	4/17910	0.0144394	0.036046	0.0146971	IL2	1	BP
GO:0002159	desmosome assembly	1/65	4/17910	0.0144394	0.036046	0.0146971	PRKCA	1	BP
GO:0002677	negative regulation of chronic inflammatory response	1/65	4/17910	0.0144394	0.036046	0.0146971	CYP19A1	1	BP
GO:0003104	positive regulation of glomerular filtration	1/65	4/17910	0.0144394	0.036046	0.0146971	F2RL1	1	BP
GO:0006680	glucosylceramide catabolic process	1/65	4/17910	0.0144394	0.036046	0.0146971	PRKCD	1	BP
GO:0007418	ventral midline development	1/65	4/17910	0.0144394	0.036046	0.0146971	GLI1	1	BP
GO:0010730	negative regulation of hydrogen peroxide biosynthetic process	1/65	4/17910	0.0144394	0.036046	0.0146971	STAT3	1	BP
GO:0015670	carbon dioxide transport	1/65	4/17910	0.0144394	0.036046	0.0146971	CA2	1	BP
GO:0021769	orbitofrontal cortex development	1/65	4/17910	0.0144394	0.036046	0.0146971	DRD2	1	BP
GO:0021938	smoothened signaling pathway involved in regulation of cerebellar granule cell precursor cell proliferation	1/65	4/17910	0.0144394	0.036046	0.0146971	GLI1	1	BP
GO:0030167	proteoglycan catabolic process	1/65	4/17910	0.0144394	0.036046	0.0146971	HPSE	1	BP
GO:0031117	positive regulation of microtubule depolymerization	1/65	4/17910	0.0144394	0.036046	0.0146971	TRPV4	1	BP
GO:0031394	positive regulation of prostaglandin biosynthetic process	1/65	4/17910	0.0144394	0.036046	0.0146971	PTGS2	1	BP
GO:0032079	positive regulation of endodeoxyribonuclease activity	1/65	4/17910	0.0144394	0.036046	0.0146971	PRKCD	1	BP
GO:0032423	regulation of mismatch repair	1/65	4/17910	0.0144394	0.036046	0.0146971	PRKCG	1	BP
GO:0032431	activation of phospholipase A2 activity	1/65	4/17910	0.0144394	0.036046	0.0146971	PLA2G1B	1	BP
GO:0033668	negative regulation by symbiont of host apoptotic process	1/65	4/17910	0.0144394	0.036046	0.0146971	BCL2L1	1	BP
GO:0038189	neuropilin signaling pathway	1/65	4/17910	0.0144394	0.036046	0.0146971	VEGFA	1	BP
GO:0043622	cortical microtubule organization	1/65	4/17910	0.0144394	0.036046	0.0146971	TRPV4	1	BP
GO:0043633	polyadenylation-dependent RNA catabolic process	1/65	4/17910	0.0144394	0.036046	0.0146971	EXOSC9	1	BP
GO:0045113	regulation of integrin biosynthetic process	1/65	4/17910	0.0144394	0.036046	0.0146971	AR	1	BP
GO:0045356	positive regulation of interferon-alpha biosynthetic process	1/65	4/17910	0.0144394	0.036046	0.0146971	TLR9	1	BP
GO:0046898	response to cycloheximide	1/65	4/17910	0.0144394	0.036046	0.0146971	BCL2L1	1	BP
GO:0048808	male genitalia morphogenesis	1/65	4/17910	0.0144394	0.036046	0.0146971	AR	1	BP
GO:0051620	norepinephrine uptake	1/65	4/17910	0.0144394	0.036046	0.0146971	SLC6A2	1	BP
GO:0052041	negative regulation by symbiont of host programmed cell death	1/65	4/17910	0.0144394	0.036046	0.0146971	BCL2L1	1	BP
GO:0052490	negative regulation by organism of programmed cell death in other organism involved in symbiotic interaction	1/65	4/17910	0.0144394	0.036046	0.0146971	BCL2L1	1	BP
GO:0060158	phospholipase C-activating dopamine receptor signaling pathway	1/65	4/17910	0.0144394	0.036046	0.0146971	DRD2	1	BP
GO:0060160	negative regulation of dopamine receptor signaling pathway	1/65	4/17910	0.0144394	0.036046	0.0146971	DRD2	1	BP
GO:0060319	primitive erythrocyte differentiation	1/65	4/17910	0.0144394	0.036046	0.0146971	VEGFA	1	BP
GO:0060737	prostate gland morphogenetic growth	1/65	4/17910	0.0144394	0.036046	0.0146971	ESR1	1	BP
GO:0060750	epithelial cell proliferation involved in mammary gland duct elongation	1/65	4/17910	0.0144394	0.036046	0.0146971	ESR1	1	BP
GO:0071284	cellular response to lead ion	1/65	4/17910	0.0144394	0.036046	0.0146971	PTGS2	1	BP
GO:0090210	regulation of establishment of blood-brain barrier	1/65	4/17910	0.0144394	0.036046	0.0146971	TRPV1	1	BP
GO:0090598	male anatomical structure morphogenesis	1/65	4/17910	0.0144394	0.036046	0.0146971	AR	1	BP
GO:0097029	mature conventional dendritic cell differentiation	1/65	4/17910	0.0144394	0.036046	0.0146971	F2RL1	1	BP
GO:0097680	double-strand break repair via classical nonhomologous end joining	1/65	4/17910	0.0144394	0.036046	0.0146971	XRCC6	1	BP
GO:0099533	positive regulation of presynaptic cytosolic calcium concentration	1/65	4/17910	0.0144394	0.036046	0.0146971	CNR1	1	BP
GO:0099703	induction of synaptic vesicle exocytosis by positive regulation of presynaptic cytosolic calcium ion concentration	1/65	4/17910	0.0144394	0.036046	0.0146971	CNR1	1	BP
GO:1900086	positive regulation of peptidyl-tyrosine autophosphorylation	1/65	4/17910	0.0144394	0.036046	0.0146971	VEGFA	1	BP
GO:1900133	regulation of renin secretion into blood stream	1/65	4/17910	0.0144394	0.036046	0.0146971	F2RL1	1	BP
GO:1900738	positive regulation of phospholipase C-activating G protein-coupled receptor signaling pathway	1/65	4/17910	0.0144394	0.036046	0.0146971	F2	1	BP
GO:1902566	regulation of eosinophil activation	1/65	4/17910	0.0144394	0.036046	0.0146971	F2RL1	1	BP
GO:1903899	positive regulation of PERK-mediated unfolded protein response	1/65	4/17910	0.0144394	0.036046	0.0146971	PTPN2	1	BP
GO:1904016	response to Thyroglobulin triiodothyronine	1/65	4/17910	0.0144394	0.036046	0.0146971	SLC2A1	1	BP
GO:1904751	positive regulation of protein localization to nucleolus	1/65	4/17910	0.0144394	0.036046	0.0146971	TERT	1	BP
GO:1904849	positive regulation of cell chemotaxis to fibroblast growth factor	1/65	4/17910	0.0144394	0.036046	0.0146971	FGF2	1	BP
GO:1990441	negative regulation of transcription from RNA polymerase II promoter in response to endoplasmic reticulum stress	1/65	4/17910	0.0144394	0.036046	0.0146971	JUN	1	BP
GO:1990911	response to psychosocial stress	1/65	4/17910	0.0144394	0.036046	0.0146971	PRKCG	1	BP
GO:2000546	positive regulation of endothelial cell chemotaxis to fibroblast growth factor	1/65	4/17910	0.0144394	0.036046	0.0146971	FGF2	1	BP
GO:2000587	negative regulation of platelet-derived growth factor receptor-beta signaling pathway	1/65	4/17910	0.0144394	0.036046	0.0146971	PTPN2	1	BP
GO:0045807	positive regulation of endocytosis	3/65	141/17910	0.0146232	0.0364807	0.0148743	DRD2/VEGFA/F2RL1	3	BP
GO:0052547	regulation of peptidase activity	5/65	398/17910	0.0146797	0.0365975	0.0149219	STAT3/VEGFA/MMP9/PTGS2/NLRP3	5	BP
GO:0001954	positive regulation of cell-matrix adhesion	2/65	51/17910	0.0147494	0.0366504	0.0149435	VEGFA/KDR	2	BP
GO:0045620	negative regulation of lymphocyte differentiation	2/65	51/17910	0.0147494	0.0366504	0.0149435	IL2/PTPN2	2	BP
GO:0050702	interleukin-1 beta secretion	2/65	51/17910	0.0147494	0.0366504	0.0149435	F2RL1/NLRP3	2	BP
GO:0070228	regulation of lymphocyte apoptotic process	2/65	51/17910	0.0147494	0.0366504	0.0149435	IL2/LGALS3	2	BP
GO:0150077	regulation of neuroinflammatory response	2/65	51/17910	0.0147494	0.0366504	0.0149435	MMP9/PTGS2	2	BP
GO:0002429	immune response-activating cell surface receptor signaling pathway	5/65	399/17910	0.0148252	0.0368145	0.0150104	HSP90AA1/LGALS3/PRKCD/PRKCB/PTPN2	5	BP
GO:0072006	nephron development	3/65	142/17910	0.0149008	0.0369777	0.015077	VEGFA/FGF1/FGF2	3	BP
GO:0051249	regulation of lymphocyte activation	5/65	401/17910	0.0151191	0.0374951	0.0152879	IL2/TLR9/LGALS3/NLRP3/PTPN2	5	BP
GO:0002720	positive regulation of cytokine production involved in immune response	2/65	52/17910	0.0153039	0.037829	0.0154241	F2RL1/NLRP3	2	BP
GO:0007566	embryo implantation	2/65	52/17910	0.0153039	0.037829	0.0154241	MMP9/PTGS2	2	BP
GO:0007632	visual behavior	2/65	52/17910	0.0153039	0.037829	0.0154241	DRD2/HMGCR	2	BP
GO:0051353	positive regulation of oxidoreductase activity	2/65	52/17910	0.0153039	0.037829	0.0154241	VDR/TERT	2	BP
GO:1901799	negative regulation of proteasomal protein catabolic process	2/65	52/17910	0.0153039	0.037829	0.0154241	OGT/PRKCG	2	BP
GO:0098660	inorganic ion transmembrane transport	7/65	722/17910	0.0154272	0.0381089	0.0155382	DRD2/FGF2/F2/TLR9/TRPV4/ABCB11/TRPV1	7	BP
GO:0061351	neural precursor cell proliferation	3/65	144/17910	0.0154648	0.0381519	0.0155557	NF2/DRD2/VEGFA	3	BP
GO:1903169	regulation of calcium ion transmembrane transport	3/65	144/17910	0.0154648	0.0381519	0.0155557	DRD2/F2/TLR9	3	BP
GO:0044282	small molecule catabolic process	5/65	404/17910	0.0155674	0.0383799	0.0156487	ACADVL/NOS2/HK2/FGF2/CNR1	5	BP
GO:0030036	actin cytoskeleton organization	6/65	559/17910	0.0156936	0.0386659	0.0157653	NF2/PTPN1/PRKCD/F2RL1/TRPV4/PLA2G1B	6	BP
GO:0002262	myeloid cell homeostasis	3/65	145/17910	0.0157513	0.0387828	0.0158129	STAT3/VEGFA/PTPN2	3	BP
GO:0046456	icosanoid biosynthetic process	2/65	53/17910	0.0158672	0.0389918	0.0158982	PTGS2/PLA2G1B	2	BP
GO:0050819	negative regulation of coagulation	2/65	53/17910	0.0158672	0.0389918	0.0158982	F2/PRKCD	2	BP
GO:0050994	regulation of lipid catabolic process	2/65	53/17910	0.0158672	0.0389918	0.0158982	PRKCD/CNR1	2	BP
GO:0043900	regulation of multi-organism process	5/65	408/17910	0.0161788	0.0397317	0.0161998	NOS2/JUN/PRKCA/F2RL1/CNR1	5	BP
GO:0002250	adaptive immune response	6/65	563/17910	0.0162008	0.0397598	0.0162113	STAT3/RORC/IL2/PRKCD/PRKCB/NLRP3	6	BP
GO:0002224	toll-like receptor signaling pathway	3/65	147/17910	0.0163333	0.0400331	0.0163227	ESR1/TLR9/F2RL1	3	BP
GO:0006090	pyruvate metabolic process	3/65	147/17910	0.0163333	0.0400331	0.0163227	OGT/HK2/STAT3	3	BP
GO:0019637	organophosphate metabolic process	9/65	1090/17910	0.0164235	0.0402146	0.0163967	OGT/HK2/STAT3/FGF2/CDK1/PRKCD/PTGS2/HMGCR/PLA2G1B	9	BP
GO:0010524	positive regulation of calcium ion transport into cytosol	2/65	54/17910	0.0164393	0.0402146	0.0163967	F2/PLA2G1B	2	BP
GO:0042304	regulation of fatty acid biosynthetic process	2/65	54/17910	0.0164393	0.0402146	0.0163967	ACADVL/PTGS2	2	BP
GO:0008277	regulation of G protein-coupled receptor signaling pathway	3/65	148/17910	0.0166289	0.0406519	0.016575	DRD2/F2/PRKCA	3	BP
GO:0051648	vesicle localization	4/65	270/17910	0.0166737	0.0407352	0.016609	DRD2/PRKCB/PRKCG/CNR1	4	BP
GO:0050768	negative regulation of neurogenesis	4/65	271/17910	0.0168784	0.0412085	0.016802	STAT3/F2/TRPV4/TERT	4	BP
GO:0035264	multicellular organism growth	3/65	149/17910	0.0169274	0.0413014	0.0168399	AR/STAT3/DRD2	3	BP
GO:0002090	regulation of receptor internalization	2/65	55/17910	0.0170202	0.0413411	0.016856	DRD2/VEGFA	2	BP
GO:0009435	NAD biosynthetic process	2/65	55/17910	0.0170202	0.0413411	0.016856	HK2/PTGS2	2	BP
GO:0010332	response to gamma radiation	2/65	55/17910	0.0170202	0.0413411	0.016856	XRCC6/BCL2L1	2	BP
GO:0032615	interleukin-12 production	2/65	55/17910	0.0170202	0.0413411	0.016856	TLR9/PRKCD	2	BP
GO:0032722	positive regulation of chemokine production	2/65	55/17910	0.0170202	0.0413411	0.016856	TLR9/TRPV4	2	BP
GO:0042306	regulation of protein import into nucleus	2/65	55/17910	0.0170202	0.0413411	0.016856	PRKCD/PTGS2	2	BP
GO:0061844	antimicrobial humoral immune response mediated by antimicrobial peptide	2/65	55/17910	0.0170202	0.0413411	0.016856	F2/PLA2G1B	2	BP
GO:0031647	regulation of protein stability	4/65	272/17910	0.0170846	0.0414707	0.0169089	NF2/HSP90AA1/PRKCD/TERT	4	BP
GO:0006754	ATP biosynthetic process	3/65	150/17910	0.0172289	0.0417941	0.0170408	OGT/HK2/STAT3	3	BP
GO:1905952	regulation of lipid localization	3/65	151/17910	0.0175334	0.0425049	0.0173306	PRKCD/PTPN2/CYP19A1	3	BP
GO:1902808	positive regulation of cell cycle G1/S phase transition	2/65	56/17910	0.0176098	0.0425049	0.0173306	GLI1/TERT	2	BP
GO:0001764	neuron migration	3/65	152/17910	0.0178409	0.0425049	0.0173306	STAT3/DRD2/VEGFA	3	BP
GO:0006710	androgen catabolic process	1/65	5/17910	0.018017	0.0425049	0.0173306	CYP19A1	1	BP
GO:0007008	outer mitochondrial membrane organization	1/65	5/17910	0.018017	0.0425049	0.0173306	HSP90AA1	1	BP
GO:0031999	negative regulation of fatty acid beta-oxidation	1/65	5/17910	0.018017	0.0425049	0.0173306	CNR1	1	BP
GO:0032077	positive regulation of deoxyribonuclease activity	1/65	5/17910	0.018017	0.0425049	0.0173306	PRKCD	1	BP
GO:0032741	positive regulation of interleukin-18 production	1/65	5/17910	0.018017	0.0425049	0.0173306	TLR9	1	BP
GO:0035442	dipeptide transmembrane transport	1/65	5/17910	0.018017	0.0425049	0.0173306	CA2	1	BP
GO:0038171	cannabinoid signaling pathway	1/65	5/17910	0.018017	0.0425049	0.0173306	CNR1	1	BP
GO:0042321	negative regulation of circadian sleep/wake cycle, sleep	1/65	5/17910	0.018017	0.0425049	0.0173306	DRD2	1	BP
GO:0042938	dipeptide transport	1/65	5/17910	0.018017	0.0425049	0.0173306	CA2	1	BP
GO:0045040	protein import into mitochondrial outer membrane	1/65	5/17910	0.018017	0.0425049	0.0173306	HSP90AA1	1	BP
GO:0045112	integrin biosynthetic process	1/65	5/17910	0.018017	0.0425049	0.0173306	AR	1	BP
GO:0052150	modulation by symbiont of host apoptotic process	1/65	5/17910	0.018017	0.0425049	0.0173306	BCL2L1	1	BP
GO:0060232	delamination	1/65	5/17910	0.018017	0.0425049	0.0173306	TRPV4	1	BP
GO:0060591	chondroblast differentiation	1/65	5/17910	0.018017	0.0425049	0.0173306	FGF2	1	BP
GO:0060681	branch elongation involved in ureteric bud branching	1/65	5/17910	0.018017	0.0425049	0.0173306	FGF1	1	BP
GO:0060751	branch elongation involved in mammary gland duct branching	1/65	5/17910	0.018017	0.0425049	0.0173306	ESR1	1	BP
GO:0070948	regulation of neutrophil mediated cytotoxicity	1/65	5/17910	0.018017	0.0425049	0.0173306	F2RL1	1	BP
GO:0071027	nuclear RNA surveillance	1/65	5/17910	0.018017	0.0425049	0.0173306	EXOSC9	1	BP
GO:0071028	nuclear mRNA surveillance	1/65	5/17910	0.018017	0.0425049	0.0173306	EXOSC9	1	BP
GO:0071224	cellular response to peptidoglycan	1/65	5/17910	0.018017	0.0425049	0.0173306	NLRP3	1	BP
GO:0071502	cellular response to temperature stimulus	1/65	5/17910	0.018017	0.0425049	0.0173306	TRPV1	1	BP
GO:0071651	positive regulation of chemokine (C-C motif) ligand 5 production	1/65	5/17910	0.018017	0.0425049	0.0173306	TRPV4	1	BP
GO:0072656	maintenance of protein location in mitochondrion	1/65	5/17910	0.018017	0.0425049	0.0173306	HK2	1	BP
GO:0090259	regulation of retinal ganglion cell axon guidance	1/65	5/17910	0.018017	0.0425049	0.0173306	VEGFA	1	BP
GO:0090271	positive regulation of fibroblast growth factor production	1/65	5/17910	0.018017	0.0425049	0.0173306	PTGS2	1	BP
GO:0090325	regulation of locomotion involved in locomotory behavior	1/65	5/17910	0.018017	0.0425049	0.0173306	DRD2	1	BP
GO:0099541	trans-synaptic signaling by lipid	1/65	5/17910	0.018017	0.0425049	0.0173306	CNR1	1	BP
GO:0099542	trans-synaptic signaling by endocannabinoid	1/65	5/17910	0.018017	0.0425049	0.0173306	CNR1	1	BP
GO:0106071	positive regulation of adenylate cyclase-activating G protein-coupled receptor signaling pathway	1/65	5/17910	0.018017	0.0425049	0.0173306	PRKCA	1	BP
GO:1900084	regulation of peptidyl-tyrosine autophosphorylation	1/65	5/17910	0.018017	0.0425049	0.0173306	VEGFA	1	BP
GO:1900368	regulation of RNA interference	1/65	5/17910	0.018017	0.0425049	0.0173306	TERT	1	BP
GO:1900736	regulation of phospholipase C-activating G protein-coupled receptor signaling pathway	1/65	5/17910	0.018017	0.0425049	0.0173306	F2	1	BP
GO:1902219	negative regulation of intrinsic apoptotic signaling pathway in response to osmotic stress	1/65	5/17910	0.018017	0.0425049	0.0173306	PTGS2	1	BP
GO:1902339	positive regulation of apoptotic process involved in morphogenesis	1/65	5/17910	0.018017	0.0425049	0.0173306	VDR	1	BP
GO:1903898	negative regulation of PERK-mediated unfolded protein response	1/65	5/17910	0.018017	0.0425049	0.0173306	PTPN1	1	BP
GO:1903969	regulation of response to macrophage colony-stimulating factor	1/65	5/17910	0.018017	0.0425049	0.0173306	PTPN2	1	BP
GO:1903972	regulation of cellular response to macrophage colony-stimulating factor stimulus	1/65	5/17910	0.018017	0.0425049	0.0173306	PTPN2	1	BP
GO:1905448	positive regulation of mitochondrial ATP synthesis coupled electron transport	1/65	5/17910	0.018017	0.0425049	0.0173306	CDK1	1	BP
GO:1990264	peptidyl-tyrosine dephosphorylation involved in inactivation of protein kinase activity	1/65	5/17910	0.018017	0.0425049	0.0173306	PTPN1	1	BP
GO:2000646	positive regulation of receptor catabolic process	1/65	5/17910	0.018017	0.0425049	0.0173306	PTPN1	1	BP
GO:2000697	negative regulation of epithelial cell differentiation involved in kidney development	1/65	5/17910	0.018017	0.0425049	0.0173306	MMP9	1	BP
GO:0051346	negative regulation of hydrolase activity	5/65	420/17910	0.0181091	0.0426955	0.0174083	VEGFA/MMP9/TLR9/LGALS3/PTGS2	5	BP
GO:0009132	nucleoside diphosphate metabolic process	3/65	153/17910	0.0181515	0.0427151	0.0174163	OGT/HK2/STAT3	3	BP
GO:0071346	cellular response to interferon-gamma	3/65	153/17910	0.0181515	0.0427151	0.0174163	NOS2/PRKCD/PTPN2	3	BP
GO:0030520	intracellular estrogen receptor signaling pathway	2/65	57/17910	0.0182079	0.0427151	0.0174163	AR/ESR1	2	BP
GO:0030888	regulation of B cell proliferation	2/65	57/17910	0.0182079	0.0427151	0.0174163	IL2/TLR9	2	BP
GO:0045453	bone resorption	2/65	57/17910	0.0182079	0.0427151	0.0174163	PRKCA/CA2	2	BP
GO:0045824	negative regulation of innate immune response	2/65	57/17910	0.0182079	0.0427151	0.0174163	DRD2/PTPN2	2	BP
GO:0090183	regulation of kidney development	2/65	57/17910	0.0182079	0.0427151	0.0174163	VEGFA/MMP9	2	BP
GO:1902041	regulation of extrinsic apoptotic signaling pathway via death domain receptors	2/65	57/17910	0.0182079	0.0427151	0.0174163	BCL2L1/LGALS3	2	BP
GO:0000723	telomere maintenance	3/65	154/17910	0.018465	0.0432645	0.0176403	XRCC6/HSP90AA1/TERT	3	BP
GO:0045931	positive regulation of mitotic cell cycle	3/65	154/17910	0.018465	0.0432645	0.0176403	CDK1/PRKCA/TERT	3	BP
GO:0031960	response to corticosteroid	3/65	155/17910	0.0187816	0.0439744	0.0179297	HSD11B2/NR3C1/PTGS2	3	BP
GO:0007405	neuroblast proliferation	2/65	58/17910	0.0188146	0.0439744	0.0179297	DRD2/VEGFA	2	BP
GO:0032370	positive regulation of lipid transport	2/65	58/17910	0.0188146	0.0439744	0.0179297	PRKCD/CYP19A1	2	BP
GO:1904589	regulation of protein import	2/65	58/17910	0.0188146	0.0439744	0.0179297	PRKCD/PTGS2	2	BP
GO:0001906	cell killing	3/65	156/17910	0.0191012	0.0446167	0.0181916	NOS2/F2/F2RL1	3	BP
GO:0007417	central nervous system development	8/65	935/17910	0.0193964	0.0452163	0.0184361	NF2/XRCC6/STAT3/DRD2/F2/GLI1/HSP90AA1/SLC2A1	8	BP
GO:0046530	photoreceptor cell differentiation	2/65	59/17910	0.0194297	0.0452163	0.0184361	STAT3/VEGFA	2	BP
GO:0061900	glial cell activation	2/65	59/17910	0.0194297	0.0452163	0.0184361	JUN/TRPV1	2	BP
GO:0090303	positive regulation of wound healing	2/65	59/17910	0.0194297	0.0452163	0.0184361	HPSE/F2	2	BP
GO:2000351	regulation of endothelial cell apoptotic process	2/65	59/17910	0.0194297	0.0452163	0.0184361	KDR/TERT	2	BP
GO:2000514	regulation of CD4-positive, alpha-beta T cell activation	2/65	59/17910	0.0194297	0.0452163	0.0184361	IL2/NLRP3	2	BP
GO:0090068	positive regulation of cell cycle process	4/65	283/17910	0.019458	0.0452542	0.0184516	DRD2/GLI1/CDK1/TERT	4	BP
GO:0010469	regulation of signaling receptor activity	6/65	588/17910	0.0196314	0.0456295	0.0186045	IL2/VEGFA/FGF1/FGF2/F2/PRKCD	6	BP
GO:0034612	response to tumor necrosis factor	4/65	284/17910	0.0196834	0.0457221	0.0186423	PTGS2/F2RL1/PTPN2/TRPV1	4	BP
GO:0043488	regulation of mRNA stability	3/65	158/17910	0.0197494	0.0458473	0.0186934	EXOSC9/PRKCD/PRKCA	3	BP
GO:0005975	carbohydrate metabolic process	6/65	589/17910	0.0197782	0.045886	0.0187091	OGT/HK2/STAT3/RORC/SLC2A1/PTPN2	6	BP
GO:0030593	neutrophil chemotaxis	2/65	60/17910	0.0200533	0.0464385	0.0189344	LGALS3/PLA2G1B	2	BP
GO:0046824	positive regulation of nucleocytoplasmic transport	2/65	60/17910	0.0200533	0.0464385	0.0189344	PRKCD/PTGS2	2	BP
GO:0050701	interleukin-1 secretion	2/65	60/17910	0.0200533	0.0464385	0.0189344	F2RL1/NLRP3	2	BP
GO:0009206	purine ribonucleoside triphosphate biosynthetic process	3/65	159/17910	0.0200781	0.0464675	0.0189462	OGT/HK2/STAT3	3	BP
GO:0046034	ATP metabolic process	4/65	287/17910	0.0203693	0.0471126	0.0192093	OGT/HK2/STAT3/CDK1	4	BP
GO:0010564	regulation of cell cycle process	7/65	764/17910	0.0203906	0.0471196	0.0192121	KIF11/BCL2L1/DRD2/GLI1/HSP90AA1/CDK1/TERT	7	BP
GO:0009145	purine nucleoside triphosphate biosynthetic process	3/65	160/17910	0.0204098	0.0471196	0.0192121	OGT/HK2/STAT3	3	BP
GO:0046661	male sex differentiation	3/65	160/17910	0.0204098	0.0471196	0.0192121	AR/ESR1/BCL2L1	3	BP
GO:0044057	regulation of system process	6/65	594/17910	0.0205236	0.0473535	0.0193075	DRD2/IL2/PRKCA/PTGS2/F2RL1/TRPV1	6	BP
GO:0006027	glycosaminoglycan catabolic process	2/65	61/17910	0.0206851	0.047523	0.0193766	FGF2/HPSE	2	BP
GO:0010803	regulation of tumor necrosis factor-mediated signaling pathway	2/65	61/17910	0.0206851	0.047523	0.0193766	F2RL1/PTPN2	2	BP
GO:0046888	negative regulation of hormone secretion	2/65	61/17910	0.0206851	0.047523	0.0193766	DRD2/HMGCR	2	BP
GO:0048645	animal organ formation	2/65	61/17910	0.0206851	0.047523	0.0193766	AR/FGF1	2	BP
GO:0051453	regulation of intracellular pH	2/65	61/17910	0.0206851	0.047523	0.0193766	CA2/CA7	2	BP
GO:0051893	regulation of focal adhesion assembly	2/65	61/17910	0.0206851	0.047523	0.0193766	VEGFA/KDR	2	BP
GO:0090109	regulation of cell-substrate junction assembly	2/65	61/17910	0.0206851	0.047523	0.0193766	VEGFA/KDR	2	BP
GO:0009314	response to radiation	5/65	435/17910	0.0207298	0.0475966	0.0194066	XRCC6/BCL2L1/DRD2/PTGS2/HMGCR	5	BP
GO:0001818	negative regulation of cytokine production	4/65	290/17910	0.0210698	0.0480347	0.0195852	F2/TLR9/F2RL1/NLRP3	4	BP
GO:0051961	negative regulation of nervous system development	4/65	290/17910	0.0210698	0.0480347	0.0195852	STAT3/F2/TRPV4/TERT	4	BP
GO:0007188	adenylate cyclase-modulating G protein-coupled receptor signaling pathway	3/65	162/17910	0.0210822	0.0480347	0.0195852	DRD2/PRKCA/CNR1	3	BP
GO:0051100	negative regulation of binding	3/65	162/17910	0.0210822	0.0480347	0.0195852	CYP2D6/JUN/PRKCD	3	BP
GO:0034655	nucleobase-containing compound catabolic process	6/65	598/17910	0.0211336	0.0480347	0.0195852	EXOSC9/OGT/HK2/STAT3/PRKCD/PRKCA	6	BP
GO:0002637	regulation of immunoglobulin production	2/65	62/17910	0.0213253	0.0480347	0.0195852	IL2/TLR9	2	BP
GO:0032729	positive regulation of interferon-gamma production	2/65	62/17910	0.0213253	0.0480347	0.0195852	IL2/TLR9	2	BP
GO:0043550	regulation of lipid kinase activity	2/65	62/17910	0.0213253	0.0480347	0.0195852	FGF2/F2	2	BP
GO:2001244	positive regulation of intrinsic apoptotic signaling pathway	2/65	62/17910	0.0213253	0.0480347	0.0195852	BCL2L1/PTPN2	2	BP
GO:0043487	regulation of RNA stability	3/65	163/17910	0.021423	0.0480347	0.0195852	EXOSC9/PRKCD/PRKCA	3	BP
GO:0001999	renal response to blood flow involved in circulatory renin-angiotensin regulation of systemic arterial blood pressure	1/65	6/17910	0.0215819	0.0480347	0.0195852	F2RL1	1	BP
GO:0002001	renin secretion into blood stream	1/65	6/17910	0.0215819	0.0480347	0.0195852	F2RL1	1	BP
GO:0002278	eosinophil activation involved in immune response	1/65	6/17910	0.0215819	0.0480347	0.0195852	F2RL1	1	BP
GO:0002447	eosinophil mediated immunity	1/65	6/17910	0.0215819	0.0480347	0.0195852	F2RL1	1	BP
GO:0007195	adenylate cyclase-inhibiting dopamine receptor signaling pathway	1/65	6/17910	0.0215819	0.0480347	0.0195852	DRD2	1	BP
GO:0016098	monoterpenoid metabolic process	1/65	6/17910	0.0215819	0.0480347	0.0195852	CYP2D6	1	BP
GO:0021853	cerebral cortex GABAergic interneuron migration	1/65	6/17910	0.0215819	0.0480347	0.0195852	DRD2	1	BP
GO:0021937	cerebellar Purkinje cell-granule cell precursor cell signaling involved in regulation of granule cell precursor cell proliferation	1/65	6/17910	0.0215819	0.0480347	0.0195852	GLI1	1	BP
GO:0032430	positive regulation of phospholipase A2 activity	1/65	6/17910	0.0215819	0.0480347	0.0195852	PLA2G1B	1	BP
GO:0034137	positive regulation of toll-like receptor 2 signaling pathway	1/65	6/17910	0.0215819	0.0480347	0.0195852	F2RL1	1	BP
GO:0038145	macrophage colony-stimulating factor signaling pathway	1/65	6/17910	0.0215819	0.0480347	0.0195852	PTPN2	1	BP
GO:0042908	xenobiotic transport	1/65	6/17910	0.0215819	0.0480347	0.0195852	SLC2A1	1	BP
GO:0043308	eosinophil degranulation	1/65	6/17910	0.0215819	0.0480347	0.0195852	F2RL1	1	BP
GO:0044531	modulation of programmed cell death in other organism	1/65	6/17910	0.0215819	0.0480347	0.0195852	BCL2L1	1	BP
GO:0044532	modulation of apoptotic process in other organism	1/65	6/17910	0.0215819	0.0480347	0.0195852	BCL2L1	1	BP
GO:0045349	interferon-alpha biosynthetic process	1/65	6/17910	0.0215819	0.0480347	0.0195852	TLR9	1	BP
GO:0045354	regulation of interferon-alpha biosynthetic process	1/65	6/17910	0.0215819	0.0480347	0.0195852	TLR9	1	BP
GO:0045899	positive regulation of RNA polymerase II transcriptional preinitiation complex assembly	1/65	6/17910	0.0215819	0.0480347	0.0195852	ESR1	1	BP
GO:0051582	positive regulation of neurotransmitter uptake	1/65	6/17910	0.0215819	0.0480347	0.0195852	DRD2	1	BP
GO:0052040	modulation by symbiont of host programmed cell death	1/65	6/17910	0.0215819	0.0480347	0.0195852	BCL2L1	1	BP
GO:0052248	modulation of programmed cell death in other organism involved in symbiotic interaction	1/65	6/17910	0.0215819	0.0480347	0.0195852	BCL2L1	1	BP
GO:0052433	modulation by organism of apoptotic process in other organism involved in symbiotic interaction	1/65	6/17910	0.0215819	0.0480347	0.0195852	BCL2L1	1	BP
GO:0060405	regulation of penile erection	1/65	6/17910	0.0215819	0.0480347	0.0195852	CNR1	1	BP
GO:0060526	prostate glandular acinus morphogenesis	1/65	6/17910	0.0215819	0.0480347	0.0195852	ESR1	1	BP
GO:0060527	prostate epithelial cord arborization involved in prostate glandular acinus morphogenesis	1/65	6/17910	0.0215819	0.0480347	0.0195852	ESR1	1	BP
GO:0060685	regulation of prostatic bud formation	1/65	6/17910	0.0215819	0.0480347	0.0195852	AR	1	BP
GO:0060696	regulation of phospholipid catabolic process	1/65	6/17910	0.0215819	0.0480347	0.0195852	PRKCD	1	BP
GO:0061419	positive regulation of transcription from RNA polymerase II promoter in response to hypoxia	1/65	6/17910	0.0215819	0.0480347	0.0195852	VEGFA	1	BP
GO:0071608	macrophage inflammatory protein-1 alpha production	1/65	6/17910	0.0215819	0.0480347	0.0195852	TRPV4	1	BP
GO:0071640	regulation of macrophage inflammatory protein 1 alpha production	1/65	6/17910	0.0215819	0.0480347	0.0195852	TRPV4	1	BP
GO:0071839	apoptotic process in bone marrow	1/65	6/17910	0.0215819	0.0480347	0.0195852	BCL2L1	1	BP
GO:0090166	Golgi disassembly	1/65	6/17910	0.0215819	0.0480347	0.0195852	CDK1	1	BP
GO:0097475	motor neuron migration	1/65	6/17910	0.0215819	0.0480347	0.0195852	VEGFA	1	BP
GO:0110112	regulation of lipid transporter activity	1/65	6/17910	0.0215819	0.0480347	0.0195852	PRKCD	1	BP
GO:1901727	positive regulation of histone deacetylase activity	1/65	6/17910	0.0215819	0.0480347	0.0195852	VEGFA	1	BP
GO:1902218	regulation of intrinsic apoptotic signaling pathway in response to osmotic stress	1/65	6/17910	0.0215819	0.0480347	0.0195852	PTGS2	1	BP
GO:1903613	regulation of protein tyrosine phosphatase activity	1/65	6/17910	0.0215819	0.0480347	0.0195852	LGALS3	1	BP
GO:1904936	interneuron migration	1/65	6/17910	0.0215819	0.0480347	0.0195852	DRD2	1	BP
GO:1905323	telomerase holoenzyme complex assembly	1/65	6/17910	0.0215819	0.0480347	0.0195852	HSP90AA1	1	BP
GO:2001188	regulation of T cell activation via T cell receptor contact with antigen bound to MHC molecule on antigen presenting cell	1/65	6/17910	0.0215819	0.0480347	0.0195852	LGALS3	1	BP
GO:2001268	negative regulation of cysteine-type endopeptidase activity involved in apoptotic signaling pathway	1/65	6/17910	0.0215819	0.0480347	0.0195852	MMP9	1	BP
GO:2001280	positive regulation of unsaturated fatty acid biosynthetic process	1/65	6/17910	0.0215819	0.0480347	0.0195852	PTGS2	1	BP
GO:0009201	ribonucleoside triphosphate biosynthetic process	3/65	164/17910	0.0217668	0.0483891	0.0197297	OGT/HK2/STAT3	3	BP
GO:0071466	cellular response to xenobiotic stimulus	3/65	164/17910	0.0217668	0.0483891	0.0197297	RORC/CYP2D6/NR3C1	3	BP
GO:0006026	aminoglycan catabolic process	2/65	63/17910	0.0219736	0.0487342	0.0198704	FGF2/HPSE	2	BP
GO:0036498	IRE1-mediated unfolded protein response	2/65	63/17910	0.0219736	0.0487342	0.0198704	ACADVL/PTPN1	2	BP
GO:0042108	positive regulation of cytokine biosynthetic process	2/65	63/17910	0.0219736	0.0487342	0.0198704	STAT3/TLR9	2	BP
GO:0046637	regulation of alpha-beta T cell differentiation	2/65	63/17910	0.0219736	0.0487342	0.0198704	IL2/NLRP3	2	BP
GO:1903037	regulation of leukocyte cell-cell adhesion	4/65	295/17910	0.0222701	0.0493629	0.0201268	IL2/LGALS3/NLRP3/PTPN2	4	BP
GO:0046907	intracellular transport	11/65	1546/17910	0.0224451	0.0497216	0.020273	NOS2/STAT3/DRD2/F2/PTPN1/HSP90AA1/PRKCD/PRKCB/PTGS2/PRKCG/CNR1	11	BP
GO:0051262	protein tetramerization	3/65	166/17910	0.0224634	0.0497329	0.0202776	XRCC6/HMGCR/TRPV1	3	BP
GO:0034599	cellular response to oxidative stress	4/65	296/17910	0.0225151	0.0498182	0.0203124	MMP9/JUN/CDK1/PRKCD	4	BP
GO:0001910	regulation of leukocyte mediated cytotoxicity	2/65	64/17910	0.0226301	0.0499555	0.0203684	NOS2/F2RL1	2	BP
GO:0007588	excretion	2/65	64/17910	0.0226301	0.0499555	0.0203684	DRD2/TRPV1	2	BP
GO:0015909	long-chain fatty acid transport	2/65	64/17910	0.0226301	0.0499555	0.0203684	DRD2/PLA2G1B	2	BP
GO:2000378	negative regulation of reactive oxygen species metabolic process	2/65	64/17910	0.0226301	0.0499555	0.0203684	HK2/STAT3	2	BP
GO:0032200	telomere organization	3/65	167/17910	0.0228163	0.0503077	0.020512	XRCC6/HSP90AA1/TERT	3	BP
GO:0071248	cellular response to metal ion	3/65	167/17910	0.0228163	0.0503077	0.020512	MMP9/JUN/PTGS2	3	BP
GO:0002758	innate immune response-activating signal transduction	4/65	298/17910	0.0230101	0.0507054	0.0206742	ESR1/TLR9/PRKCD/F2RL1	4	BP
GO:0030641	regulation of cellular pH	2/65	65/17910	0.0232946	0.0512427	0.0208932	CA2/CA7	2	BP
GO:0035924	cellular response to vascular endothelial growth factor stimulus	2/65	65/17910	0.0232946	0.0512427	0.0208932	VEGFA/KDR	2	BP
GO:0072577	endothelial cell apoptotic process	2/65	65/17910	0.0232946	0.0512427	0.0208932	KDR/TERT	2	BP
GO:0009166	nucleotide catabolic process	3/65	169/17910	0.0235311	0.0517329	0.0210931	OGT/HK2/STAT3	3	BP
GO:0001959	regulation of cytokine-mediated signaling pathway	3/65	170/17910	0.0238931	0.0524675	0.0213926	PTPN1/F2RL1/PTPN2	3	BP
GO:0009566	fertilization	3/65	170/17910	0.0238931	0.0524675	0.0213926	AR/BCL2L1/CDK1	3	BP
GO:0006635	fatty acid beta-oxidation	2/65	66/17910	0.0239671	0.052569	0.021434	ACADVL/CNR1	2	BP
GO:2000573	positive regulation of DNA biosynthetic process	2/65	66/17910	0.0239671	0.052569	0.021434	FGF2/HSP90AA1	2	BP
GO:0043433	negative regulation of DNA-binding transcription factor activity	3/65	171/17910	0.0242581	0.0531763	0.0216816	ESR1/TLR9/NLRP3	3	BP
GO:0043123	positive regulation of I-kappaB kinase/NF-kappaB signaling	3/65	172/17910	0.0246261	0.0536638	0.0218804	TLR9/PRKCB/F2RL1	3	BP
GO:0007004	telomere maintenance via telomerase	2/65	67/17910	0.0246476	0.0536638	0.0218804	HSP90AA1/TERT	2	BP
GO:0040014	regulation of multicellular organism growth	2/65	67/17910	0.0246476	0.0536638	0.0218804	STAT3/DRD2	2	BP
GO:0042531	positive regulation of tyrosine phosphorylation of STAT protein	2/65	67/17910	0.0246476	0.0536638	0.0218804	STAT3/IL2	2	BP
GO:0070227	lymphocyte apoptotic process	2/65	67/17910	0.0246476	0.0536638	0.0218804	IL2/LGALS3	2	BP
GO:1903051	negative regulation of proteolysis involved in cellular protein catabolic process	2/65	67/17910	0.0246476	0.0536638	0.0218804	OGT/PRKCG	2	BP
GO:1903391	regulation of adherens junction organization	2/65	67/17910	0.0246476	0.0536638	0.0218804	VEGFA/KDR	2	BP
GO:0002696	positive regulation of leukocyte activation	4/65	305/17910	0.0247947	0.0536638	0.0218804	IL2/TLR9/F2RL1/NLRP3	4	BP
GO:0034341	response to interferon-gamma	3/65	173/17910	0.0249971	0.0536638	0.0218804	NOS2/PRKCD/PTPN2	3	BP
GO:0071478	cellular response to radiation	3/65	173/17910	0.0249971	0.0536638	0.0218804	XRCC6/BCL2L1/PTGS2	3	BP
GO:0007346	regulation of mitotic cell cycle	6/65	622/17910	0.0250548	0.0536638	0.0218804	KIF11/BCL2L1/HSP90AA1/CDK1/PRKCA/TERT	6	BP
GO:0002741	positive regulation of cytokine secretion involved in immune response	1/65	7/17910	0.025134	0.0536638	0.0218804	F2RL1	1	BP
GO:0006685	sphingomyelin catabolic process	1/65	7/17910	0.025134	0.0536638	0.0218804	PRKCD	1	BP
GO:0009698	phenylpropanoid metabolic process	1/65	7/17910	0.025134	0.0536638	0.0218804	CYP2D6	1	BP
GO:0009750	response to fructose	1/65	7/17910	0.025134	0.0536638	0.0218804	PTGS2	1	BP
GO:0009804	coumarin metabolic process	1/65	7/17910	0.025134	0.0536638	0.0218804	CYP2D6	1	BP
GO:0009820	alkaloid metabolic process	1/65	7/17910	0.025134	0.0536638	0.0218804	CYP2D6	1	BP
GO:0010760	negative regulation of macrophage chemotaxis	1/65	7/17910	0.025134	0.0536638	0.0218804	CYP19A1	1	BP
GO:0021894	cerebral cortex GABAergic interneuron development	1/65	7/17910	0.025134	0.0536638	0.0218804	DRD2	1	BP
GO:0031077	post-embryonic camera-type eye development	1/65	7/17910	0.025134	0.0536638	0.0218804	VEGFA	1	BP
GO:0032226	positive regulation of synaptic transmission, dopaminergic	1/65	7/17910	0.025134	0.0536638	0.0218804	DRD2	1	BP
GO:0034141	positive regulation of toll-like receptor 3 signaling pathway	1/65	7/17910	0.025134	0.0536638	0.0218804	F2RL1	1	BP
GO:0035771	interleukin-4-mediated signaling pathway	1/65	7/17910	0.025134	0.0536638	0.0218804	PTPN2	1	BP
GO:0035795	negative regulation of mitochondrial membrane permeability	1/65	7/17910	0.025134	0.0536638	0.0218804	HK2	1	BP
GO:0038001	paracrine signaling	1/65	7/17910	0.025134	0.0536638	0.0218804	FGF2	1	BP
GO:0043307	eosinophil activation	1/65	7/17910	0.025134	0.0536638	0.0218804	F2RL1	1	BP
GO:0045359	positive regulation of interferon-beta biosynthetic process	1/65	7/17910	0.025134	0.0536638	0.0218804	TLR9	1	BP
GO:0045630	positive regulation of T-helper 2 cell differentiation	1/65	7/17910	0.025134	0.0536638	0.0218804	NLRP3	1	BP
GO:0045650	negative regulation of macrophage differentiation	1/65	7/17910	0.025134	0.0536638	0.0218804	PTPN2	1	BP
GO:0046477	glycosylceramide catabolic process	1/65	7/17910	0.025134	0.0536638	0.0218804	PRKCD	1	BP
GO:0048842	positive regulation of axon extension involved in axon guidance	1/65	7/17910	0.025134	0.0536638	0.0218804	VEGFA	1	BP
GO:0060331	negative regulation of response to interferon-gamma	1/65	7/17910	0.025134	0.0536638	0.0218804	PTPN2	1	BP
GO:0060336	negative regulation of interferon-gamma-mediated signaling pathway	1/65	7/17910	0.025134	0.0536638	0.0218804	PTPN2	1	BP
GO:0060558	regulation of calcidiol 1-monooxygenase activity	1/65	7/17910	0.025134	0.0536638	0.0218804	VDR	1	BP
GO:0060687	regulation of branching involved in prostate gland morphogenesis	1/65	7/17910	0.025134	0.0536638	0.0218804	ESR1	1	BP
GO:0061087	positive regulation of histone H3-K27 methylation	1/65	7/17910	0.025134	0.0536638	0.0218804	OGT	1	BP
GO:0061370	testosterone biosynthetic process	1/65	7/17910	0.025134	0.0536638	0.0218804	CYP19A1	1	BP
GO:0071025	RNA surveillance	1/65	7/17910	0.025134	0.0536638	0.0218804	EXOSC9	1	BP
GO:0071475	cellular hyperosmotic salinity response	1/65	7/17910	0.025134	0.0536638	0.0218804	XRCC6	1	BP
GO:0098917	retrograde trans-synaptic signaling	1/65	7/17910	0.025134	0.0536638	0.0218804	CNR1	1	BP
GO:1900222	negative regulation of amyloid-beta clearance	1/65	7/17910	0.025134	0.0536638	0.0218804	HMGCR	1	BP
GO:1901509	regulation of endothelial tube morphogenesis	1/65	7/17910	0.025134	0.0536638	0.0218804	FGF1	1	BP
GO:1901857	positive regulation of cellular respiration	1/65	7/17910	0.025134	0.0536638	0.0218804	CDK1	1	BP
GO:1903896	positive regulation of IRE1-mediated unfolded protein response	1/65	7/17910	0.025134	0.0536638	0.0218804	PTPN1	1	BP
GO:1904747	positive regulation of apoptotic process involved in development	1/65	7/17910	0.025134	0.0536638	0.0218804	VDR	1	BP
GO:2000553	positive regulation of T-helper 2 cell cytokine production	1/65	7/17910	0.025134	0.0536638	0.0218804	NLRP3	1	BP
GO:0016311	dephosphorylation	5/65	458/17910	0.0252131	0.0538022	0.0219368	DRD2/PTPN1/LGALS3/PRKCD/PTPN2	5	BP
GO:0030163	protein catabolic process	7/65	799/17910	0.0253103	0.053896	0.0219751	OGT/NOS2/HPSE/HSP90AA1/CDK1/HMGCR/PRKCG	7	BP
GO:0050863	regulation of T cell activation	4/65	307/17910	0.0253196	0.053896	0.0219751	IL2/LGALS3/NLRP3/PTPN2	4	BP
GO:0050805	negative regulation of synaptic transmission	2/65	68/17910	0.0253359	0.053896	0.0219751	DRD2/PTGS2	2	BP
GO:0071674	mononuclear cell migration	2/65	68/17910	0.0253359	0.053896	0.0219751	LGALS3/TRPV4	2	BP
GO:1903524	positive regulation of blood circulation	2/65	68/17910	0.0253359	0.053896	0.0219751	PTGS2/F2RL1	2	BP
GO:0009127	purine nucleoside monophosphate biosynthetic process	3/65	174/17910	0.0253712	0.053896	0.0219751	OGT/HK2/STAT3	3	BP
GO:0009168	purine ribonucleoside monophosphate biosynthetic process	3/65	174/17910	0.0253712	0.053896	0.0219751	OGT/HK2/STAT3	3	BP
GO:0042594	response to starvation	3/65	174/17910	0.0253712	0.053896	0.0219751	ALB/JUN/SLC2A1	3	BP
GO:0120035	regulation of plasma membrane bounded cell projection organization	6/65	624/17910	0.0254022	0.0539315	0.0219895	IL2/VEGFA/PRKCD/F2RL1/TRPV4/CNR1	6	BP
GO:0006909	phagocytosis	4/65	308/17910	0.0255846	0.0542882	0.022135	HSP90AA1/PRKCD/F2RL1/PRKCG	4	BP
GO:0048609	multicellular organismal reproductive process	7/65	801/17910	0.0256141	0.0543203	0.0221481	AR/ESR1/BCL2L1/GLI1/VDR/PTGS2/CNR1	7	BP
GO:0009142	nucleoside triphosphate biosynthetic process	3/65	175/17910	0.0257483	0.0545437	0.0222391	OGT/HK2/STAT3	3	BP
GO:1901292	nucleoside phosphate catabolic process	3/65	175/17910	0.0257483	0.0545437	0.0222391	OGT/HK2/STAT3	3	BP
GO:0045454	cell redox homeostasis	2/65	69/17910	0.0260321	0.055083	0.0224591	SCO2/NOS2	2	BP
GO:0071479	cellular response to ionizing radiation	2/65	69/17910	0.0260321	0.055083	0.0224591	XRCC6/BCL2L1	2	BP
GO:0051188	cofactor biosynthetic process	4/65	310/17910	0.0261196	0.0551941	0.0225044	OGT/HK2/STAT3/PTGS2	4	BP
GO:0071222	cellular response to lipopolysaccharide	3/65	176/17910	0.0261284	0.0551941	0.0225044	NOS2/PRKCA/NLRP3	3	BP
GO:1901136	carbohydrate derivative catabolic process	3/65	176/17910	0.0261284	0.0551941	0.0225044	FGF2/HPSE/PRKCD	3	BP
GO:0043112	receptor metabolic process	3/65	177/17910	0.0265116	0.0559722	0.0228216	DRD2/VEGFA/PTPN1	3	BP
GO:1904062	regulation of cation transmembrane transport	4/65	312/17910	0.0266613	0.0562568	0.0229377	DRD2/F2/MMP9/TLR9	4	BP
GO:0019953	sexual reproduction	7/65	808/17910	0.0266974	0.0563016	0.0229559	AR/STAT3/BCL2L1/GLI1/CDK1/PTGS2/CNR1	7	BP
GO:0050871	positive regulation of B cell activation	2/65	70/17910	0.026736	0.0563514	0.0229762	IL2/TLR9	2	BP
GO:0007187	G protein-coupled receptor signaling pathway, coupled to cyclic nucleotide second messenger	3/65	178/17910	0.0268978	0.0565885	0.0230729	DRD2/PRKCA/CNR1	3	BP
GO:0010565	regulation of cellular ketone metabolic process	3/65	178/17910	0.0268978	0.0565885	0.0230729	ACADVL/PTGS2/CNR1	3	BP
GO:0061013	regulation of mRNA catabolic process	3/65	178/17910	0.0268978	0.0565885	0.0230729	EXOSC9/PRKCD/PRKCA	3	BP
GO:0016049	cell growth	5/65	466/17910	0.0269084	0.0565885	0.0230729	EXOSC9/IL2/VEGFA/F2/HSP90AA1	5	BP
GO:1902903	regulation of supramolecular fiber organization	4/65	313/17910	0.0269347	0.0566123	0.0230826	NF2/PRKCD/F2RL1/TRPV4	4	BP
GO:0032504	multicellular organism reproduction	7/65	811/17910	0.0271712	0.0570777	0.0232723	AR/ESR1/BCL2L1/GLI1/VDR/PTGS2/CNR1	7	BP
GO:0031344	regulation of cell projection organization	6/65	634/17910	0.0271878	0.0570809	0.0232736	IL2/VEGFA/PRKCD/F2RL1/TRPV4/CNR1	6	BP
GO:0009205	purine ribonucleoside triphosphate metabolic process	4/65	314/17910	0.0272098	0.0570951	0.0232795	OGT/HK2/STAT3/CDK1	4	BP
GO:0038061	NIK/NF-kappaB signaling	3/65	179/17910	0.027287	0.0572254	0.0233326	NR3C2/TLR9/NLRP3	3	BP
GO:0001960	negative regulation of cytokine-mediated signaling pathway	2/65	71/17910	0.0274475	0.057371	0.0233919	F2RL1/PTPN2	2	BP
GO:0019674	NAD metabolic process	2/65	71/17910	0.0274475	0.057371	0.0233919	HK2/PTGS2	2	BP
GO:0043507	positive regulation of JUN kinase activity	2/65	71/17910	0.0274475	0.057371	0.0233919	PTPN1/TLR9	2	BP
GO:0051952	regulation of amine transport	2/65	71/17910	0.0274475	0.057371	0.0233919	DRD2/CNR1	2	BP
GO:1901879	regulation of protein depolymerization	2/65	71/17910	0.0274475	0.057371	0.0233919	F2RL1/TRPV4	2	BP
GO:1903036	positive regulation of response to wounding	2/65	71/17910	0.0274475	0.057371	0.0233919	HPSE/F2	2	BP
GO:0032535	regulation of cellular component size	4/65	315/17910	0.0274865	0.0574207	0.0234122	VEGFA/PRKCD/F2RL1/TRPV4	4	BP
GO:1903047	mitotic cell cycle process	7/65	816/17910	0.0279737	0.0578833	0.0236008	KIF11/BCL2L1/HSP90AA1/CDK1/PRKCA/PRKCB/TERT	7	BP
GO:0006914	autophagy	5/65	471/17910	0.0280043	0.0578833	0.0236008	HK2/STAT3/DRD2/KDR/HSP90AA1	5	BP
GO:0051493	regulation of cytoskeleton organization	5/65	471/17910	0.0280043	0.0578833	0.0236008	NF2/KIF11/PRKCD/F2RL1/TRPV4	5	BP
GO:0061919	process utilizing autophagic mechanism	5/65	471/17910	0.0280043	0.0578833	0.0236008	HK2/STAT3/DRD2/KDR/HSP90AA1	5	BP
GO:0009167	purine ribonucleoside monophosphate metabolic process	4/65	317/17910	0.0280451	0.0578833	0.0236008	OGT/HK2/STAT3/CDK1	4	BP
GO:0051099	positive regulation of binding	3/65	181/17910	0.0280744	0.0578833	0.0236008	MMP9/LGALS3/TERT	3	BP
GO:1905475	regulation of protein localization to membrane	3/65	181/17910	0.0280744	0.0578833	0.0236008	AR/BCL2L1/LGALS3	3	BP
GO:0044265	cellular macromolecule catabolic process	8/65	1003/17910	0.0280991	0.0578833	0.0236008	EXOSC9/OGT/HPSE/HSP90AA1/CDK1/PRKCD/PRKCA/PRKCG	8	BP
GO:0048666	neuron development	8/65	1003/17910	0.0280991	0.0578833	0.0236008	DRD2/IL2/VEGFA/JUN/HSP90AA1/PRKCA/TRPV4/CNR1	8	BP
GO:0002532	production of molecular mediator involved in inflammatory response	2/65	72/17910	0.0281667	0.0578833	0.0236008	NOS2/F2	2	BP
GO:0032677	regulation of interleukin-8 production	2/65	72/17910	0.0281667	0.0578833	0.0236008	TLR9/F2RL1	2	BP
GO:0035019	somatic stem cell population maintenance	2/65	72/17910	0.0281667	0.0578833	0.0236008	STAT3/FGF2	2	BP
GO:0043627	response to estrogen	2/65	72/17910	0.0281667	0.0578833	0.0236008	ESR1/CA2	2	BP
GO:0050710	negative regulation of cytokine secretion	2/65	72/17910	0.0281667	0.0578833	0.0236008	F2RL1/NLRP3	2	BP
GO:0051651	maintenance of location in cell	2/65	72/17910	0.0281667	0.0578833	0.0236008	HK2/ALB	2	BP
GO:1990266	neutrophil migration	2/65	72/17910	0.0281667	0.0578833	0.0236008	LGALS3/PLA2G1B	2	BP
GO:0090407	organophosphate biosynthetic process	6/65	640/17910	0.0282986	0.0578833	0.0236008	OGT/HK2/STAT3/FGF2/PTGS2/PLA2G1B	6	BP
GO:0009126	purine nucleoside monophosphate metabolic process	4/65	318/17910	0.028327	0.0578833	0.0236008	OGT/HK2/STAT3/CDK1	4	BP
GO:0046700	heterocycle catabolic process	6/65	641/17910	0.0284866	0.0578833	0.0236008	EXOSC9/OGT/HK2/STAT3/PRKCD/PRKCA	6	BP
GO:0009199	ribonucleoside triphosphate metabolic process	4/65	319/17910	0.0286105	0.0578833	0.0236008	OGT/HK2/STAT3/CDK1	4	BP
GO:0050867	positive regulation of cell activation	4/65	319/17910	0.0286105	0.0578833	0.0236008	IL2/TLR9/F2RL1/NLRP3	4	BP
GO:0001547	antral ovarian follicle growth	1/65	8/17910	0.0286735	0.0578833	0.0236008	ESR1	1	BP
GO:0002866	positive regulation of acute inflammatory response to antigenic stimulus	1/65	8/17910	0.0286735	0.0578833	0.0236008	CNR1	1	BP
GO:0007270	neuron-neuron synaptic transmission	1/65	8/17910	0.0286735	0.0578833	0.0236008	DRD2	1	BP
GO:0008627	intrinsic apoptotic signaling pathway in response to osmotic stress	1/65	8/17910	0.0286735	0.0578833	0.0236008	PTGS2	1	BP
GO:0010727	negative regulation of hydrogen peroxide metabolic process	1/65	8/17910	0.0286735	0.0578833	0.0236008	STAT3	1	BP
GO:0014832	urinary bladder smooth muscle contraction	1/65	8/17910	0.0286735	0.0578833	0.0236008	TRPV1	1	BP
GO:0014848	urinary tract smooth muscle contraction	1/65	8/17910	0.0286735	0.0578833	0.0236008	TRPV1	1	BP
GO:0021940	positive regulation of cerebellar granule cell precursor proliferation	1/65	8/17910	0.0286735	0.0578833	0.0236008	GLI1	1	BP
GO:0030422	production of siRNA involved in RNA interference	1/65	8/17910	0.0286735	0.0578833	0.0236008	TERT	1	BP
GO:0031666	positive regulation of lipopolysaccharide-mediated signaling pathway	1/65	8/17910	0.0286735	0.0578833	0.0236008	PRKCA	1	BP
GO:0032071	regulation of endodeoxyribonuclease activity	1/65	8/17910	0.0286735	0.0578833	0.0236008	PRKCD	1	BP
GO:0032075	positive regulation of nuclease activity	1/65	8/17910	0.0286735	0.0578833	0.0236008	PRKCD	1	BP
GO:0032661	regulation of interleukin-18 production	1/65	8/17910	0.0286735	0.0578833	0.0236008	TLR9	1	BP
GO:0033085	negative regulation of T cell differentiation in thymus	1/65	8/17910	0.0286735	0.0578833	0.0236008	PTPN2	1	BP
GO:0035926	chemokine (C-C motif) ligand 2 secretion	1/65	8/17910	0.0286735	0.0578833	0.0236008	F2RL1	1	BP
GO:0038114	interleukin-21-mediated signaling pathway	1/65	8/17910	0.0286735	0.0578833	0.0236008	STAT3	1	BP
GO:0045350	interferon-beta biosynthetic process	1/65	8/17910	0.0286735	0.0578833	0.0236008	TLR9	1	BP
GO:0045357	regulation of interferon-beta biosynthetic process	1/65	8/17910	0.0286735	0.0578833	0.0236008	TLR9	1	BP
GO:0046602	regulation of mitotic centrosome separation	1/65	8/17910	0.0286735	0.0578833	0.0236008	KIF11	1	BP
GO:0051584	regulation of dopamine uptake involved in synaptic transmission	1/65	8/17910	0.0286735	0.0578833	0.0236008	DRD2	1	BP
GO:0051715	cytolysis in other organism	1/65	8/17910	0.0286735	0.0578833	0.0236008	F2	1	BP
GO:0051823	regulation of synapse structural plasticity	1/65	8/17910	0.0286735	0.0578833	0.0236008	DRD2	1	BP
GO:0051940	regulation of catecholamine uptake involved in synaptic transmission	1/65	8/17910	0.0286735	0.0578833	0.0236008	DRD2	1	BP
GO:0060056	mammary gland involution	1/65	8/17910	0.0286735	0.0578833	0.0236008	VDR	1	BP
GO:0060073	micturition	1/65	8/17910	0.0286735	0.0578833	0.0236008	TRPV1	1	BP
GO:0060215	primitive hemopoiesis	1/65	8/17910	0.0286735	0.0578833	0.0236008	VEGFA	1	BP
GO:0060290	transdifferentiation	1/65	8/17910	0.0286735	0.0578833	0.0236008	TERT	1	BP
GO:0071447	cellular response to hydroperoxide	1/65	8/17910	0.0286735	0.0578833	0.0236008	PRKCD	1	BP
GO:0071476	cellular hypotonic response	1/65	8/17910	0.0286735	0.0578833	0.0236008	TRPV4	1	BP
GO:0075713	establishment of integrated proviral latency	1/65	8/17910	0.0286735	0.0578833	0.0236008	XRCC6	1	BP
GO:0090045	positive regulation of deacetylase activity	1/65	8/17910	0.0286735	0.0578833	0.0236008	VEGFA	1	BP
GO:0098756	response to interleukin-21	1/65	8/17910	0.0286735	0.0578833	0.0236008	STAT3	1	BP
GO:0098757	cellular response to interleukin-21	1/65	8/17910	0.0286735	0.0578833	0.0236008	STAT3	1	BP
GO:0098926	postsynaptic signal transduction	1/65	8/17910	0.0286735	0.0578833	0.0236008	STAT3	1	BP
GO:0099527	postsynapse to nucleus signaling pathway	1/65	8/17910	0.0286735	0.0578833	0.0236008	STAT3	1	BP
GO:1901894	regulation of calcium-transporting ATPase activity	1/65	8/17910	0.0286735	0.0578833	0.0236008	TLR9	1	BP
GO:1902669	positive regulation of axon guidance	1/65	8/17910	0.0286735	0.0578833	0.0236008	VEGFA	1	BP
GO:1902949	positive regulation of tau-protein kinase activity	1/65	8/17910	0.0286735	0.0578833	0.0236008	HSP90AA1	1	BP
GO:1903862	positive regulation of oxidative phosphorylation	1/65	8/17910	0.0286735	0.0578833	0.0236008	CDK1	1	BP
GO:1904749	regulation of protein localization to nucleolus	1/65	8/17910	0.0286735	0.0578833	0.0236008	TERT	1	BP
GO:1905446	regulation of mitochondrial ATP synthesis coupled electron transport	1/65	8/17910	0.0286735	0.0578833	0.0236008	CDK1	1	BP
GO:2000586	regulation of platelet-derived growth factor receptor-beta signaling pathway	1/65	8/17910	0.0286735	0.0578833	0.0236008	PTPN2	1	BP
GO:0060759	regulation of response to cytokine stimulus	3/65	183/17910	0.028874	0.0582258	0.0237405	PTPN1/F2RL1/PTPN2	3	BP
GO:0071219	cellular response to molecule of bacterial origin	3/65	183/17910	0.028874	0.0582258	0.0237405	NOS2/PRKCA/NLRP3	3	BP
GO:0021536	diencephalon development	2/65	73/17910	0.0288935	0.0582341	0.0237438	DRD2/GLI1	2	BP
GO:0016032	viral process	7/65	822/17910	0.028958	0.058333	0.0237842	OGT/XRCC6/STAT3/BCL2L1/KDR/JUN/CDK1	7	BP
GO:0009144	purine nucleoside triphosphate metabolic process	4/65	321/17910	0.0291827	0.0587543	0.023956	OGT/HK2/STAT3/CDK1	4	BP
GO:0031589	cell-substrate adhesion	4/65	322/17910	0.0294714	0.0593039	0.02418	NF2/VEGFA/HPSE/KDR	4	BP
GO:0006278	RNA-dependent DNA biosynthetic process	2/65	74/17910	0.0296277	0.0595233	0.0242695	HSP90AA1/TERT	2	BP
GO:0032481	positive regulation of type I interferon production	2/65	74/17910	0.0296277	0.0595233	0.0242695	XRCC6/TLR9	2	BP
GO:0070373	negative regulation of ERK1 and ERK2 cascade	2/65	74/17910	0.0296277	0.0595233	0.0242695	PTPN1/PTPN2	2	BP
GO:0002703	regulation of leukocyte mediated immunity	3/65	185/17910	0.0296856	0.0595445	0.0242781	IL2/F2RL1/NLRP3	3	BP
GO:0016052	carbohydrate catabolic process	3/65	185/17910	0.0296856	0.0595445	0.0242781	OGT/HK2/STAT3	3	BP
GO:1902905	positive regulation of supramolecular fiber organization	3/65	185/17910	0.0296856	0.0595445	0.0242781	NF2/F2RL1/TRPV4	3	BP
GO:0007265	Ras protein signal transduction	4/65	324/17910	0.0300538	0.0602511	0.0245663	OGT/FGF2/JUN/F2RL1	4	BP
GO:0051093	negative regulation of developmental process	8/65	1017/17910	0.0301837	0.0604796	0.0246594	STAT3/IL2/F2/MMP9/TRPV4/PTPN2/TRPV1/TERT	8	BP
GO:0006110	regulation of glycolytic process	2/65	75/17910	0.0303694	0.0607548	0.0247716	OGT/STAT3	2	BP
GO:0031100	animal organ regeneration	2/65	75/17910	0.0303694	0.0607548	0.0247716	GLI1/CDK1	2	BP
GO:1901224	positive regulation of NIK/NF-kappaB signaling	2/65	75/17910	0.0303694	0.0607548	0.0247716	NR3C2/TLR9	2	BP
GO:0009156	ribonucleoside monophosphate biosynthetic process	3/65	188/17910	0.0309255	0.0618347	0.0252119	OGT/HK2/STAT3	3	BP
GO:0009117	nucleotide metabolic process	6/65	654/17910	0.0310069	0.0619645	0.0252648	OGT/HK2/STAT3/CDK1/PTGS2/HMGCR	6	BP
GO:0006885	regulation of pH	2/65	76/17910	0.0311184	0.0620195	0.0252873	CA2/CA7	2	BP
GO:0015837	amine transport	2/65	76/17910	0.0311184	0.0620195	0.0252873	DRD2/CNR1	2	BP
GO:0021954	central nervous system neuron development	2/65	76/17910	0.0311184	0.0620195	0.0252873	DRD2/HSP90AA1	2	BP
GO:0031397	negative regulation of protein ubiquitination	2/65	76/17910	0.0311184	0.0620195	0.0252873	OGT/PRKCG	2	BP
GO:0019439	aromatic compound catabolic process	6/65	655/17910	0.0312066	0.0620195	0.0252873	EXOSC9/OGT/HK2/STAT3/PRKCD/PRKCA	6	BP
GO:0007159	leukocyte cell-cell adhesion	4/65	328/17910	0.0312391	0.0620195	0.0252873	IL2/LGALS3/NLRP3/PTPN2	4	BP
GO:0044242	cellular lipid catabolic process	3/65	189/17910	0.0313449	0.0620195	0.0252873	ACADVL/PRKCD/CNR1	3	BP
GO:0001101	response to acid chemical	4/65	330/17910	0.031842	0.0620195	0.0252873	BCL2L1/VEGFA/KDR/PTGS2	4	BP
GO:0008306	associative learning	2/65	77/17910	0.0318747	0.0620195	0.0252873	DRD2/HMGCR	2	BP
GO:0030811	regulation of nucleotide catabolic process	2/65	77/17910	0.0318747	0.0620195	0.0252873	OGT/STAT3	2	BP
GO:0033143	regulation of intracellular steroid hormone receptor signaling pathway	2/65	77/17910	0.0318747	0.0620195	0.0252873	AR/ESR1	2	BP
GO:0045685	regulation of glial cell differentiation	2/65	77/17910	0.0318747	0.0620195	0.0252873	F2/CDK1	2	BP
GO:0048708	astrocyte differentiation	2/65	77/17910	0.0318747	0.0620195	0.0252873	STAT3/F2	2	BP
GO:0060761	negative regulation of response to cytokine stimulus	2/65	77/17910	0.0318747	0.0620195	0.0252873	F2RL1/PTPN2	2	BP
GO:0071260	cellular response to mechanical stimulus	2/65	77/17910	0.0318747	0.0620195	0.0252873	PTGS2/SLC2A1	2	BP
GO:0090398	cellular senescence	2/65	77/17910	0.0318747	0.0620195	0.0252873	PRKCD/TERT	2	BP
GO:0034220	ion transmembrane transport	8/65	1028/17910	0.0318956	0.0620195	0.0252873	DRD2/FGF2/F2/MMP9/TLR9/TRPV4/ABCB11/TRPV1	8	BP
GO:0009161	ribonucleoside monophosphate metabolic process	4/65	331/17910	0.0321461	0.0620195	0.0252873	OGT/HK2/STAT3/CDK1	4	BP
GO:1901654	response to ketone	3/65	191/17910	0.0321925	0.0620195	0.0252873	AR/BCL2L1/NR3C1	3	BP
GO:0002676	regulation of chronic inflammatory response	1/65	9/17910	0.0322002	0.0620195	0.0252873	CYP19A1	1	BP
GO:0002934	desmosome organization	1/65	9/17910	0.0322002	0.0620195	0.0252873	PRKCA	1	BP
GO:0005984	disaccharide metabolic process	1/65	9/17910	0.0322002	0.0620195	0.0252873	SLC2A1	1	BP
GO:0006678	glucosylceramide metabolic process	1/65	9/17910	0.0322002	0.0620195	0.0252873	PRKCD	1	BP
GO:0010728	regulation of hydrogen peroxide biosynthetic process	1/65	9/17910	0.0322002	0.0620195	0.0252873	STAT3	1	BP
GO:0014010	Schwann cell proliferation	1/65	9/17910	0.0322002	0.0620195	0.0252873	NF2	1	BP
GO:0019043	establishment of viral latency	1/65	9/17910	0.0322002	0.0620195	0.0252873	XRCC6	1	BP
GO:0019852	L-ascorbic acid metabolic process	1/65	9/17910	0.0322002	0.0620195	0.0252873	SLC2A1	1	BP
GO:0021826	substrate-independent telencephalic tangential migration	1/65	9/17910	0.0322002	0.0620195	0.0252873	DRD2	1	BP
GO:0021830	interneuron migration from the subpallium to the cortex	1/65	9/17910	0.0322002	0.0620195	0.0252873	DRD2	1	BP
GO:0021843	substrate-independent telencephalic tangential interneuron migration	1/65	9/17910	0.0322002	0.0620195	0.0252873	DRD2	1	BP
GO:0034139	regulation of toll-like receptor 3 signaling pathway	1/65	9/17910	0.0322002	0.0620195	0.0252873	F2RL1	1	BP
GO:0034145	positive regulation of toll-like receptor 4 signaling pathway	1/65	9/17910	0.0322002	0.0620195	0.0252873	F2RL1	1	BP
GO:0034163	regulation of toll-like receptor 9 signaling pathway	1/65	9/17910	0.0322002	0.0620195	0.0252873	TLR9	1	BP
GO:0035672	oligopeptide transmembrane transport	1/65	9/17910	0.0322002	0.0620195	0.0252873	CA2	1	BP
GO:0038113	interleukin-9-mediated signaling pathway	1/65	9/17910	0.0322002	0.0620195	0.0252873	STAT3	1	BP
GO:0038155	interleukin-23-mediated signaling pathway	1/65	9/17910	0.0322002	0.0620195	0.0252873	STAT3	1	BP
GO:0043084	penile erection	1/65	9/17910	0.0322002	0.0620195	0.0252873	CNR1	1	BP
GO:0043129	surfactant homeostasis	1/65	9/17910	0.0322002	0.0620195	0.0252873	VEGFA	1	BP
GO:0045542	positive regulation of cholesterol biosynthetic process	1/65	9/17910	0.0322002	0.0620195	0.0252873	FGF1	1	BP
GO:0045898	regulation of RNA polymerase II transcriptional preinitiation complex assembly	1/65	9/17910	0.0322002	0.0620195	0.0252873	ESR1	1	BP
GO:0048149	behavioral response to ethanol	1/65	9/17910	0.0322002	0.0620195	0.0252873	DRD2	1	BP
GO:0048845	venous blood vessel morphogenesis	1/65	9/17910	0.0322002	0.0620195	0.0252873	VEGFA	1	BP
GO:0050861	positive regulation of B cell receptor signaling pathway	1/65	9/17910	0.0322002	0.0620195	0.0252873	PRKCB	1	BP
GO:0051918	negative regulation of fibrinolysis	1/65	9/17910	0.0322002	0.0620195	0.0252873	F2	1	BP
GO:0051967	negative regulation of synaptic transmission, glutamatergic	1/65	9/17910	0.0322002	0.0620195	0.0252873	DRD2	1	BP
GO:0060124	positive regulation of growth hormone secretion	1/65	9/17910	0.0322002	0.0620195	0.0252873	DRD2	1	BP
GO:0060453	regulation of gastric acid secretion	1/65	9/17910	0.0322002	0.0620195	0.0252873	TRPV1	1	BP
GO:0060556	regulation of vitamin D biosynthetic process	1/65	9/17910	0.0322002	0.0620195	0.0252873	VDR	1	BP
GO:0060677	ureteric bud elongation	1/65	9/17910	0.0322002	0.0620195	0.0252873	FGF1	1	BP
GO:0060742	epithelial cell differentiation involved in prostate gland development	1/65	9/17910	0.0322002	0.0620195	0.0252873	AR	1	BP
GO:0060768	regulation of epithelial cell proliferation involved in prostate gland development	1/65	9/17910	0.0322002	0.0620195	0.0252873	AR	1	BP
GO:0060982	coronary artery morphogenesis	1/65	9/17910	0.0322002	0.0620195	0.0252873	VEGFA	1	BP
GO:0070561	vitamin D receptor signaling pathway	1/65	9/17910	0.0322002	0.0620195	0.0252873	VDR	1	BP
GO:0071355	cellular response to interleukin-9	1/65	9/17910	0.0322002	0.0620195	0.0252873	STAT3	1	BP
GO:0071394	cellular response to testosterone stimulus	1/65	9/17910	0.0322002	0.0620195	0.0252873	AR	1	BP
GO:0071649	regulation of chemokine (C-C motif) ligand 5 production	1/65	9/17910	0.0322002	0.0620195	0.0252873	TRPV4	1	BP
GO:0072608	interleukin-10 secretion	1/65	9/17910	0.0322002	0.0620195	0.0252873	F2RL1	1	BP
GO:0090269	fibroblast growth factor production	1/65	9/17910	0.0322002	0.0620195	0.0252873	PTGS2	1	BP
GO:0090270	regulation of fibroblast growth factor production	1/65	9/17910	0.0322002	0.0620195	0.0252873	PTGS2	1	BP
GO:0097084	vascular smooth muscle cell development	1/65	9/17910	0.0322002	0.0620195	0.0252873	VEGFA	1	BP
GO:0106120	positive regulation of sterol biosynthetic process	1/65	9/17910	0.0322002	0.0620195	0.0252873	FGF1	1	BP
GO:1900122	positive regulation of receptor binding	1/65	9/17910	0.0322002	0.0620195	0.0252873	MMP9	1	BP
GO:1903715	regulation of aerobic respiration	1/65	9/17910	0.0322002	0.0620195	0.0252873	TRPV4	1	BP
GO:1904685	positive regulation of metalloendopeptidase activity	1/65	9/17910	0.0322002	0.0620195	0.0252873	STAT3	1	BP
GO:1905709	negative regulation of membrane permeability	1/65	9/17910	0.0322002	0.0620195	0.0252873	HK2	1	BP
GO:2000302	positive regulation of synaptic vesicle exocytosis	1/65	9/17910	0.0322002	0.0620195	0.0252873	CNR1	1	BP
GO:2000320	negative regulation of T-helper 17 cell differentiation	1/65	9/17910	0.0322002	0.0620195	0.0252873	IL2	1	BP
GO:2000321	positive regulation of T-helper 17 cell differentiation	1/65	9/17910	0.0322002	0.0620195	0.0252873	NLRP3	1	BP
GO:2000644	regulation of receptor catabolic process	1/65	9/17910	0.0322002	0.0620195	0.0252873	PTPN1	1	BP
GO:2001138	regulation of phospholipid transport	1/65	9/17910	0.0322002	0.0620195	0.0252873	PRKCD	1	BP
GO:2001140	positive regulation of phospholipid transport	1/65	9/17910	0.0322002	0.0620195	0.0252873	PRKCD	1	BP
GO:0030029	actin filament-based process	6/65	661/17910	0.032423	0.0624168	0.0254493	NF2/PTPN1/PRKCD/F2RL1/TRPV4/PLA2G1B	6	BP
GO:0071897	DNA biosynthetic process	3/65	192/17910	0.0326209	0.0626715	0.0255531	FGF2/HSP90AA1/TERT	3	BP
GO:0001570	vasculogenesis	2/65	78/17910	0.0326383	0.0626715	0.0255531	VEGFA/KDR	2	BP
GO:0055013	cardiac muscle cell development	2/65	78/17910	0.0326383	0.0626715	0.0255531	VEGFA/CDK1	2	BP
GO:1903008	organelle disassembly	2/65	78/17910	0.0326383	0.0626715	0.0255531	HK2/CDK1	2	BP
GO:1905954	positive regulation of lipid localization	2/65	78/17910	0.0326383	0.0626715	0.0255531	PRKCD/CYP19A1	2	BP
GO:0006753	nucleoside phosphate metabolic process	6/65	663/17910	0.0328353	0.0630178	0.0256943	OGT/HK2/STAT3/CDK1/PTGS2/HMGCR	6	BP
GO:0097164	ammonium ion metabolic process	3/65	193/17910	0.0330522	0.0634018	0.0258509	DRD2/PRKCD/PLA2G1B	3	BP
GO:0001708	cell fate specification	2/65	79/17910	0.033409	0.0639888	0.0260902	AR/FGF2	2	BP
GO:0010833	telomere maintenance via telomere lengthening	2/65	79/17910	0.033409	0.0639888	0.0260902	HSP90AA1/TERT	2	BP
GO:0097756	negative regulation of blood vessel diameter	2/65	79/17910	0.033409	0.0639888	0.0260902	PTGS2/HMGCR	2	BP
GO:0016051	carbohydrate biosynthetic process	3/65	194/17910	0.0334865	0.0640398	0.026111	OGT/SLC2A1/PTPN2	3	BP
GO:0031099	regeneration	3/65	194/17910	0.0334865	0.0640398	0.026111	JUN/GLI1/CDK1	3	BP
GO:0071241	cellular response to inorganic substance	3/65	194/17910	0.0334865	0.0640398	0.026111	MMP9/JUN/PTGS2	3	BP
GO:0006508	proteolysis	11/65	1645/17910	0.033523	0.064077	0.0261262	AR/OGT/ESR1/STAT3/VEGFA/F2/MMP9/CDK1/PTGS2/PRKCG/NLRP3	11	BP
GO:1902806	regulation of cell cycle G1/S phase transition	3/65	195/17910	0.0339238	0.0648104	0.0264252	GLI1/CDK1/TERT	3	BP
GO:0009141	nucleoside triphosphate metabolic process	4/65	337/17910	0.0340063	0.0649353	0.0264761	OGT/HK2/STAT3/CDK1	4	BP
GO:0003151	outflow tract morphogenesis	2/65	80/17910	0.0341869	0.0651155	0.0265496	VEGFA/JUN	2	BP
GO:0030004	cellular monovalent inorganic cation homeostasis	2/65	80/17910	0.0341869	0.0651155	0.0265496	CA2/CA7	2	BP
GO:0050886	endocrine process	2/65	80/17910	0.0341869	0.0651155	0.0265496	HSD11B2/F2RL1	2	BP
GO:1903363	negative regulation of cellular protein catabolic process	2/65	80/17910	0.0341869	0.0651155	0.0265496	OGT/PRKCG	2	BP
GO:2001023	regulation of response to drug	2/65	80/17910	0.0341869	0.0651155	0.0265496	DRD2/CNR1	2	BP
GO:0009124	nucleoside monophosphate biosynthetic process	3/65	196/17910	0.0343641	0.065387	0.0266603	OGT/HK2/STAT3	3	BP
GO:0031396	regulation of protein ubiquitination	3/65	196/17910	0.0343641	0.065387	0.0266603	OGT/HSP90AA1/PRKCG	3	BP
GO:0002221	pattern recognition receptor signaling pathway	3/65	197/17910	0.0348074	0.0657643	0.0268142	ESR1/TLR9/F2RL1	3	BP
GO:0030182	neuron differentiation	9/65	1244/17910	0.0349172	0.0657643	0.0268142	STAT3/DRD2/IL2/VEGFA/JUN/HSP90AA1/PRKCA/TRPV4/CNR1	9	BP
GO:0009150	purine ribonucleotide metabolic process	5/65	500/17910	0.0349226	0.0657643	0.0268142	OGT/HK2/STAT3/CDK1/HMGCR	5	BP
GO:0051129	negative regulation of cellular component organization	6/65	673/17910	0.0349485	0.0657643	0.0268142	AR/ALB/BCL2L1/LGALS3/PRKCD/TRPV4	6	BP
GO:0002690	positive regulation of leukocyte chemotaxis	2/65	81/17910	0.0349719	0.0657643	0.0268142	F2RL1/TRPV4	2	BP
GO:0007045	cell-substrate adherens junction assembly	2/65	81/17910	0.0349719	0.0657643	0.0268142	VEGFA/KDR	2	BP
GO:0015696	ammonium transport	2/65	81/17910	0.0349719	0.0657643	0.0268142	DRD2/CNR1	2	BP
GO:0045682	regulation of epidermis development	2/65	81/17910	0.0349719	0.0657643	0.0268142	HPSE/VDR	2	BP
GO:0046849	bone remodeling	2/65	81/17910	0.0349719	0.0657643	0.0268142	PRKCA/CA2	2	BP
GO:0048041	focal adhesion assembly	2/65	81/17910	0.0349719	0.0657643	0.0268142	VEGFA/KDR	2	BP
GO:0051899	membrane depolarization	2/65	81/17910	0.0349719	0.0657643	0.0268142	KDR/JUN	2	BP
GO:0002064	epithelial cell development	3/65	199/17910	0.0357029	0.0657643	0.0268142	AR/ESR1/F2RL1	3	BP
GO:0034764	positive regulation of transmembrane transport	3/65	199/17910	0.0357029	0.0657643	0.0268142	F2/CA2/TERT	3	BP
GO:0050670	regulation of lymphocyte proliferation	3/65	199/17910	0.0357029	0.0657643	0.0268142	IL2/TLR9/LGALS3	3	BP
[truncated: 315 more rows]

## Sheet: CC
ID	Description	GeneRatio	BgRatio	pvalue	p.adjust	qvalue	geneID	Count	ONT
GO:0010647	endomembrane system	35/65	4213/18675	4.03023e-08	1.13714e-05	6.56529e-06	NF2/NR3C2/ESR1/HK2/XRCC6/HBB/ALB/BCL2L1/HSD11B2/HSD11B1/DRD2/CYP2D6/VEGFA/HPSE/F2/KDR/MMP9/PTPN1/TLR9/HSP90AA1/LGALS3/CDK1/PRKCD/PRKCA/PTGS2/F2RL1/HMGCR/SLC2A1/TRPV4/PLA2G1B/NLRP3/PTPN2/SQLE/CYP19A1/CA4	35	CC
GO:0023056	endoplasmic reticulum	22/65	1785/18675	6.89175e-08	1.13714e-05	6.56529e-06	NR3C2/HK2/ALB/BCL2L1/HSD11B2/HSD11B1/CYP2D6/F2/KDR/PTPN1/TLR9/CDK1/PRKCD/PRKCA/PTGS2/HMGCR/TRPV4/NLRP3/PTPN2/SQLE/CYP19A1/CA4	22	CC
GO:0065008	cytosol	36/65	4909/18675	6.11115e-07	6.72227e-05	3.88112e-05	EXOSC9/NF2/NR3C2/AR/OGT/ESR1/YARS1/ACADVL/NOS2/HK2/XRCC6/HBB/KIF11/STAT3/BCL2L1/FGF1/NR3C1/PTPN1/JUN/GLI1/HSP90AA1/LGALS4/CDK1/PRKCD/PRKCA/PRKCB/SLC2A1/PRKCG/PLA2G1B/NLRP3/PTPN2/TRPV1/CA2/CA7/CA1/TERT	36	CC
GO:0042221	vesicle	29/65	3756/18675	6.65053e-06	0.000548668	0.000316775	EXOSC9/NF2/XRCC6/HBB/ALB/BCL2L1/DRD2/VEGFA/HPSE/F2/KDR/MMP9/PTPN1/TLR9/HSP90AA1/LGALS3/CDK1/PRKCD/PRKCA/PRKCB/F2RL1/SLC2A1/TRPV4/PLA2G1B/ABCB11/CA2/CA1/CA6/CA4	29	CC
GO:0010033	secretory vesicle	13/65	923/18675	1.4492e-05	0.000956471	0.000552221	XRCC6/HBB/ALB/BCL2L1/DRD2/VEGFA/HPSE/MMP9/HSP90AA1/LGALS3/PRKCD/PLA2G1B/CA4	13	CC
GO:0070887	secretory granule	12/65	806/18675	1.88328e-05	0.00103581	0.000598025	XRCC6/HBB/ALB/DRD2/VEGFA/HPSE/MMP9/HSP90AA1/LGALS3/PRKCD/PLA2G1B/CA4	12	CC
GO:0032879	cytoplasmic vesicle	20/65	2179/18675	3.09986e-05	0.00130455	0.000753184	NF2/XRCC6/HBB/ALB/BCL2L1/DRD2/VEGFA/HPSE/KDR/MMP9/PTPN1/TLR9/HSP90AA1/LGALS3/PRKCD/F2RL1/SLC2A1/TRPV4/PLA2G1B/CA4	20	CC
GO:1901700	intracellular vesicle	20/65	2182/18675	3.16254e-05	0.00130455	0.000753184	NF2/XRCC6/HBB/ALB/BCL2L1/DRD2/VEGFA/HPSE/KDR/MMP9/PTPN1/TLR9/HSP90AA1/LGALS3/PRKCD/F2RL1/SLC2A1/TRPV4/PLA2G1B/CA4	20	CC
GO:0042592	extracellular space	24/65	3051/18675	4.86229e-05	0.00178284	0.00102933	EXOSC9/YARS1/HBB/ALB/IL2/VEGFA/FGF1/FGF2/F2/MMP9/HSP90AA1/LGALS4/LGALS3/CDK1/PRKCD/PRKCA/PRKCB/SLC2A1/PLA2G1B/ABCB11/CA2/CA1/CA6/CA4	24	CC
GO:0048584	extracellular region	29/65	4295/18675	9.45113e-05	0.00311887	0.00180069	EXOSC9/YARS1/XRCC6/HBB/ALB/IL2/VEGFA/FGF1/FGF2/HPSE/F2/KDR/MMP9/TLR9/HSP90AA1/LGALS4/LGALS3/CDK1/PRKCD/PRKCA/PRKCB/SLC2A1/PLA2G1B/NLRP3/ABCB11/CA2/CA1/CA6/CA4	29	CC
GO:1902533	mitochondrial part	12/65	977/18675	0.000121226	0.00363677	0.0020997	SCO2/OGT/ACADVL/HK2/STAT3/BCL2L1/NR3C1/LGALS3/CDK1/PRKCA/CNR1/TERT	12	CC
GO:0006950	cytoplasmic vesicle lumen	7/65	338/18675	0.00016914	0.00379875	0.00219322	XRCC6/HBB/ALB/VEGFA/HPSE/HSP90AA1/PRKCD	7	CC
GO:0032101	vesicle lumen	7/65	339/18675	0.000172237	0.00379875	0.00219322	XRCC6/HBB/ALB/VEGFA/HPSE/HSP90AA1/PRKCD	7	CC
GO:1902531	sorting endosome	2/65	6/18675	0.000177328	0.00379875	0.00219322	KDR/PTPN1	2	CC
GO:0009891	cortical cytoskeleton	4/65	81/18675	0.00018185	0.00379875	0.00219322	NF2/NOS2/SLC2A1/TRPV4	4	CC
GO:0009967	extracellular region part	24/65	3312/18675	0.000184182	0.00379875	0.00219322	EXOSC9/YARS1/HBB/ALB/IL2/VEGFA/FGF1/FGF2/F2/MMP9/HSP90AA1/LGALS4/LGALS3/CDK1/PRKCD/PRKCA/PRKCB/SLC2A1/PLA2G1B/ABCB11/CA2/CA1/CA6/CA4	24	CC
GO:0008219	apical part of cell	7/65	365/18675	0.000270388	0.0052487	0.00303035	NF2/TLR9/SLC2A1/TRPV4/ABCB11/CA2/CA4	7	CC
GO:0031325	distal axon	6/65	262/18675	0.000297479	0.00545378	0.00314875	DRD2/HSP90AA1/PRKCB/PRKCG/TRPV4/CNR1	6	CC
GO:0001934	nuclear chromosome	8/65	507/18675	0.000362254	0.00629178	0.00363258	EXOSC9/AR/ESR1/XRCC6/STAT3/JUN/CDK1/TERT	8	CC
GO:0051240	mitochondrial membrane	9/65	656/18675	0.00042486	0.00670467	0.00387096	SCO2/OGT/ACADVL/HK2/STAT3/BCL2L1/LGALS3/PRKCA/CNR1	9	CC
GO:0010646	endoplasmic reticulum part	13/65	1289/18675	0.000426661	0.00670467	0.00387096	NR3C2/ALB/HSD11B2/HSD11B1/CYP2D6/F2/PTPN1/TLR9/CDK1/PTGS2/HMGCR/SQLE/CYP19A1	13	CC
GO:0023051	ficolin-1-rich granule	5/65	185/18675	0.000461426	0.00692139	0.00399608	XRCC6/HBB/MMP9/HSP90AA1/LGALS3	5	CC
GO:0042327	mitochondrion	14/65	1492/18675	0.000514212	0.00737782	0.0042596	SCO2/OGT/ACADVL/HK2/STAT3/BCL2L1/CYP2D6/NR3C1/LGALS3/CDK1/PRKCA/TRPV1/CNR1/TERT	14	CC
GO:0032880	plasma membrane part	18/65	2283/18675	0.00059129	0.00807544	0.00466238	NF2/DRD2/F2/KDR/TLR9/LGALS3/PRKCA/PTGS2/F2RL1/SLC2A1/PRKCG/TRPV4/SLC6A2/ABCB11/TRPV1/CNR1/CA2/CA4	18	CC
GO:0046903	mitochondrial envelope	9/65	690/18675	0.000611776	0.00807544	0.00466238	SCO2/OGT/ACADVL/HK2/STAT3/BCL2L1/LGALS3/PRKCA/CNR1	9	CC
GO:0009605	endoplasmic reticulum membrane	11/65	1005/18675	0.000640981	0.00809716	0.00467491	NR3C2/HSD11B2/HSD11B1/CYP2D6/PTPN1/TLR9/CDK1/PTGS2/HMGCR/SQLE/CYP19A1	11	CC
GO:0031401	endoplasmic reticulum subcompartment	11/65	1009/18675	0.000662495	0.00809716	0.00467491	NR3C2/HSD11B2/HSD11B1/CYP2D6/PTPN1/TLR9/CDK1/PTGS2/HMGCR/SQLE/CYP19A1	11	CC
GO:0006915	membrane raft	6/65	309/18675	0.000711381	0.00810817	0.00468127	HPSE/KDR/PTGS2/SLC2A1/SLC6A2/CNR1	6	CC
GO:0051173	membrane microdomain	6/65	310/18675	0.000723466	0.00810817	0.00468127	HPSE/KDR/PTGS2/SLC2A1/SLC6A2/CNR1	6	CC
GO:0010562	nuclear outer membrane-endoplasmic reticulum membrane network	11/65	1026/18675	0.000760803	0.00810817	0.00468127	NR3C2/HSD11B2/HSD11B1/CYP2D6/PTPN1/TLR9/CDK1/PTGS2/HMGCR/SQLE/CYP19A1	11	CC
GO:0045937	secretory granule lumen	6/65	321/18675	0.000867187	0.00810817	0.00468127	XRCC6/ALB/VEGFA/HPSE/HSP90AA1/PRKCD	6	CC
GO:0010941	membrane region	6/65	321/18675	0.000867187	0.00810817	0.00468127	HPSE/KDR/PTGS2/SLC2A1/SLC6A2/CNR1	6	CC
GO:0008284	extracellular exosome	17/65	2162/18675	0.000904825	0.00810817	0.00468127	EXOSC9/HBB/ALB/F2/MMP9/HSP90AA1/LGALS3/CDK1/PRKCD/PRKCA/PRKCB/SLC2A1/ABCB11/CA2/CA1/CA6/CA4	17	CC
GO:0042127	telomere cap complex	2/65	13/18675	0.000907707	0.00810817	0.00468127	XRCC6/TERT	2	CC
GO:0031328	nuclear telomere cap complex	2/65	13/18675	0.000907707	0.00810817	0.00468127	XRCC6/TERT	2	CC
GO:0009893	presynaptic cytosol	2/65	13/18675	0.000907707	0.00810817	0.00468127	PRKCB/PRKCG	2	CC
GO:0008283	ficolin-1-rich granule lumen	4/65	124/18675	0.000916946	0.00810817	0.00468127	XRCC6/HBB/MMP9/HSP90AA1	4	CC
GO:1901701	organelle subcompartment	14/65	1592/18675	0.000977684	0.00810817	0.00468127	NR3C2/HSD11B2/HSD11B1/CYP2D6/PTPN1/TLR9/CDK1/PTGS2/HMGCR/SLC2A1/NLRP3/SQLE/CYP19A1/CA4	14	CC
GO:0031399	extracellular vesicle	17/65	2185/18675	0.0010196	0.00810817	0.00468127	EXOSC9/HBB/ALB/F2/MMP9/HSP90AA1/LGALS3/CDK1/PRKCD/PRKCA/PRKCB/SLC2A1/ABCB11/CA2/CA1/CA6/CA4	17	CC
GO:0001932	cortical actin cytoskeleton	3/65	57/18675	0.00102971	0.00810817	0.00468127	NF2/SLC2A1/TRPV4	3	CC
GO:0042325	extracellular organelle	17/65	2187/18675	0.00103015	0.00810817	0.00468127	EXOSC9/HBB/ALB/F2/MMP9/HSP90AA1/LGALS3/CDK1/PRKCD/PRKCA/PRKCB/SLC2A1/ABCB11/CA2/CA1/CA6/CA4	17	CC
GO:0012501	cell cortex part	4/65	128/18675	0.00103195	0.00810817	0.00468127	NF2/NOS2/SLC2A1/TRPV4	4	CC
GO:2000026	nuclear chromosome part	7/65	469/18675	0.00119367	0.00904055	0.00521958	AR/ESR1/XRCC6/STAT3/JUN/CDK1/TERT	7	CC
GO:0071310	cell cortex	5/65	229/18675	0.00120541	0.00904055	0.00521958	NF2/NOS2/FGF1/SLC2A1/TRPV4	5	CC
GO:0019220	cytoplasmic vesicle part	13/65	1450/18675	0.00128286	0.00940767	0.00543154	XRCC6/HBB/ALB/BCL2L1/DRD2/VEGFA/HPSE/MMP9/TLR9/HSP90AA1/LGALS3/PRKCD/CA4	13	CC
GO:0051174	axon part	6/65	354/18675	0.00143336	0.0102828	0.00593678	DRD2/HSP90AA1/PRKCB/PRKCG/TRPV4/CNR1	6	CC
GO:0006810	plasma membrane region	11/65	1130/18675	0.00166504	0.0116907	0.00674964	NF2/DRD2/TLR9/PTGS2/SLC2A1/PRKCG/TRPV4/TRPV1/CNR1/CA2/CA4	11	CC
GO:0051239	blood microparticle	4/65	147/18675	0.00171938	0.0118207	0.00682472	HBB/ALB/F2/SLC2A1	4	CC
GO:0032940	cell surface	8/65	667/18675	0.00212844	0.0143344	0.00827598	VEGFA/F2/LGALS3/TRPV4/SLC6A2/PLA2G1B/TRPV1/CA4	8	CC
GO:0080134	endocytic vesicle lumen	2/65	20/18675	0.00217662	0.0143657	0.00829407	HBB/HSP90AA1	2	CC
GO:0032270	axon	7/65	527/18675	0.00231762	0.0149964	0.00865818	DRD2/HSP90AA1/PRKCB/PRKCG/TRPV4/CNR1/CA2	7	CC
GO:0051234	cytoplasmic region	6/65	402/18675	0.00271477	0.0172283	0.00994682	NF2/NOS2/FGF1/GLI1/SLC2A1/TRPV4	6	CC
GO:0051049	whole membrane	13/65	1586/18675	0.00285631	0.0175934	0.0101576	HK2/BCL2L1/DRD2/HPSE/KDR/TLR9/LGALS3/PTGS2/HMGCR/SLC2A1/SLC6A2/CNR1/CA4	13	CC
GO:0043408	calyx of Held	2/65	23/18675	0.00287892	0.0175934	0.0101576	PRKCB/PRKCG	2	CC
GO:0071702	region of cytosol	2/65	24/18675	0.00313361	0.0188017	0.0108552	PRKCB/PRKCG	2	CC
GO:0042981	neuron projection	10/65	1091/18675	0.00423772	0.0249723	0.0144178	NF2/DRD2/HSP90AA1/PRKCB/PTGS2/PRKCG/TRPV4/TRPV1/CNR1/CA2	10	CC
GO:0050793	mitochondrial matrix	6/65	448/18675	0.00461271	0.0267052	0.0154183	SCO2/ACADVL/BCL2L1/NR3C1/CDK1/TERT	6	CC
GO:0045595	nucleoplasm	21/65	3427/18675	0.00482752	0.0274669	0.0158581	EXOSC9/NR3C2/AR/OGT/ESR1/YARS1/XRCC6/STAT3/RORC/HPSE/NR3C1/JUN/GLI1/HSP90AA1/CDK1/VDR/PRKCD/PRKCA/PRKCB/PTPN2/TERT	21	CC
GO:0006811	cell projection membrane	5/65	317/18675	0.00491081	0.0274672	0.0158583	NF2/DRD2/TRPV4/TRPV1/CA4	5	CC
GO:0043067	neuron part	12/65	1500/18675	0.00513297	0.0282313	0.0162994	NF2/STAT3/BCL2L1/DRD2/HSP90AA1/PRKCB/PTGS2/PRKCG/TRPV4/TRPV1/CNR1/CA2	12	CC
GO:0051247	axon terminus	3/65	101/18675	0.00526091	0.0284607	0.0164318	DRD2/PRKCB/PRKCG	3	CC
GO:0006468	cell projection	14/65	1917/18675	0.00551062	0.0293307	0.0169342	NF2/OGT/DRD2/GLI1/HSP90AA1/PRKCB/PTGS2/F2RL1/PRKCG/TRPV4/TRPV1/CNR1/CA2/CA4	14	CC
GO:0010243	extracellular matrix	6/65	468/18675	0.00568899	0.0297995	0.0172048	VEGFA/FGF1/F2/MMP9/LGALS4/LGALS3	6	CC
GO:0045935	cytosolic part	4/65	207/18675	0.00585928	0.0302119	0.0174429	HBB/PRKCB/PRKCG/NLRP3	4	CC
GO:0010604	nuclear part	26/65	4801/18675	0.00803204	0.040778	0.0235433	EXOSC9/NF2/NR3C2/AR/OGT/ESR1/YARS1/ACADVL/XRCC6/STAT3/BCL2L1/RORC/FGF1/HPSE/NR3C1/JUN/GLI1/HSP90AA1/LGALS3/CDK1/VDR/PRKCD/PRKCA/PRKCB/PTPN2/TERT	26	CC
GO:0015701	neuron projection terminus	3/65	120/18675	0.0084611	0.0423055	0.0244252	DRD2/PRKCB/PRKCG	3	CC
GO:0016310	nuclear chromosome, telomeric region	3/65	121/18675	0.00865493	0.0426288	0.0246118	XRCC6/CDK1/TERT	3	CC
GO:0000165	RNA polymerase II transcription factor complex	3/65	124/18675	0.00925207	0.0442673	0.0255579	STAT3/JUN/VDR	3	CC
GO:0023014	nucleoid	2/65	42/18675	0.00939004	0.0442673	0.0255579	ACADVL/TERT	2	CC
GO:0031324	mitochondrial nucleoid	2/65	42/18675	0.00939004	0.0442673	0.0255579	ACADVL/TERT	2	CC
GO:0060548	RNA-directed RNA polymerase complex	1/65	3/18675	0.010406	0.0469697	0.0271181	TERT	1	CC
GO:0051094	alphav-beta3 integrin-PKCalpha complex	1/65	3/18675	0.010406	0.0469697	0.0271181	PRKCA	1	CC
GO:0048523	Ku70:Ku80 complex	1/65	3/18675	0.010406	0.0469697	0.0271181	XRCC6	1	CC
GO:1901698	plasma membrane bounded cell projection	13/65	1854/18675	0.0105326	0.0469697	0.0271181	NF2/DRD2/GLI1/HSP90AA1/PRKCB/PTGS2/F2RL1/PRKCG/TRPV4/TRPV1/CNR1/CA2/CA4	13	CC
GO:0043410	perinuclear region of cytoplasm	7/65	705/18675	0.0110748	0.0487291	0.0281339	NF2/NOS2/HSP90AA1/PRKCD/PRKCA/PRKCG/CA4	7	CC
GO:0035556	nuclear lumen	24/65	4454/18675	0.0123854	0.0537786	0.0310492	EXOSC9/NF2/NR3C2/AR/OGT/ESR1/YARS1/ACADVL/XRCC6/STAT3/RORC/FGF1/HPSE/NR3C1/JUN/GLI1/HSP90AA1/CDK1/VDR/PRKCD/PRKCA/PRKCB/PTPN2/TERT	24	CC
GO:0048878	nuclear transcription factor complex	3/65	140/18675	0.0128393	0.0543282	0.0313665	STAT3/JUN/VDR	3	CC
GO:0045944	organelle envelope	9/65	1093/18675	0.0130058	0.0543282	0.0313665	SCO2/OGT/ACADVL/HK2/STAT3/BCL2L1/LGALS3/PRKCA/CNR1	9	CC
GO:0009725	envelope	9/65	1093/18675	0.0130058	0.0543282	0.0313665	SCO2/OGT/ACADVL/HK2/STAT3/BCL2L1/LGALS3/PRKCA/CNR1	9	CC
GO:0010557	haptoglobin-hemoglobin complex	1/65	4/18675	0.0138509	0.0571351	0.0329871	HBB	1	CC
GO:0015711	cell projection part	10/65	1308/18675	0.0144418	0.0576116	0.0332622	NF2/DRD2/GLI1/HSP90AA1/PRKCB/PRKCG/TRPV4/TRPV1/CNR1/CA4	10	CC
GO:0048513	plasma membrane bounded cell projection part	10/65	1308/18675	0.0144418	0.0576116	0.0332622	NF2/DRD2/GLI1/HSP90AA1/PRKCB/PRKCG/TRPV4/TRPV1/CNR1/CA4	10	CC
GO:0009719	transcription factor complex	4/65	270/18675	0.0145222	0.0576116	0.0332622	XRCC6/STAT3/JUN/VDR	4	CC
GO:0030003	spindle microtubule	2/65	53/18675	0.0146648	0.0576116	0.0332622	KIF11/CDK1	2	CC
GO:0019725	tertiary granule lumen	2/65	55/18675	0.0157334	0.0610825	0.0352661	HBB/MMP9	2	CC
GO:0006873	leading edge membrane	3/65	153/18675	0.0162638	0.0624074	0.0360311	NF2/TRPV4/TRPV1	3	CC
GO:0048583	chromosome, telomeric region	3/65	156/18675	0.0171199	0.0633749	0.0365896	XRCC6/CDK1/TERT	3	CC
GO:0009966	hemoglobin complex	1/65	5/18675	0.0172841	0.0633749	0.0365896	HBB	1	CC
GO:0002684	transcription factor AP-1 complex	1/65	5/18675	0.0172841	0.0633749	0.0365896	JUN	1	CC
GO:0009892	intercellular canaliculus	1/65	5/18675	0.0172841	0.0633749	0.0365896	ABCB11	1	CC
GO:0044093	presynapse	5/65	438/18675	0.0181274	0.065222	0.0376561	BCL2L1/DRD2/PRKCB/PRKCG/CNR1	5	CC
GO:0050790	endocytic vesicle	4/65	289/18675	0.0181831	0.065222	0.0376561	HBB/DRD2/TLR9/HSP90AA1	4	CC
GO:0032268	mitochondrial inner membrane	5/65	445/18675	0.019272	0.0670101	0.0386884	SCO2/ACADVL/STAT3/BCL2L1/LGALS3	5	CC
GO:0055082	tertiary granule	3/65	164/18675	0.0195249	0.0670101	0.0386884	HBB/MMP9/LGALS3	3	CC
GO:0050801	growth cone	3/65	166/18675	0.020154	0.0670101	0.0386884	HSP90AA1/TRPV4/CNR1	3	CC
GO:0008202	chromosome	8/65	982/18675	0.0201708	0.0670101	0.0386884	EXOSC9/AR/ESR1/XRCC6/STAT3/JUN/CDK1/TERT	8	CC
GO:0043066	integral component of mitochondrial membrane	2/65	63/18675	0.0203275	0.0670101	0.0386884	SCO2/CNR1	2	CC
GO:0006954	apical plasma membrane	4/65	300/18675	0.0205434	0.0670101	0.0386884	TLR9/SLC2A1/TRPV4/CA4	4	CC
GO:0048731	NLRP3 inflammasome complex	1/65	6/18675	0.0207054	0.0670101	0.0386884	NLRP3	1	CC
GO:0043434	Bcl-2 family protein complex	1/65	6/18675	0.0207054	0.0670101	0.0386884	BCL2L1	1	CC
GO:1901652	transcriptional preinitiation complex	1/65	6/18675	0.0207054	0.0670101	0.0386884	ESR1	1	CC
GO:0055080	mitochondrial outer membrane	3/65	168/18675	0.0207941	0.0670101	0.0386884	HK2/BCL2L1/CNR1	3	CC
GO:0050878	intrinsic component of mitochondrial membrane	2/65	64/18675	0.0209367	0.0670101	0.0386884	SCO2/CNR1	2	CC
GO:0002376	site of polarized growth	3/65	169/18675	0.0211183	0.0670101	0.0386884	HSP90AA1/TRPV4/CNR1	3	CC
GO:0043069	vacuolar lumen	3/65	171/18675	0.0217752	0.0684362	0.0395118	HPSE/HSP90AA1/PRKCD	3	CC
GO:0051246	nuclear chromatin	4/65	309/18675	0.0226092	0.0701411	0.0404961	AR/ESR1/STAT3/JUN	4	CC
GO:0002682	platelet alpha granule lumen	2/65	67/18675	0.0228096	0.0701411	0.0404961	ALB/VEGFA	2	CC
GO:0098771	organelle membrane	16/65	2734/18675	0.0229553	0.0701411	0.0404961	SCO2/OGT/ACADVL/HK2/STAT3/BCL2L1/DRD2/HPSE/TLR9/LGALS3/PRKCA/HMGCR/SLC2A1/NLRP3/CNR1/CA4	16	CC
GO:0045766	intrinsic component of plasma membrane	9/65	1231/18675	0.0260926	0.078996	0.0456086	DRD2/KDR/F2RL1/SLC2A1/SLC6A2/ABCB11/TRPV1/CNR1/CA4	9	CC
GO:0071495	protein-DNA complex	3/65	187/18675	0.0274309	0.0804969	0.0464751	ESR1/XRCC6/TERT	3	CC
GO:0090087	GABA-ergic synapse	2/65	74/18675	0.0274362	0.0804969	0.0464751	DRD2/CNR1	2	CC
GO:0033036	integral component of presynaptic membrane	2/65	74/18675	0.0274362	0.0804969	0.0464751	DRD2/CNR1	2	CC
GO:1903508	organelle inner membrane	5/65	489/18675	0.0275662	0.0804969	0.0464751	SCO2/ACADVL/STAT3/BCL2L1/LGALS3	5	CC
GO:1902680	transport vesicle membrane	3/65	188/18675	0.027808	0.0804969	0.0464751	BCL2L1/DRD2/CA4	3	CC
GO:0048585	cell junction	9/65	1247/18675	0.0280643	0.0805323	0.0464955	NF2/BCL2L1/KDR/PRKCD/SLC2A1/PRKCG/TRPV4/ABCB11/TRPV1	9	CC
GO:0001775	chromosomal part	7/65	855/18675	0.0286337	0.0814581	0.04703	AR/ESR1/XRCC6/STAT3/JUN/CDK1/TERT	7	CC
GO:0042493	organelle outer membrane	3/65	191/18675	0.0289561	0.0816709	0.0471529	HK2/BCL2L1/CNR1	3	CC
GO:0051172	synapse part	7/65	861/18675	0.0295923	0.0823727	0.0475581	STAT3/BCL2L1/DRD2/PRKCB/PRKCG/TRPV1/CNR1	7	CC
GO:0006820	outer membrane	3/65	193/18675	0.0297353	0.0823727	0.0475581	HK2/BCL2L1/CNR1	3	CC
GO:0045893	early endosome	4/65	340/18675	0.0306756	0.0823727	0.0475581	NF2/KDR/PTPN1/F2RL1	4	CC
GO:0007267	female pronucleus	1/65	9/18675	0.0308992	0.0823727	0.0475581	SLC2A1	1	CC
GO:0060341	dendritic growth cone	1/65	9/18675	0.0308992	0.0823727	0.0475581	HSP90AA1	1	CC
GO:0051046	nonhomologous end joining complex	1/65	9/18675	0.0308992	0.0823727	0.0475581	XRCC6	1	CC
GO:0006874	caveola	2/65	79/18675	0.0309522	0.0823727	0.0475581	PTGS2/SLC2A1	2	CC
GO:0051254	external side of plasma membrane	3/65	199/18675	0.0321394	0.0848479	0.0489872	F2/TRPV1/CA4	3	CC
GO:0006875	actin-based cell projection	3/65	200/18675	0.0325497	0.0852492	0.0492188	NF2/TRPV4/CA2	3	CC
GO:1904018	basolateral plasma membrane	3/65	201/18675	0.0329628	0.0856514	0.049451	TLR9/SLC2A1/CA2	3	CC
GO:0031347	intrinsic component of presynaptic membrane	2/65	83/18675	0.0338865	0.087003	0.0502314	DRD2/CNR1	2	CC
GO:0048871	nuclear exosome (RNase complex)	1/65	10/18675	0.0342739	0.087003	0.0502314	EXOSC9	1	CC
GO:0055074	dendritic spine membrane	1/65	10/18675	0.0342739	0.087003	0.0502314	TRPV1	1	CC
GO:0050727	side of membrane	4/65	359/18675	0.0363633	0.0916022	0.0528868	F2/PTPN1/TRPV1/CA4	4	CC
GO:0051223	synaptic vesicle membrane	2/65	87/18675	0.036925	0.0916184	0.0528961	BCL2L1/DRD2	2	CC
GO:0072503	exocytic vesicle membrane	2/65	87/18675	0.036925	0.0916184	0.0528961	BCL2L1/DRD2	2	CC
GO:0043085	platelet alpha granule	2/65	91/18675	0.0400645	0.0979354	0.0565432	ALB/VEGFA	2	CC
GO:0032103	ruffle membrane	2/65	91/18675	0.0400645	0.0979354	0.0565432	NF2/TRPV4	2	CC
GO:0033002	early phagosome	1/65	12/18675	0.0409886	0.0987316	0.0570029	TLR9	1	CC
GO:0009889	dendrite terminus	1/65	12/18675	0.0409886	0.0987316	0.0570029	HSP90AA1	1	CC
GO:0043549
GO:0033554
GO:0008104
GO:0009636
GO:1903530
GO:0060326
GO:0046677
GO:0072507
GO:0007204
GO:2000377
GO:0070201
GO:0030335
GO:0007166
GO:1901362
GO:0044283
GO:0072593
GO:0010628
GO:0070372
GO:0055065
GO:0006952
GO:0062012
GO:0065009
GO:0051248
GO:0048869
GO:2000147
GO:0033674
GO:0010605
GO:0032870
GO:0014070
GO:0019221
GO:0006796
GO:0030154
GO:0050708
GO:2000379
GO:0051272
GO:0051480
GO:0070371
GO:0009611
GO:0006793
GO:0006366
GO:0007169
GO:0051338
GO:0031667
GO:0035239
GO:0030334
GO:0050776
GO:0034097
GO:0006357
GO:0040012
GO:0008610
GO:0040017
GO:0032269
GO:0045321
GO:0002790
GO:0016477
GO:0009628
GO:0002791
GO:0002521
GO:0006629
GO:0008217
GO:0051050
GO:0006464
GO:0036211
GO:0019216
GO:0001659
GO:0009991
GO:0006955
GO:0010634
GO:0071345
GO:0010817
GO:0045597
GO:0035295
GO:0051347
GO:2000145
GO:0006816
GO:0044281
GO:0030097
GO:0045859
GO:0032868
GO:0050673
GO:0009968
GO:0050920
GO:0070374
GO:0006694
GO:0007565
GO:0001816
GO:0048534
GO:0045055
GO:0043412
GO:0009306
GO:1902532
GO:0048870
GO:0051674
GO:0006935
GO:0050679
GO:0042330
GO:0070838
GO:0071417
GO:0072511
GO:0051270
GO:0006953
GO:0002286
GO:0050678
GO:0061041
GO:0060745
GO:0001525
GO:0050778
GO:0002520
GO:0051128
GO:0097190
GO:0010648
GO:0040011
GO:0023057
GO:0040007
GO:0045765
GO:0044092
GO:0051054
GO:0080135
GO:0071705
GO:0007167
GO:0031400
GO:0044706
GO:0060429
GO:2001026
GO:0015833
GO:0045860
GO:0048661
GO:0006352
GO:1903827
GO:0006887
GO:1901699
GO:0030099
GO:0046626
GO:0042886
GO:0060249
GO:0072539
GO:0001505
GO:0043405
GO:0031326
GO:0001655
GO:0001938
GO:0019219
GO:0008015
GO:0033993
GO:1901342
GO:0048660
GO:0003013
GO:1903034
GO:0051704
GO:0048659
GO:0009888
GO:0009056
GO:0023061
GO:0045184
GO:0006812
GO:0060135
GO:0046627
GO:0072538
GO:0006367
GO:0051130
GO:0060736
GO:0032102
GO:0051091
GO:1902895
GO:1900076
GO:1903672
GO:1900180
GO:0009653
GO:0001819
GO:0050918
GO:0048514
GO:0051641
GO:0035767
GO:1900077
GO:0006928
GO:0030001
GO:0042326
GO:0045927
GO:1903409
GO:0032228
GO:0001660
GO:0002366
GO:0019218
GO:0002263
GO:0045936
GO:0001763
GO:0010563
GO:0045471
GO:0046890
GO:1903706
GO:0001817
GO:0022603
GO:0030193
GO:1900182
GO:0010595
GO:0018193
GO:1900046
GO:0048545
GO:0044271
GO:0010942
GO:0002573
GO:0007623
GO:0006809
GO:0048646
GO:0048511
GO:0051241
GO:0010827
GO:0010556
GO:0051932
GO:0007077
GO:0050818
GO:0043536
GO:0016572
GO:0090050
GO:0030879
GO:0010632
GO:0046209
GO:0071375
GO:0007259
GO:0002446
GO:0051051
GO:0003073
GO:2001233
GO:0046879
GO:0071470
GO:1902893
GO:0030855
GO:2001057
GO:0032147
GO:0048589
GO:0001568
GO:0098657
GO:0048754
GO:0044267
GO:0034504
GO:2001234
GO:0045429
GO:0051047
GO:0099171
GO:0009914
GO:0051252
GO:0051092
GO:0043269
GO:0097696
GO:0034105
GO:1904407
GO:0001933
GO:0030168
GO:0002252
GO:0007568
GO:0072330
GO:0010035
GO:0030225
GO:0030850
GO:2001028
GO:0048732
GO:0002274
GO:0043065
GO:0097305
GO:0032874
GO:0009894
GO:0034654
GO:0015031
GO:0050865
GO:0070304
GO:0001944
GO:0048010
GO:0034762
GO:0043068
GO:0061614
GO:0002285
GO:0051090
GO:0031348
GO:0072358
GO:0030397
GO:0031649
GO:0051081
GO:0007596
GO:0040008
GO:0030072
GO:1901617
GO:0002444
GO:0042060
GO:0007599
GO:0006897
GO:0018130
GO:0042136
GO:0006351
GO:0055114
GO:0050817
GO:0042742
GO:0050730
GO:0019438
GO:1904707
GO:0002443
GO:1903426
GO:0043406
GO:0045637
GO:0006355
GO:0022408
GO:0050796
GO:1901575
GO:0018108
GO:0001936
GO:0050728
GO:0060749
GO:0061377
GO:0046883
GO:0018212
GO:0097659
GO:0033602
GO:2000112
GO:0001666
GO:0010631
GO:0043279
GO:0032774
GO:0072359
GO:1904659
GO:0090132
GO:0007005
GO:0061138
GO:0035265
GO:0043409
GO:0009617
GO:0043401
GO:0090130
GO:1903506
GO:0007268
GO:0098916
GO:1901653
GO:1902105
GO:0036293
GO:1903708
GO:0043491
GO:2001141
GO:0099537
GO:0008645
GO:0046686
GO:1903428
GO:0071900
GO:0019752
GO:0001935
GO:0044085
GO:0099536
GO:0051336
GO:0042093
GO:0015749
GO:0050866
GO:0022607
GO:0000122
GO:0034219
GO:0072089
GO:0034605
GO:0002294
GO:0050927
GO:0060444
GO:1903532
GO:0002287
GO:0002293
GO:0003014
GO:0046425
GO:1901615
GO:0045087
GO:0050926
GO:0032849
GO:1902202
GO:0051235
GO:0043086
GO:0022407
GO:0070482
GO:0032869
GO:0090181
GO:0044248
GO:0090276
GO:0046649
GO:0050804
GO:0032768
GO:0030073
GO:0099177
GO:0045428
GO:0031349
GO:0002292
GO:0016192
GO:0010468
GO:0051052
GO:0051222
GO:0008286
GO:1904892
GO:0002253
GO:0072091
GO:0050921
GO:0065003
GO:0017144
GO:0030155
GO:0071407
GO:0043436
GO:0033365
GO:0007584
GO:0009755
GO:2000300
GO:0032847
GO:0038033
GO:0070945
GO:1903305
GO:0050829
GO:0006972
GO:0048265
GO:1990776
GO:0009266
GO:0061045
GO:0002526
GO:0031669
GO:0032872
GO:0006082
GO:0046394
GO:0048608
GO:0043367
GO:0016053
GO:0031329
GO:0070302
GO:0061458
GO:0043457
GO:0048468
GO:0071902
GO:0150076
GO:1902803
GO:0062013
GO:1902107
GO:1903670
GO:0006996
GO:0048638
GO:0010543
GO:0060603
GO:0043271
GO:0043467
GO:0045834
GO:0042133
GO:0046165
GO:0050806
GO:0060402
GO:0044703
GO:0045088
GO:1904951
GO:0050663
GO:0055085
GO:0010594
GO:0018105
GO:0000187
GO:0042509
GO:0008643
GO:0009887
GO:0001667
GO:0032637
GO:0110110
GO:0032635
GO:0010038
GO:0045745
GO:1902235
GO:0032755
GO:1902930
GO:0002683
GO:0071396
GO:0006970
GO:0007260
GO:0014855
GO:0030947
GO:0050729
GO:0043933
GO:0051896
GO:0097237
GO:0071383
GO:0042446
GO:0051781
GO:0016125
GO:0009059
GO:0014072
GO:0043278
GO:0051924
GO:0045844
GO:0048636
GO:0090049
GO:0060401
GO:0034103
GO:1901863
GO:2000177
GO:0051960
GO:0031622
GO:0035405
GO:0038089
GO:0070944
GO:0009408
GO:0043535
GO:0007611
GO:0045740
GO:0048246
GO:0050900
GO:0032787
GO:0061024
GO:1903035
GO:0035821
GO:2000027
GO:0022414
GO:0000003
GO:1904705
GO:1990874
GO:0003018
GO:0031668
GO:0045776
GO:0018209
GO:0051302
GO:0002764
GO:2001242
GO:0035710
GO:0045639
GO:0016070
GO:2000648
GO:0044262
GO:0050714
GO:0035690
GO:0060627
GO:0017158
GO:0034613
GO:0060284
GO:0070727
GO:0008285
GO:0010876
GO:0051253
GO:0031620
GO:0034351
GO:0070943
GO:0002702
GO:0051707
GO:0030100
GO:0043207
GO:2001243
GO:0060045
GO:0008585
GO:0050810
GO:0046928
GO:0051897
GO:0050767
GO:0042119
GO:0009410
GO:0007162
GO:0030522
GO:0051403
GO:0046632
GO:0045892
GO:0036230
GO:0032309
GO:0016079
GO:0046545
GO:2001237
GO:0044089
GO:0002793
GO:0043542
GO:0002042
GO:0018107
GO:0034330
GO:0097193
GO:0002040
GO:0060443
GO:0071715
GO:1901571
GO:0031098
GO:0009607
GO:0043534
GO:0048639
GO:0002685
GO:0031652
GO:0032621
GO:0034350
GO:0035768
GO:0046322
GO:0070942
GO:1903897
GO:2000544
GO:2001225
GO:0051341
GO:0006998
GO:0072604
GO:0017157
GO:0050890
GO:0098693
GO:0030595
GO:0032386
GO:0009895
GO:0048806
GO:0043299
GO:0006733
GO:0018210
GO:0070588
GO:0007399
GO:0071363
GO:0002024
GO:0035766
GO:1904847
GO:1903507
GO:1902679
GO:0051209
GO:0051283
GO:0002275
GO:0007595
GO:0055023
GO:0051186
GO:0046717
GO:0051817
GO:0051345
GO:0042752
GO:0046660
GO:0051282
GO:0045540
GO:0050732
GO:0051966
GO:0106118
GO:1905517
GO:2000179
GO:0009612
GO:0034645
GO:0050707
GO:1903531
GO:0022612
GO:0031650
GO:0032230
GO:0038110
GO:0051712
GO:0051873
GO:0071472
GO:0032613
GO:0048146
GO:0050999
GO:0002761
GO:0051208
GO:0002237
GO:0071214
GO:0104004
GO:0007155
GO:0008637
GO:0045934
GO:1901215
GO:0060421
GO:0022610
GO:0060562
GO:0010629
GO:0070848
GO:0002687
GO:0014842
GO:0033604
GO:0042532
GO:0042538
GO:0042635
GO:0042659
GO:0047484
GO:0060397
GO:0071352
GO:1900103
GO:0002757
GO:0001541
GO:0002763
GO:0051937
GO:0007006
GO:0034763
GO:1903829
GO:0048008
GO:0097191
GO:0071496
GO:0042177
GO:0046330
GO:0001894
GO:0090066
GO:0051301
GO:0042110
GO:0042113
GO:0042445
GO:0007610
GO:0045861
GO:0048489
GO:0097480
GO:0097553
GO:0008406
GO:0030098
GO:0014841
GO:0014857
GO:0035791
GO:0051770
GO:0051852
GO:0070669
GO:1903729
GO:0003008
GO:0001836
GO:0010518
GO:0060688
GO:0017156
GO:0014013
GO:0045216
GO:0060043
GO:0070527
GO:0072594
GO:0006469
GO:0051588
GO:0006869
GO:0070059
GO:0045137
GO:0010638
GO:0044087
GO:0014856
GO:0034349
GO:0048012
GO:0051709
GO:0051883
GO:0071474
GO:0048699
GO:0001658
GO:0031640
GO:0044364
GO:0046324
GO:0050715
GO:0051048
GO:0009057
GO:0046631
GO:0050880
GO:0042593
GO:0032922
GO:0015850
GO:0033500
GO:0006066
GO:0035150
GO:0000302
GO:0035249
GO:0038034
GO:0097192
GO:0001977
GO:0032225
GO:0045780
GO:0046852
GO:0090335
GO:0090493
GO:0015718
GO:0050709
GO:0097479
GO:0050854
GO:0055025
GO:0002700
GO:0010675
GO:0038127
GO:0030217
GO:0046622
GO:0032675
GO:0017038
GO:0006801
GO:0006704
GO:0007635
GO:0030540
GO:0032930
GO:0051818
GO:0098542
GO:0002792
GO:0007612
GO:0019359
GO:0019363
GO:0010517
GO:0015844
GO:0051926
GO:0060675
GO:0044419
GO:0098609
GO:0008203
GO:0050777
GO:0006836
GO:0042180
GO:0051276
GO:0043312
GO:0061180
GO:0072171
GO:0006633
GO:0042542
GO:0033673
GO:0002283
GO:0072525
GO:0038083
GO:0071318
GO:0090330
GO:2000319
GO:0046323
GO:0060038
GO:0043524
GO:0002694
GO:0022411
GO:1902652
GO:0050795
GO:0070509
GO:0048729
GO:0010959
GO:0006732
GO:0007200
GO:0060193
GO:0007269
GO:0016202
GO:0010544
GO:0015669
GO:0030949
GO:0050860
GO:0051767
GO:0051769
GO:0060149
GO:0060967
GO:1901881
GO:0051098
GO:0099643
GO:0031670
GO:0033555
GO:0034121
GO:0042100
GO:0043407
GO:2001236
GO:0006091
GO:1901861
GO:1990845
GO:0006695
GO:0032413
GO:0072347
GO:1902653
GO:0034976
GO:0048634
GO:0003006
GO:0042391
GO:0006259
GO:0002052
GO:0002374
GO:0014046
GO:0014059
GO:0060602
GO:1902236
GO:0051881
GO:0022008
GO:0040013
GO:0046902
GO:0031327
GO:0016579
GO:0016126
GO:0048678
GO:0072078
GO:0033043
GO:0002227
GO:0032928
GO:0035162
GO:0036499
GO:0060396
GO:0070920
GO:0071498
GO:2000144
GO:2000316
GO:0051726
GO:0002673
GO:0048015
GO:0034109
GO:0051851
GO:0072088
GO:0043270
GO:0006986
GO:0099504
GO:0001759
GO:0045649
GO:0060065
GO:0071378
GO:0009890
GO:0002695
GO:0048017
GO:0007548
GO:0002009
GO:2000113
GO:0007049
GO:0032642
GO:0043154
GO:0055021
GO:0061333
GO:0072028
GO:0070661
GO:0045619
GO:0051348
GO:0034614
GO:0051649
GO:0030307
GO:0070646
GO:0010758
GO:0034123
GO:0051953
GO:0014068
GO:0046889
GO:0051702
GO:0001822
GO:0090287
GO:0034502
GO:0005996
GO:0030324
GO:0046328
GO:0048771
GO:0097529
GO:0002092
GO:0008211
GO:0010804
GO:0046697
GO:0060259
GO:1905564
GO:0032410
GO:1905897
GO:0060420
GO:0071621
GO:0090559
GO:0030323
GO:0043254
GO:0046427
GO:1904063
GO:0099003
GO:0001963
GO:0003071
GO:0006730
GO:0030194
GO:0034110
GO:0042759
GO:0046426
GO:0051894
GO:0060740
GO:1900048
GO:1900101
GO:1904385
GO:0042063
GO:0010821
GO:0015893
GO:0035966
GO:0032602
GO:0033138
GO:0048145
GO:0048144
GO:2000117
GO:2001235
GO:0002021
GO:0050820
GO:0060969
GO:1904894
GO:0019362
GO:0046496
GO:0072001
GO:0016570
GO:1903522
GO:0043902
GO:0015849
GO:0046942
GO:1905330
GO:0051259
GO:0015908
GO:0009651
GO:0050858
GO:0060512
GO:0002460
GO:0032496
GO:0044403
GO:0006325
GO:0050731
GO:0072524
GO:0045596
GO:0008209
GO:0042634
GO:0050482
GO:1903963
GO:0016042
GO:0032092
GO:0044070
GO:0072080
GO:1903076
GO:0006898
GO:0098655
GO:0016569
GO:0022600
GO:0060191
GO:0002768
GO:0051224
GO:0003401
GO:0010575
GO:0045822
GO:0070102
GO:0071480
GO:0072606
GO:2000778
GO:0010558
GO:0007589
GO:0019217
GO:0060993
GO:0061326
GO:0061564
GO:0002440
GO:0002697
GO:0001909
GO:0034766
GO:1901989
GO:0006979
GO:0046320
GO:0060338
GO:0070050
GO:2000142
GO:0060541
GO:1904950
GO:0001657
GO:0007631
GO:0006470
GO:1901214
GO:0072163
GO:0072164
GO:0098869
GO:0043281
GO:0002675
GO:0015872
GO:0033198
GO:1902692
GO:1903393
GO:1904893
GO:0097530
GO:0002699
GO:0006109
GO:0010721
GO:0019233
GO:0055024
GO:0038128
GO:0043368
GO:0071276
GO:1901099
GO:2001240
GO:0002218
GO:0007254
GO:0006275
GO:0030162
GO:0001823
GO:0006606
GO:0002385
GO:0010092
GO:0031128
GO:0032094
GO:0042554
GO:0045922
GO:1901890
GO:2000352
GO:0050868
GO:0006006
GO:0007015
GO:0002688
GO:0006939
GO:0032609
GO:0055017
GO:0010574
GO:0045777
GO:0097009
GO:2001024
GO:1901565
GO:0062014
GO:1990748
GO:0030336
GO:0043523
GO:0046777
GO:0001893
GO:0030224
GO:0045622
GO:0060416
GO:0071312
GO:0090322
GO:1901020
GO:1903131
GO:0051640
GO:0042303
GO:0042633
GO:0072009
GO:0006096
GO:1903578
GO:0032989
GO:0002251
GO:0003156
GO:0010453
GO:0010573
GO:0043243
GO:0090218
GO:0098801
GO:1905332
GO:1905521
GO:0007160
GO:0034329
GO:0060560
GO:0006757
GO:0046620
GO:1904019
GO:0006631
GO:0007613
GO:0030218
GO:0030968
GO:0060419
GO:0031331
GO:0001990
GO:0034405
GO:0042307
GO:0045124
GO:0045684
GO:0046676
GO:0051590
GO:1905898
GO:0009790
GO:0043393
GO:0001654
GO:0010906
GO:0098754
GO:1904375
GO:0042866
GO:1901222
GO:0150063
GO:0033280
GO:0050856
GO:1903523
GO:0010822
GO:0044270
GO:0070997
GO:2000146
GO:0048738
GO:0098662
GO:2000116
GO:0007569
GO:0009268
GO:0030890
GO:0033146
GO:0050433
GO:1904591
GO:0001952
GO:0002705
GO:0014066
GO:0060147
GO:0060966
GO:0048880
GO:0006839
GO:0043122
GO:0046434
GO:0006997
GO:0042176
GO:0001912
GO:0031952
GO:0038084
GO:1903170
GO:0033135
GO:0051928
GO:0034101
GO:0120036
GO:0046031
GO:1903038
GO:0002639
GO:0034122
GO:0050432
GO:0050873
GO:0090278
GO:1903580
GO:0055067
GO:0008360
GO:0034620
GO:0010863
GO:0021983
GO:0003158
GO:0010256
GO:0051271
GO:0035296
GO:0051170
GO:0097746
GO:0003044
GO:0009409
GO:0035094
GO:2001239
GO:0060359
GO:0001172
GO:0005988
GO:0005989
GO:0007231
GO:0009822
GO:0010979
GO:0010980
GO:0014038
GO:0014858
GO:0019050
GO:0023021
GO:0030185
GO:0030200
GO:0032227
GO:0032425
GO:0033076
GO:0034140
GO:0035633
GO:0035938
GO:0038086
GO:0038091
GO:0038183
GO:0039526
GO:0043309
GO:0043402
GO:0043634
GO:0045726
GO:0046013
GO:0046351
GO:0050955
GO:0050968
GO:0051365
GO:0051586
GO:0051944
GO:0060083
GO:0060154
GO:0060523
GO:0060748
GO:0060769
GO:0060948
GO:0061110
GO:0070837
GO:0070949
GO:0072566
GO:0089700
GO:0090065
GO:0090198
GO:0090360
GO:0090361
GO:0097532
GO:0097533
GO:0098920
GO:0098921
GO:1900369
GO:1901895
GO:1902214
GO:1902226
GO:1903614
GO:1904880
GO:2000338
GO:2000520
GO:2000705
GO:2000864
GO:2001189
GO:0045165
GO:0051402
GO:0052548
GO:0019318
GO:0031334
GO:0001754
GO:1900274
GO:1903573
GO:0030518
GO:0032355
GO:1900542
GO:0045089
GO:0045787
GO:0048872
GO:0030030
GO:0006165
GO:0002833
GO:0014014
GO:0045058
GO:0045581
GO:0046850
GO:0050922
GO:0071675
GO:0014706
GO:1901361
GO:0031330
GO:0046651
GO:0045598
GO:0046939
GO:0009108
GO:0006111
GO:0006984
GO:0014075
GO:0032757
GO:0071354
GO:0090199
GO:1900015
GO:1904036
GO:0032943
GO:0006140
GO:0007586
GO:0051250
GO:0009135
GO:0009179
GO:0008542
GO:0042743
GO:0043370
GO:0016054
GO:0046395
GO:0009185
GO:0035967
GO:2000241
GO:0031050
GO:0042220
GO:0051452
GO:0070918
GO:0101023
GO:1903307
GO:1903727
GO:1905562
GO:2001258
GO:0045785
GO:0009267
GO:0071901
GO:0000902
GO:0007249
GO:0051650
GO:0008584
GO:0035304
GO:0002534
GO:0030195
GO:0045981
GO:0048260
GO:1900544
GO:0014065
GO:0046546
GO:0009896
GO:0060537
GO:0031175
GO:0045580
GO:0051384
GO:0060968
GO:0032409
GO:0001774
GO:0002269
GO:0014009
GO:0031343
GO:0045851
GO:0070741
GO:1900047
GO:0072073
GO:0001777
GO:0002159
GO:0002677
GO:0003104
GO:0006680
GO:0007418
GO:0010730
GO:0015670
GO:0021769
GO:0021938
GO:0030167
GO:0031117
GO:0031394
GO:0032079
GO:0032423
GO:0032431
GO:0033668
GO:0038189
GO:0043622
GO:0043633
GO:0045113
GO:0045356
GO:0046898
GO:0048808
GO:0051620
GO:0052041
GO:0052490
GO:0060158
GO:0060160
GO:0060319
GO:0060737
GO:0060750
GO:0071284
GO:0090210
GO:0090598
GO:0097029
GO:0097680
GO:0099533
GO:0099703
GO:1900086
GO:1900133
GO:1900738
GO:1902566
GO:1903899
GO:1904016
GO:1904751
GO:1904849
GO:1990441
GO:1990911
GO:2000546
GO:2000587
GO:0045807
GO:0052547
GO:0001954
GO:0045620
GO:0050702
GO:0070228
GO:0150077
GO:0002429
GO:0072006
GO:0051249
GO:0002720
GO:0007566
GO:0007632
GO:0051353
GO:1901799
GO:0098660
GO:0061351
GO:1903169
GO:0044282
GO:0030036
GO:0002262
GO:0046456
GO:0050819
GO:0050994
GO:0043900
GO:0002250
GO:0002224
GO:0006090
GO:0019637
GO:0010524
GO:0042304
GO:0008277
GO:0051648
GO:0050768
GO:0035264
GO:0002090
GO:0009435
GO:0010332
GO:0032615
GO:0032722
GO:0042306
GO:0061844
GO:0031647
GO:0006754
GO:1905952
GO:1902808
GO:0001764
GO:0006710
GO:0007008
GO:0031999
GO:0032077
GO:0032741
GO:0035442
GO:0038171
GO:0042321
GO:0042938
GO:0045040
GO:0045112
GO:0052150
GO:0060232
GO:0060591
GO:0060681
GO:0060751
GO:0070948
GO:0071027
GO:0071028
GO:0071224
GO:0071502
GO:0071651
GO:0072656
GO:0090259
GO:0090271
GO:0090325
GO:0099541
GO:0099542
GO:0106071
GO:1900084
GO:1900368
GO:1900736
GO:1902219
GO:1902339
GO:1903898
GO:1903969
GO:1903972
GO:1905448
GO:1990264
GO:2000646
GO:2000697
GO:0051346
GO:0009132
GO:0071346
GO:0030520
GO:0030888
GO:0045453
GO:0045824
GO:0090183
GO:1902041
GO:0000723
GO:0045931
GO:0031960
GO:0007405
GO:0032370
GO:1904589
GO:0001906
GO:0007417
GO:0046530
GO:0061900
GO:0090303
GO:2000351
GO:2000514
GO:0090068
GO:0010469
GO:0034612
GO:0043488
GO:0005975
GO:0030593
GO:0046824
GO:0050701
GO:0009206
GO:0046034
GO:0010564
GO:0009145
GO:0046661
GO:0044057
GO:0006027
GO:0010803
GO:0046888
GO:0048645
GO:0051453
GO:0051893
GO:0090109
GO:0009314
GO:0001818
GO:0051961
GO:0007188
GO:0051100
GO:0034655
GO:0002637
GO:0032729
GO:0043550
GO:2001244
GO:0043487
GO:0001999
GO:0002001
GO:0002278
GO:0002447
GO:0007195
GO:0016098
GO:0021853
GO:0021937
GO:0032430
GO:0034137
GO:0038145
GO:0042908
GO:0043308
GO:0044531
GO:0044532
GO:0045349
GO:0045354
GO:0045899
GO:0051582
GO:0052040
GO:0052248
GO:0052433
GO:0060405
GO:0060526
GO:0060527
GO:0060685
GO:0060696
GO:0061419
GO:0071608
GO:0071640
GO:0071839
GO:0090166
GO:0097475
GO:0110112
GO:1901727
GO:1902218
GO:1903613
GO:1904936
GO:1905323
GO:2001188
GO:2001268
GO:2001280
GO:0009201
GO:0071466
GO:0006026
GO:0036498
GO:0042108
GO:0046637
GO:1903037
GO:0046907
GO:0051262
GO:0034599
GO:0001910
GO:0007588
GO:0015909
GO:2000378
GO:0032200
GO:0071248
GO:0002758
GO:0030641
GO:0035924
GO:0072577
GO:0009166
GO:0001959
GO:0009566
GO:0006635
GO:2000573
GO:0043433
GO:0043123
GO:0007004
GO:0040014
GO:0042531
GO:0070227
GO:1903051
GO:1903391
GO:0002696
GO:0034341
GO:0071478
GO:0007346
GO:0002741
GO:0006685
GO:0009698
GO:0009750
GO:0009804
GO:0009820
GO:0010760
GO:0021894
GO:0031077
GO:0032226
GO:0034141
GO:0035771
GO:0035795
GO:0038001
GO:0043307
GO:0045359
GO:0045630
GO:0045650
GO:0046477
GO:0048842
GO:0060331
GO:0060336
GO:0060558
GO:0060687
GO:0061087
GO:0061370
GO:0071025
GO:0071475
GO:0098917
GO:1900222
GO:1901509
GO:1901857
GO:1903896
GO:1904747
GO:2000553
GO:0016311
GO:0030163
GO:0050863
GO:0050805
GO:0071674
GO:1903524
GO:0009127
GO:0009168
GO:0042594
GO:0120035
GO:0006909
GO:0048609
GO:0009142
GO:1901292
GO:0045454
GO:0071479
GO:0051188
GO:0071222
GO:1901136
GO:0043112
GO:1904062
GO:0019953
GO:0050871
GO:0007187
GO:0010565
GO:0061013
GO:0016049
GO:1902903
GO:0032504
GO:0031344
GO:0009205
GO:0038061
GO:0001960
GO:0019674
GO:0043507
GO:0051952
GO:1901879
GO:1903036
GO:0032535
GO:1903047
GO:0006914
GO:0051493
GO:0061919
GO:0009167
GO:0051099
GO:1905475
GO:0044265
GO:0048666
GO:0002532
GO:0032677
GO:0035019
GO:0043627
GO:0050710
GO:0051651
GO:1990266
GO:0090407
GO:0009126
GO:0046700
GO:0009199
GO:0050867
GO:0001547
GO:0002866
GO:0007270
GO:0008627
GO:0010727
GO:0014832
GO:0014848
GO:0021940
GO:0030422
GO:0031666
GO:0032071
GO:0032075
GO:0032661
GO:0033085
GO:0035926
GO:0038114
GO:0045350
GO:0045357
GO:0046602
GO:0051584
GO:0051715
GO:0051823
GO:0051940
GO:0060056
GO:0060073
GO:0060215
GO:0060290
GO:0071447
GO:0071476
GO:0075713
GO:0090045
GO:0098756
GO:0098757
GO:0098926
GO:0099527
GO:1901894
GO:1902669
GO:1902949
GO:1903862
GO:1904749
GO:1905446
GO:2000586
GO:0060759
GO:0071219
GO:0021536
GO:0016032
GO:0009144
GO:0031589
GO:0006278
GO:0032481
GO:0070373
GO:0002703
GO:0016052
GO:1902905
GO:0007265
GO:0051093
GO:0006110
GO:0031100
GO:1901224
GO:0009156
GO:0009117
GO:0006885
GO:0015837
GO:0021954
GO:0031397
GO:0019439
GO:0007159
GO:0044242
GO:0001101
GO:0008306
GO:0030811
GO:0033143
GO:0045685
GO:0048708
GO:0060761
GO:0071260
GO:0090398
GO:0034220
GO:0009161
GO:1901654
GO:0002676
GO:0002934
GO:0005984
GO:0006678
GO:0010728
GO:0014010
GO:0019043
GO:0019852
GO:0021826
GO:0021830
GO:0021843
GO:0034139
GO:0034145
GO:0034163
GO:0035672
GO:0038113
GO:0038155
GO:0043084
GO:0043129
GO:0045542
GO:0045898
GO:0048149
GO:0048845
GO:0050861
GO:0051918
GO:0051967
GO:0060124
GO:0060453
GO:0060556
GO:0060677
GO:0060742
GO:0060768
GO:0060982
GO:0070561
GO:0071355
GO:0071394
GO:0071649
GO:0072608
GO:0090269
GO:0090270
GO:0097084
GO:0106120
GO:1900122
GO:1903715
GO:1904685
GO:1905709
GO:2000302
GO:2000320
GO:2000321
GO:2000644
GO:2001138
GO:2001140
GO:0030029
GO:0071897
GO:0001570
GO:0055013
GO:1903008
GO:1905954
GO:0006753
GO:0097164
GO:0001708
GO:0010833
GO:0097756
GO:0016051
GO:0031099
GO:0071241
GO:0006508
GO:1902806
GO:0009141
GO:0003151
GO:0030004
GO:0050886
GO:1903363
GO:2001023
GO:0009124
GO:0031396
GO:0002221
GO:0030182
GO:0009150
GO:0051129
GO:0002690
GO:0007045
GO:0015696
GO:0045682
GO:0046849
GO:0048041
GO:0051899
GO:0002064
GO:0034764
GO:0050670
[truncated: 673 more rows]

## Sheet: MF
ID	Description	GeneRatio	BgRatio	pvalue	p.adjust	qvalue	geneID	Count	ONT
GO:0004089	carbonate dehydratase activity	6/65	15/16967	1.21561e-11	5.76198e-09	3.17337e-09	CA2/CA7/CA1/CA6/CA14/CA4	6	MF
GO:0046914	transition metal ion binding	21/65	1051/16967	1.56058e-10	3.69858e-08	2.03697e-08	SCO2/NR3C2/AR/ESR1/ALB/RORC/CYP2D6/NR3C1/MMP9/PTPN1/VDR/PRKCA/PRKCB/PRKCG/CYP19A1/CA2/CA7/CA1/CA6/CA14/CA4	21	MF
GO:0008270	zinc ion binding	17/65	799/16967	5.1742e-09	6.71122e-07	3.69616e-07	NR3C2/AR/ESR1/RORC/NR3C1/MMP9/PTPN1/VDR/PRKCA/PRKCB/PRKCG/CA2/CA7/CA1/CA6/CA14/CA4	17	MF
GO:0016835	carbon-oxygen lyase activity	7/65	66/16967	5.66348e-09	6.71122e-07	3.69616e-07	XRCC6/CA2/CA7/CA1/CA6/CA14/CA4	7	MF
GO:0008144	drug binding	23/65	1658/16967	2.00013e-08	1.33792e-06	7.36851e-07	YARS1/NOS2/HK2/XRCC6/HBB/KIF11/ALB/DRD2/CYP2D6/KDR/HSP90AA1/CDK1/VDR/PRKCD/PRKCA/PRKCB/PRKCG/TRPV4/NLRP3/ABCB11/TRPV1/CYP19A1/CNR1	23	MF
GO:0004879	nuclear receptor activity	6/65	46/16967	2.07391e-08	1.33792e-06	7.36851e-07	AR/ESR1/STAT3/RORC/NR3C1/VDR	6	MF
GO:0098531	transcription factor activity, direct ligand regulated sequence-specific DNA binding	6/65	46/16967	2.07391e-08	1.33792e-06	7.36851e-07	AR/ESR1/STAT3/RORC/NR3C1/VDR	6	MF
GO:0005102	signaling receptor binding	21/65	1386/16967	2.25809e-08	1.33792e-06	7.36851e-07	AR/ESR1/YARS1/NOS2/STAT3/DRD2/IL2/VEGFA/FGF1/FGF2/F2/KDR/PTPN1/TLR9/LGALS3/VDR/PRKCA/PRKCB/F2RL1/PLA2G1B/PTPN2	21	MF
GO:0005496	steroid binding	7/65	83/16967	2.86933e-08	1.4545e-06	8.01057e-07	NR3C2/AR/ESR1/HSD11B2/RORC/NR3C1/VDR	7	MF
GO:0016836	hydro-lyase activity	6/65	49/16967	3.06856e-08	1.4545e-06	8.01057e-07	CA2/CA7/CA1/CA6/CA14/CA4	6	MF
GO:0003707	steroid hormone receptor activity	6/65	54/16967	5.58349e-08	2.40598e-06	1.32508e-06	NR3C2/AR/ESR1/RORC/NR3C1/VDR	6	MF
GO:0043168	anion binding	27/65	2573/16967	2.62426e-07	1.03658e-05	5.70892e-06	OGT/YARS1/ACADVL/NOS2/HK2/XRCC6/KIF11/ALB/VEGFA/FGF1/FGF2/F2/KDR/HSP90AA1/CDK1/VDR/PRKCD/PRKCA/PRKCB/HMGCR/PRKCG/TRPV4/PLA2G1B/NLRP3/ABCB11/TRPV1/SQLE	27	MF
GO:0004697	protein kinase C activity	4/65	16/16967	3.44843e-07	1.25735e-05	6.92479e-06	PRKCD/PRKCA/PRKCB/PRKCG	4	MF
GO:0036094	small molecule binding	25/65	2340/16967	6.59982e-07	2.23451e-05	1.23064e-05	YARS1/ACADVL/NOS2/HK2/XRCC6/HBB/KIF11/ALB/HSD11B2/KDR/HSP90AA1/CDK1/VDR/PRKCD/PRKCA/PRKCB/HMGCR/PRKCG/TRPV4/PLA2G1B/NLRP3/ABCB11/TRPV1/SQLE/CYP19A1	25	MF
GO:0008289	lipid binding	13/65	643/16967	7.87379e-07	2.48812e-05	1.37032e-05	NR3C2/AR/OGT/ESR1/ALB/HSD11B2/RORC/IL2/F2/NR3C1/VDR/TRPV4/TRPV1	13	MF
GO:0097367	carbohydrate derivative binding	23/65	2090/16967	1.3644e-06	4.04202e-05	2.22612e-05	YARS1/NOS2/HK2/XRCC6/KIF11/IL2/VEGFA/FGF1/FGF2/HPSE/F2/KDR/HSP90AA1/LGALS4/CDK1/PRKCD/PRKCA/PRKCB/PRKCG/TRPV4/NLRP3/ABCB11/TRPV1	23	MF
GO:0016829	lyase activity	7/65	168/16967	3.53674e-06	9.77851e-05	5.38545e-05	XRCC6/CA2/CA7/CA1/CA6/CA14/CA4	7	MF
GO:0043169	cation binding	33/65	4133/16967	3.71336e-06	9.77851e-05	5.38545e-05	SCO2/NR3C2/AR/ESR1/NOS2/HBB/ALB/RORC/DRD2/CYP2D6/F2/NR3C1/MMP9/PTPN1/GLI1/VDR/PRKCD/PRKCA/PRKCB/PTGS2/PRKCG/TRPV4/SLC6A2/PLA2G1B/TRPV1/CYP19A1/CA2/CA7/CA1/TERT/CA6/CA14/CA4	33	MF
GO:0003824	catalytic activity	36/65	4828/16967	4.67992e-06	0.000116752	6.43003e-05	EXOSC9/SCO2/OGT/ACADVL/NOS2/HK2/XRCC6/HBB/HSD11B2/HSD11B1/CYP2D6/HPSE/F2/KDR/MMP9/PTPN1/HSP90AA1/CDK1/PRKCD/PRKCA/PRKCB/PTGS2/HMGCR/PRKCG/PLA2G1B/ABCB11/PTPN2/SQLE/CYP19A1/CA2/CA7/CA1/TERT/CA6/CA14/CA4	36	MF
GO:0019900	kinase binding	12/65	647/16967	5.3919e-06	0.000127788	7.03785e-05	ESR1/KIF11/STAT3/BCL2L1/NR3C1/PTPN1/HSP90AA1/PRKCD/PRKCB/SLC2A1/TRPV4/PTPN2	12	MF
GO:0046872	metal ion binding	32/65	4068/16967	8.3697e-06	0.000188916	0.000104044	SCO2/NR3C2/AR/ESR1/NOS2/HBB/ALB/RORC/CYP2D6/F2/NR3C1/MMP9/PTPN1/GLI1/VDR/PRKCD/PRKCA/PRKCB/PTGS2/PRKCG/TRPV4/SLC6A2/PLA2G1B/TRPV1/CYP19A1/CA2/CA7/CA1/TERT/CA6/CA14/CA4	32	MF
GO:0019901	protein kinase binding	11/65	568/16967	9.32311e-06	0.000200871	0.000110628	ESR1/KIF11/STAT3/BCL2L1/NR3C1/PTPN1/HSP90AA1/PRKCD/PRKCB/TRPV4/PTPN2	11	MF
GO:0042802	identical protein binding	19/65	1670/16967	9.78169e-06	0.000201588	0.000111023	ESR1/NOS2/ALB/STAT3/BCL2L1/DRD2/VEGFA/KDR/MMP9/JUN/TLR9/HSP90AA1/PTGS2/HMGCR/SLC2A1/TRPV4/NLRP3/TRPV1/TERT	19	MF
GO:0035173	histone kinase activity	3/65	14/16967	1.89537e-05	0.000374335	0.000206163	CDK1/PRKCA/PRKCB	3	MF
GO:0016491	oxidoreductase activity	11/65	662/16967	3.85147e-05	0.000690481	0.000380278	SCO2/ACADVL/NOS2/HBB/HSD11B2/HSD11B1/CYP2D6/PTGS2/HMGCR/SQLE/CYP19A1	11	MF
GO:0000166	nucleotide binding	20/65	2012/16967	3.90496e-05	0.000690481	0.000380278	YARS1/ACADVL/NOS2/HK2/XRCC6/KIF11/HSD11B2/KDR/HSP90AA1/CDK1/PRKCD/PRKCA/PRKCB/HMGCR/PRKCG/TRPV4/NLRP3/ABCB11/TRPV1/SQLE	20	MF
GO:1901265	nucleoside phosphate binding	20/65	2013/16967	3.93312e-05	0.000690481	0.000380278	YARS1/ACADVL/NOS2/HK2/XRCC6/KIF11/HSD11B2/KDR/HSP90AA1/CDK1/PRKCD/PRKCA/PRKCB/HMGCR/PRKCG/TRPV4/NLRP3/ABCB11/TRPV1/SQLE	20	MF
GO:0048037	cofactor binding	9/65	438/16967	4.16367e-05	0.000704849	0.000388191	ACADVL/NOS2/ALB/HSD11B2/CYP2D6/PTGS2/HMGCR/SQLE/CYP19A1	9	MF
GO:0001085	RNA polymerase II transcription factor binding	5/65	113/16967	7.20191e-05	0.0011379	0.000626693	EXOSC9/AR/ESR1/STAT3/JUN	5	MF
GO:0005178	integrin binding	5/65	113/16967	7.20191e-05	0.0011379	0.000626693	FGF1/FGF2/KDR/PRKCA/PTPN2	5	MF
GO:0070851	growth factor receptor binding	5/65	121/16967	9.9627e-05	0.00152333	0.000838965	IL2/VEGFA/FGF1/FGF2/TLR9	5	MF
GO:0004064	arylesterase activity	2/65	5/16967	0.000143443	0.00208375	0.00114761	CA2/CA1	2	MF
GO:0019825	oxygen binding	3/65	27/16967	0.000146979	0.00208375	0.00114761	HBB/ALB/CYP19A1	3	MF
GO:0043565	sequence-specific DNA binding	12/65	908/16967	0.000149467	0.00208375	0.00114761	NR3C2/AR/ESR1/XRCC6/STAT3/RORC/NR3C1/JUN/GLI1/TLR9/VDR/NLRP3	12	MF
GO:0016705	oxidoreductase activity, acting on paired donors, with incorporation or reduction of molecular oxygen	5/65	137/16967	0.00017862	0.00233938	0.0012884	NOS2/CYP2D6/PTGS2/SQLE/CYP19A1	5	MF
GO:0060089	molecular transducer activity	15/65	1381/16967	0.000179144	0.00233938	0.0012884	NR3C2/AR/ESR1/RORC/DRD2/F2/KDR/NR3C1/TLR9/CDK1/VDR/F2RL1/TRPV4/TRPV1/CNR1	15	MF
GO:0042056	chemoattractant activity	3/65	29/16967	0.000182609	0.00233938	0.0012884	VEGFA/FGF2/LGALS3	3	MF
GO:0000978	RNA polymerase II proximal promoter sequence-specific DNA binding	8/65	432/16967	0.000234495	0.00292502	0.00161094	AR/ESR1/STAT3/RORC/NR3C1/JUN/GLI1/VDR	8	MF
GO:0008083	growth factor activity	5/65	147/16967	0.000247949	0.00301354	0.00165969	IL2/VEGFA/FGF1/FGF2/F2	5	MF
GO:0019899	enzyme binding	18/65	1941/16967	0.000261121	0.00309428	0.00170416	AR/ESR1/KIF11/STAT3/BCL2L1/NR3C1/PTPN1/JUN/HSP90AA1/LGALS3/PRKCD/PRKCA/PRKCB/PTGS2/HMGCR/SLC2A1/TRPV4/PTPN2	18	MF
GO:0008134	transcription factor binding	9/65	564/16967	0.000282755	0.00326892	0.00180034	EXOSC9/AR/ESR1/STAT3/JUN/VDR/PRKCB/NLRP3/TERT	9	MF
GO:0030235	nitric-oxide synthase regulator activity	2/65	7/16967	0.000299743	0.00330414	0.00181973	ESR1/HSP90AA1	2	MF
GO:0035184	histone threonine kinase activity	2/65	7/16967	0.000299743	0.00330414	0.00181973	PRKCA/PRKCB	2	MF
GO:0005524	ATP binding	15/65	1451/16967	0.000307368	0.00331119	0.00182362	YARS1/HK2/XRCC6/KIF11/KDR/HSP90AA1/CDK1/PRKCD/PRKCA/PRKCB/PRKCG/TRPV4/NLRP3/ABCB11/TRPV1	15	MF
GO:0000987	proximal promoter sequence-specific DNA binding	8/65	452/16967	0.000318076	0.0033504	0.00184521	AR/ESR1/STAT3/RORC/NR3C1/JUN/GLI1/VDR	8	MF
GO:0004497	monooxygenase activity	4/65	86/16967	0.000329102	0.00339119	0.00186768	NOS2/CYP2D6/SQLE/CYP19A1	4	MF
GO:0032559	adenyl ribonucleotide binding	15/65	1502/16967	0.000445242	0.00439976	0.00242314	YARS1/HK2/XRCC6/KIF11/KDR/HSP90AA1/CDK1/PRKCD/PRKCA/PRKCB/PRKCG/TRPV4/NLRP3/ABCB11/TRPV1	15	MF
GO:0050662	coenzyme binding	6/65	257/16967	0.000445545	0.00439976	0.00242314	ACADVL/NOS2/ALB/HSD11B2/HMGCR/SQLE	6	MF
GO:0030554	adenyl nucleotide binding	15/65	1509/16967	0.000467813	0.00446051	0.0024566	YARS1/HK2/XRCC6/KIF11/KDR/HSP90AA1/CDK1/PRKCD/PRKCA/PRKCB/PRKCG/TRPV4/NLRP3/ABCB11/TRPV1	15	MF
GO:0038023	signaling receptor activity	14/65	1344/16967	0.000470518	0.00446051	0.0024566	NR3C2/AR/ESR1/RORC/DRD2/F2/KDR/NR3C1/TLR9/VDR/F2RL1/TRPV4/TRPV1/CNR1	14	MF
GO:0032052	bile acid binding	2/65	9/16967	0.000511307	0.00475215	0.00261722	VDR/PLA2G1B	2	MF
GO:0020037	heme binding	4/65	106/16967	0.000727063	0.00662745	0.00365003	NOS2/CYP2D6/PTGS2/CYP19A1	4	MF
GO:0031072	heat shock protein binding	4/65	108/16967	0.000779877	0.00697475	0.0038413	FGF1/KDR/NR3C1/CDK1	4	MF
GO:0044877	protein-containing complex binding	11/65	938/16967	0.000798912	0.00701267	0.00386219	XRCC6/FGF1/FGF2/KDR/MMP9/PTPN1/HSP90AA1/LGALS3/PRKCA/TRPV4/PTPN2	11	MF
GO:0042803	protein homodimerization activity	10/65	809/16967	0.000950702	0.00819333	0.00451242	NOS2/STAT3/DRD2/VEGFA/JUN/TLR9/HSP90AA1/PTGS2/HMGCR/TERT	10	MF
GO:0005539	glycosaminoglycan binding	5/65	199/16967	0.00098555	0.00834197	0.00459429	VEGFA/FGF1/FGF2/F2/NLRP3	5	MF
GO:0046906	tetrapyrrole binding	4/65	116/16967	0.00101844	0.00835675	0.00460243	NOS2/CYP2D6/PTGS2/CYP19A1	4	MF
GO:0032553	ribonucleotide binding	16/65	1804/16967	0.00102256	0.00835675	0.00460243	YARS1/NOS2/HK2/XRCC6/KIF11/KDR/HSP90AA1/CDK1/PRKCD/PRKCA/PRKCB/PRKCG/TRPV4/NLRP3/ABCB11/TRPV1	16	MF
GO:0005126	cytokine receptor binding	5/65	210/16967	0.00125222	0.0100602	0.00554062	YARS1/STAT3/IL2/VEGFA/TLR9	5	MF
GO:0003682	chromatin binding	7/65	437/16967	0.00137664	0.0108755	0.0059896	AR/ESR1/STAT3/JUN/GLI1/CDK1/PRKCB	7	MF
GO:0033293	monocarboxylic acid binding	3/65	59/16967	0.00149692	0.0116318	0.00640614	ALB/VDR/PLA2G1B	3	MF
GO:0019903	protein phosphatase binding	4/65	132/16967	0.00164188	0.0125524	0.00691316	STAT3/PTPN1/LGALS3/HMGCR	4	MF
GO:0000977	RNA polymerase II regulatory region sequence-specific DNA binding	8/65	594/16967	0.00187444	0.0137832	0.00759102	AR/ESR1/STAT3/RORC/NR3C1/JUN/GLI1/VDR	8	MF
GO:0001012	RNA polymerase II regulatory region DNA binding	8/65	596/16967	0.0019143	0.0137832	0.00759102	AR/ESR1/STAT3/RORC/NR3C1/JUN/GLI1/VDR	8	MF
GO:0035639	purine ribonucleoside triphosphate binding	15/65	1732/16967	0.00192938	0.0137832	0.00759102	YARS1/HK2/XRCC6/KIF11/KDR/HSP90AA1/CDK1/PRKCD/PRKCA/PRKCB/PRKCG/TRPV4/NLRP3/ABCB11/TRPV1	15	MF
GO:0044212	transcription regulatory region DNA binding	9/65	739/16967	0.00193037	0.0137832	0.00759102	AR/ESR1/XRCC6/STAT3/RORC/NR3C1/JUN/GLI1/VDR	9	MF
GO:0001067	regulatory region nucleic acid binding	9/65	740/16967	0.00194826	0.0137832	0.00759102	AR/ESR1/XRCC6/STAT3/RORC/NR3C1/JUN/GLI1/VDR	9	MF
GO:0016209	antioxidant activity	3/65	65/16967	0.00197872	0.0137928	0.00759631	HBB/ALB/PTGS2	3	MF
GO:0003690	double-stranded DNA binding	9/65	744/16967	0.00202116	0.0138845	0.00764681	AR/ESR1/XRCC6/STAT3/RORC/NR3C1/JUN/GLI1/VDR	9	MF
GO:0001091	RNA polymerase II basal transcription factor binding	2/65	18/16967	0.00212525	0.014391	0.00792576	AR/ESR1	2	MF
GO:0050660	flavin adenine dinucleotide binding	3/65	67/16967	0.00215833	0.0144092	0.00793575	ACADVL/NOS2/SQLE	3	MF
GO:0035257	nuclear hormone receptor binding	4/65	147/16967	0.00243104	0.0160044	0.0088143	ESR1/STAT3/VDR/PRKCB	4	MF
GO:0008201	heparin binding	4/65	148/16967	0.00249146	0.0161774	0.00890963	VEGFA/FGF1/FGF2/F2	4	MF
GO:0032555	purine ribonucleotide binding	15/65	1790/16967	0.00266679	0.0170818	0.00940772	YARS1/HK2/XRCC6/KIF11/KDR/HSP90AA1/CDK1/PRKCD/PRKCA/PRKCB/PRKCG/TRPV4/NLRP3/ABCB11/TRPV1	15	MF
GO:0017076	purine nucleotide binding	15/65	1798/16967	0.00278493	0.0176008	0.00969352	YARS1/HK2/XRCC6/KIF11/KDR/HSP90AA1/CDK1/PRKCD/PRKCA/PRKCB/PRKCG/TRPV4/NLRP3/ABCB11/TRPV1	15	MF
GO:0001223	transcription coactivator binding	2/65	21/16967	0.0028955	0.0178243	0.0098166	ESR1/TERT	2	MF
GO:0070330	aromatase activity	2/65	21/16967	0.0028955	0.0178243	0.0098166	CYP2D6/CYP19A1	2	MF
GO:0000976	transcription regulatory region sequence-specific DNA binding	8/65	644/16967	0.00309041	0.0187802	0.0103431	AR/ESR1/STAT3/RORC/NR3C1/JUN/GLI1/VDR	8	MF
GO:0046983	protein dimerization activity	12/65	1285/16967	0.00318929	0.0191357	0.0105389	AR/NOS2/STAT3/DRD2/VEGFA/HPSE/JUN/TLR9/HSP90AA1/PTGS2/HMGCR/TERT	12	MF
GO:0016712	oxidoreductase activity, acting on paired donors, with incorporation or reduction of molecular oxygen, reduced flavin or flavoprotein as one donor, and incorporation of one atom of oxygen	2/65	23/16967	0.00347123	0.020567	0.0113272	CYP2D6/CYP19A1	2	MF
GO:1990782	protein tyrosine kinase binding	3/65	80/16967	0.00357318	0.0209097	0.0115159	PTPN1/HSP90AA1/PTPN2	3	MF
GO:0042562	hormone binding	3/65	81/16967	0.00370055	0.021391	0.0117809	AR/NR3C1/VDR	3	MF
GO:1990837	sequence-specific double-stranded DNA binding	8/65	674/16967	0.00407294	0.0225748	0.0124329	AR/ESR1/STAT3/RORC/NR3C1/JUN/GLI1/VDR	8	MF
GO:0048018	receptor ligand activity	6/65	397/16967	0.00407971	0.0225748	0.0124329	IL2/VEGFA/FGF1/FGF2/F2/LGALS3	6	MF
GO:0051427	hormone receptor binding	4/65	170/16967	0.00409568	0.0225748	0.0124329	ESR1/STAT3/VDR/PRKCB	4	MF
GO:0005104	fibroblast growth factor receptor binding	2/65	25/16967	0.00409584	0.0225748	0.0124329	FGF1/FGF2	2	MF
GO:0031406	carboxylic acid binding	4/65	176/16967	0.00463132	0.0251057	0.0138268	NOS2/ALB/VDR/PLA2G1B	4	MF
GO:0035258	steroid hormone receptor binding	3/65	88/16967	0.00466999	0.0251057	0.0138268	ESR1/STAT3/PRKCB	3	MF
GO:0019902	phosphatase binding	4/65	177/16967	0.00472496	0.0251057	0.0138268	STAT3/PTPN1/LGALS3/HMGCR	4	MF
GO:0005262	calcium channel activity	3/65	89/16967	0.00481981	0.0251057	0.0138268	TRPV4/TRPV1/CNR1	3	MF
GO:0043177	organic acid binding	4/65	178/16967	0.00481987	0.0251057	0.0138268	NOS2/ALB/VDR/PLA2G1B	4	MF
GO:0030332	cyclin binding	2/65	28/16967	0.00512277	0.0263934	0.014536	XRCC6/CDK1	2	MF
GO:0033764	steroid dehydrogenase activity, acting on the CH-OH group of donors, NAD or NADP as acceptor	2/65	29/16967	0.00548871	0.0276771	0.015243	HSD11B2/HSD11B1	2	MF
GO:0051721	protein phosphatase 2A binding	2/65	29/16967	0.00548871	0.0276771	0.015243	PTPN1/HMGCR	2	MF
GO:0030545	receptor regulator activity	6/65	425/16967	0.00566645	0.0282726	0.015571	IL2/VEGFA/FGF1/FGF2/F2/LGALS3	6	MF
GO:0016229	steroid dehydrogenase activity	2/65	31/16967	0.00625547	0.0308864	0.0170105	HSD11B2/HSD11B1	2	MF
GO:0050839	cell adhesion molecule binding	6/65	444/16967	0.00697474	0.0340827	0.0187709	FGF1/FGF2/KDR/PTPN1/PRKCA/PTPN2	6	MF
GO:0016709	oxidoreductase activity, acting on paired donors, with incorporation or reduction of molecular oxygen, NAD(P)H as one donor, and incorporation of one atom of oxygen	2/65	33/16967	0.00706814	0.0341867	0.0188281	NOS2/SQLE	2	MF
GO:0015085	calcium ion transmembrane transporter activity	3/65	105/16967	0.00761869	0.0364774	0.0200897	TRPV4/TRPV1/CNR1	3	MF
GO:0043014	alpha-tubulin binding	2/65	35/16967	0.00792599	0.0375692	0.020691	TRPV4/SLC6A2	2	MF
GO:0016616	oxidoreductase activity, acting on the CH-OH group of donors, NAD or NADP as acceptor	3/65	108/16967	0.0082302	0.0386249	0.0212724	HSD11B2/HSD11B1/HMGCR	3	MF
GO:1901618	organic hydroxy compound transmembrane transporter activity	2/65	36/16967	0.00837164	0.0389035	0.0214259	SLC6A2/ABCB11	2	MF
GO:0016773	phosphotransferase activity, alcohol group as acceptor	7/65	611/16967	0.00866708	0.0398535	0.0219491	HK2/KDR/CDK1/PRKCD/PRKCA/PRKCB/PRKCG	7	MF
GO:0001102	RNA polymerase II activating transcription factor binding	2/65	37/16967	0.00882831	0.0398535	0.0219491	EXOSC9/JUN	2	MF
GO:0004601	peroxidase activity	2/65	37/16967	0.00882831	0.0398535	0.0219491	HBB/PTGS2	2	MF
GO:0001221	transcription cofactor binding	2/65	38/16967	0.00929591	0.0407436	0.0224393	ESR1/TERT	2	MF
GO:0048487	beta-tubulin binding	2/65	38/16967	0.00929591	0.0407436	0.0224393	TRPV4/SLC6A2	2	MF
GO:0051879	Hsp90 protein binding	2/65	38/16967	0.00929591	0.0407436	0.0224393	KDR/NR3C1	2	MF
GO:0046873	metal ion transmembrane transporter activity	5/65	337/16967	0.00936932	0.0407436	0.0224393	TRPV4/SLC6A2/ABCB11/TRPV1/CNR1	5	MF
GO:0016772	transferase activity, transferring phosphorus-containing groups	8/65	784/16967	0.00986809	0.0411145	0.0226435	HK2/KDR/CDK1/PRKCD/PRKCA/PRKCB/PRKCG/TERT	8	MF
GO:1901681	sulfur compound binding	4/65	221/16967	0.0102061	0.0411145	0.0226435	VEGFA/FGF1/FGF2/F2	4	MF
GO:0016684	oxidoreductase activity, acting on peroxide as acceptor	2/65	40/16967	0.0102636	0.0411145	0.0226435	HBB/PTGS2	2	MF
GO:0098772	molecular function regulator	12/65	1492/16967	0.010336	0.0411145	0.0226435	ESR1/IL2/VEGFA/FGF1/FGF2/F2/JUN/HSP90AA1/LGALS3/PRKCD/PRKCB/TRPV1	12	MF
GO:0030544	Hsp70 protein binding	2/65	41/16967	0.0107635	0.0411145	0.0226435	FGF1/CDK1	2	MF
GO:0016614	oxidoreductase activity, acting on CH-OH group of donors	3/65	120/16967	0.0109605	0.0411145	0.0226435	HSD11B2/HSD11B1/HMGCR	3	MF
GO:0052689	carboxylic ester hydrolase activity	3/65	120/16967	0.0109605	0.0411145	0.0226435	PLA2G1B/CA2/CA1	3	MF
GO:0001093	TFIIB-class transcription factor binding	1/65	3/16967	0.0114496	0.0411145	0.0226435	ESR1	1	MF
GO:0001591	dopamine neurotransmitter receptor activity, coupled via Gi/Go	1/65	3/16967	0.0114496	0.0411145	0.0226435	DRD2	1	MF
GO:0003968	RNA-directed 5'-3' RNA polymerase activity	1/65	3/16967	0.0114496	0.0411145	0.0226435	TERT	1	MF
GO:0004517	nitric-oxide synthase activity	1/65	3/16967	0.0114496	0.0411145	0.0226435	NOS2	1	MF
GO:0004949	cannabinoid receptor activity	1/65	3/16967	0.0114496	0.0411145	0.0226435	CNR1	1	MF
GO:0005153	interleukin-8 receptor binding	1/65	3/16967	0.0114496	0.0411145	0.0226435	YARS1	1	MF
GO:0008381	mechanosensitive ion channel activity	1/65	3/16967	0.0114496	0.0411145	0.0226435	TRPV4	1	MF
GO:0009931	calcium-dependent protein serine/threonine kinase activity	1/65	3/16967	0.0114496	0.0411145	0.0226435	PRKCG	1	MF
GO:0016262	protein N-acetylglucosaminyltransferase activity	1/65	3/16967	0.0114496	0.0411145	0.0226435	OGT	1	MF
GO:0031720	haptoglobin binding	1/65	3/16967	0.0114496	0.0411145	0.0226435	HBB	1	MF
GO:0033300	dehydroascorbic acid transmembrane transporter activity	1/65	3/16967	0.0114496	0.0411145	0.0226435	SLC2A1	1	MF
GO:0038181	bile acid receptor activity	1/65	3/16967	0.0114496	0.0411145	0.0226435	VDR	1	MF
GO:0045322	unmethylated CpG binding	1/65	3/16967	0.0114496	0.0411145	0.0226435	TLR9	1	MF
GO:0055056	D-glucose transmembrane transporter activity	1/65	3/16967	0.0114496	0.0411145	0.0226435	SLC2A1	1	MF
GO:0070644	vitamin D response element binding	1/65	3/16967	0.0114496	0.0411145	0.0226435	VDR	1	MF
GO:0097603	temperature-gated ion channel activity	1/65	3/16967	0.0114496	0.0411145	0.0226435	TRPV1	1	MF
GO:0050840	extracellular matrix binding	2/65	43/16967	0.011795	0.0420363	0.0231512	VEGFA/LGALS3	2	MF
GO:0030374	nuclear receptor transcription coactivator activity	2/65	45/16967	0.0128681	0.0455187	0.0250691	FGF2/PRKCB	2	MF
GO:0016301	kinase activity	7/65	664/16967	0.0132834	0.0466396	0.0256865	HK2/KDR/CDK1/PRKCD/PRKCA/PRKCB/PRKCG	7	MF
GO:0005080	protein kinase C binding	2/65	46/16967	0.0134201	0.0467731	0.02576	PRKCB/TRPV4	2	MF
GO:0004674	protein serine/threonine kinase activity	5/65	371/16967	0.0137638	0.0475165	0.0261694	CDK1/PRKCD/PRKCA/PRKCB/PRKCG	5	MF
GO:0042379	chemokine receptor binding	2/65	47/16967	0.0139823	0.0475165	0.0261694	YARS1/STAT3	2	MF
GO:0004672	protein kinase activity	6/65	517/16967	0.0140811	0.0475165	0.0261694	KDR/CDK1/PRKCD/PRKCA/PRKCB/PRKCG	6	MF
GO:0004396	hexokinase activity	1/65	4/16967	0.0152374	0.0475165	0.0261694	HK2	1	MF
GO:0004466	long-chain-acyl-CoA dehydrogenase activity	1/65	4/16967	0.0152374	0.0475165	0.0261694	ACADVL	1	MF
GO:0005497	androgen binding	1/65	4/16967	0.0152374	0.0475165	0.0261694	AR	1	MF
GO:0010857	calcium-dependent protein kinase activity	1/65	4/16967	0.0152374	0.0475165	0.0261694	PRKCG	1	MF
GO:0016936	galactoside binding	1/65	4/16967	0.0152374	0.0475165	0.0261694	LGALS4	1	MF
GO:0019863	IgE binding	1/65	4/16967	0.0152374	0.0475165	0.0261694	LGALS3	1	MF
GO:0031628	opioid receptor binding	1/65	4/16967	0.0152374	0.0475165	0.0261694	IL2	1	MF
GO:0034040	lipid-transporting ATPase activity	1/65	4/16967	0.0152374	0.0475165	0.0261694	ABCB11	1	MF
GO:0034056	estrogen response element binding	1/65	4/16967	0.0152374	0.0475165	0.0261694	ESR1	1	MF
GO:0034617	tetrahydrobiopterin binding	1/65	4/16967	0.0152374	0.0475165	0.0261694	NOS2	1	MF
GO:0070053	thrombospondin receptor activity	1/65	4/16967	0.0152374	0.0475165	0.0261694	F2	1	MF
GO:0090722	receptor-receptor interaction	1/65	4/16967	0.0152374	0.0475165	0.0261694	FGF2	1	MF
GO:0099635	voltage-gated calcium channel activity involved in positive regulation of presynaptic cytosolic calcium levels	1/65	4/16967	0.0152374	0.0475165	0.0261694	CNR1	1	MF
GO:0050661	NADP binding	2/65	50/16967	0.015729	0.0487289	0.0268372	NOS2/HMGCR	2	MF
GO:0030246	carbohydrate binding	4/65	252/16967	0.0158606	0.0488177	0.026886	HK2/IL2/LGALS4/LGALS3	4	MF
GO:0001228	DNA-binding transcription activator activity, RNA polymerase II-specific	5/65	390/16967	0.0167434	0.0512025	0.0281995	AR/ESR1/STAT3/NR3C1/JUN	5	MF
GO:0005507	copper ion binding	2/65	53/16967	0.0175641	0.0533679	0.0293921	SCO2/ALB	2	MF
GO:0004952	dopamine neurotransmitter receptor activity	1/65	5/16967	0.0190109	0.054284	0.0298966	DRD2	1	MF
GO:0005134	interleukin-2 receptor binding	1/65	5/16967	0.0190109	0.054284	0.0298966	IL2	1	MF
GO:0005344	oxygen carrier activity	1/65	5/16967	0.0190109	0.054284	0.0298966	HBB	1	MF
GO:0008142	oxysterol binding	1/65	5/16967	0.0190109	0.054284	0.0298966	RORC	1	MF
GO:0015057	thrombin-activated receptor activity	1/65	5/16967	0.0190109	0.054284	0.0298966	F2RL1	1	MF
GO:0030284	estrogen receptor activity	1/65	5/16967	0.0190109	0.054284	0.0298966	ESR1	1	MF
GO:0030492	hemoglobin binding	1/65	5/16967	0.0190109	0.054284	0.0298966	HBB	1	MF
GO:0042910	xenobiotic transmembrane transporter activity	1/65	5/16967	0.0190109	0.054284	0.0298966	SLC2A1	1	MF
GO:0051434	BH3 domain binding	1/65	5/16967	0.0190109	0.054284	0.0298966	BCL2L1	1	MF
GO:0051575	5'-deoxyribose-5-phosphate lyase activity	1/65	5/16967	0.0190109	0.054284	0.0298966	XRCC6	1	MF
GO:0030971	receptor tyrosine kinase binding	2/65	58/16967	0.0208135	0.0590754	0.0325354	PTPN1/PTPN2	2	MF
GO:0005125	cytokine activity	3/65	154/16967	0.0212588	0.0599802	0.0330337	IL2/VEGFA/FGF2	3	MF
GO:0001098	basal transcription machinery binding	2/65	60/16967	0.0221782	0.061324	0.0337738	AR/ESR1	2	MF
GO:0001099	basal RNA polymerase II transcription machinery binding	2/65	60/16967	0.0221782	0.061324	0.0337738	AR/ESR1	2	MF
GO:0005499	vitamin D binding	1/65	6/16967	0.0227701	0.061324	0.0337738	VDR	1	MF
GO:0015378	sodium:chloride symporter activity	1/65	6/16967	0.0227701	0.061324	0.0337738	SLC6A2	1	MF
GO:0034618	arginine binding	1/65	6/16967	0.0227701	0.061324	0.0337738	NOS2	1	MF
GO:0035240	dopamine binding	1/65	6/16967	0.0227701	0.061324	0.0337738	DRD2	1	MF
GO:0047498	calcium-dependent phospholipase A2 activity	1/65	6/16967	0.0227701	0.061324	0.0337738	PLA2G1B	1	MF
GO:1990239	steroid hormone binding	1/65	6/16967	0.0227701	0.061324	0.0337738	NR3C1	1	MF
GO:0033613	activating transcription factor binding	2/65	64/16967	0.0250154	0.0669903	0.0368945	EXOSC9/JUN	2	MF
GO:0003720	telomerase activity	1/65	7/16967	0.0265152	0.0678552	0.0373708	TERT	1	MF
GO:0005021	vascular endothelial growth factor-activated receptor activity	1/65	7/16967	0.0265152	0.0678552	0.0373708	KDR	1	MF
GO:0008504	monoamine transmembrane transporter activity	1/65	7/16967	0.0265152	0.0678552	0.0373708	SLC6A2	1	MF
GO:0031730	CCR5 chemokine receptor binding	1/65	7/16967	0.0265152	0.0678552	0.0373708	STAT3	1	MF
GO:0045545	syndecan binding	1/65	7/16967	0.0265152	0.0678552	0.0373708	HPSE	1	MF
GO:0097677	STAT family protein binding	1/65	7/16967	0.0265152	0.0678552	0.0373708	PTPN2	1	MF
GO:0099511	voltage-gated calcium channel activity involved in regulation of cytosolic calcium levels	1/65	7/16967	0.0265152	0.0678552	0.0373708	CNR1	1	MF
GO:0099626	voltage-gated calcium channel activity involved in regulation of presynaptic cytosolic calcium levels	1/65	7/16967	0.0265152	0.0678552	0.0373708	CNR1	1	MF
GO:0005516	calmodulin binding	3/65	168/16967	0.0266267	0.0678552	0.0373708	NOS2/TRPV4/TRPV1	3	MF
GO:0022890	inorganic cation transmembrane transporter activity	5/65	444/16967	0.0274773	0.0696484	0.0383584	TRPV4/SLC6A2/ABCB11/TRPV1/CNR1	5	MF
GO:0003691	double-stranded telomeric DNA binding	1/65	8/16967	0.0302461	0.07467	0.0411241	XRCC6	1	MF
GO:0004726	non-membrane spanning protein tyrosine phosphatase activity	1/65	8/16967	0.0302461	0.07467	0.0411241	PTPN2	1	MF
GO:0030911	TPR domain binding	1/65	8/16967	0.0302461	0.07467	0.0411241	HSP90AA1	1	MF
GO:0031681	G-protein beta-subunit binding	1/65	8/16967	0.0302461	0.07467	0.0411241	F2RL1	1	MF
GO:0043184	vascular endothelial growth factor receptor 2 binding	1/65	8/16967	0.0302461	0.07467	0.0411241	VEGFA	1	MF
GO:0016788	hydrolase activity, acting on ester bonds	6/65	621/16967	0.0312948	0.0768587	0.0423294	EXOSC9/PTPN1/PLA2G1B/PTPN2/CA2/CA1	6	MF
GO:0015373	anion:sodium symporter activity	1/65	9/16967	0.0339629	0.0800917	0.04411	SLC6A2	1	MF
GO:0015377	cation:chloride symporter activity	1/65	9/16967	0.0339629	0.0800917	0.04411	SLC6A2	1	MF
GO:0035197	siRNA binding	1/65	9/16967	0.0339629	0.0800917	0.04411	TLR9	1	MF
GO:0043208	glycosphingolipid binding	1/65	9/16967	0.0339629	0.0800917	0.04411	IL2	1	MF
GO:0043995	histone acetyltransferase activity (H4-K5 specific)	1/65	9/16967	0.0339629	0.0800917	0.04411	OGT	1	MF
GO:0043996	histone acetyltransferase activity (H4-K8 specific)	1/65	9/16967	0.0339629	0.0800917	0.04411	OGT	1	MF
GO:0046972	histone acetyltransferase activity (H4-K16 specific)	1/65	9/16967	0.0339629	0.0800917	0.04411	OGT	1	MF
GO:0070513	death domain binding	1/65	9/16967	0.0339629	0.0800917	0.04411	BCL2L1	1	MF
GO:0051117	ATPase binding	2/65	77/16967	0.0351768	0.0825436	0.0454604	AR/ESR1	2	MF
GO:0008013	beta-catenin binding	2/65	78/16967	0.036015	0.084094	0.0463143	AR/ESR1	2	MF
GO:0003677	DNA binding	14/65	2196/16967	0.0362786	0.0842943	0.0464246	NR3C2/AR/ESR1/XRCC6/ALB/STAT3/RORC/NR3C1/JUN/GLI1/TLR9/VDR/NLRP3/TERT	14	MF
GO:0043560	insulin receptor substrate binding	1/65	10/16967	0.0376657	0.0860475	0.0473901	PRKCD	1	MF
GO:0045236	CXCR chemokine receptor binding	1/65	10/16967	0.0376657	0.0860475	0.0473901	YARS1	1	MF
GO:0051400	BH domain binding	1/65	10/16967	0.0376657	0.0860475	0.0473901	BCL2L1	1	MF
GO:0008324	cation transmembrane transporter activity	5/65	484/16967	0.0377592	0.0860475	0.0473901	TRPV4/SLC6A2/ABCB11/TRPV1/CNR1	5	MF
GO:0030234	enzyme regulator activity	7/65	840/16967	0.0410864	0.0920285	0.0506842	ESR1/IL2/F2/JUN/HSP90AA1/LGALS3/PRKCD	7	MF
GO:0003995	acyl-CoA dehydrogenase activity	1/65	11/16967	0.0413546	0.0920285	0.0506842	ACADVL	1	MF
GO:0005172	vascular endothelial growth factor receptor binding	1/65	11/16967	0.0413546	0.0920285	0.0506842	VEGFA	1	MF
GO:0005536	glucose binding	1/65	11/16967	0.0413546	0.0920285	0.0506842	HK2	1	MF
GO:0015643	toxic substance binding	1/65	11/16967	0.0413546	0.0920285	0.0506842	ALB	1	MF
GO:0015075	ion transmembrane transporter activity	6/65	672/16967	0.0433516	0.0960217	0.0528834	SLC2A1/TRPV4/SLC6A2/ABCB11/TRPV1/CNR1	6	MF
GO:0001664	G protein-coupled receptor binding	3/65	205/16967	0.0439714	0.0965791	0.0531904	YARS1/STAT3/IL2	3	MF
GO:0003964	RNA-directed DNA polymerase activity	1/65	12/16967	0.0450295	0.0965791	0.0531904	TERT	1	MF
GO:0005149	interleukin-1 receptor binding	1/65	12/16967	0.0450295	0.0965791	0.0531904	TLR9	1	MF
GO:0015125	bile acid transmembrane transporter activity	1/65	12/16967	0.0450295	0.0965791	0.0531904	ABCB11	1	MF
GO:0015296	anion:cation symporter activity	1/65	12/16967	0.0450295	0.0965791	0.0531904	SLC6A2	1	MF
GO:0035259	glucocorticoid receptor binding	1/65	12/16967	0.0450295	0.0965791	0.0531904	STAT3	1	MF
GO:1901338	catecholamine binding	1/65	12/16967	0.0450295	0.0965791	0.0531904	DRD2	1	MF

## Sheet: top KEGG
ID	Description	GeneRatio	BgRatio	pvalue	p.adjust	qvalue	geneID	Count	one_type	two_type
hsa05200	Pathways in cancer	44814	530/7914	2.39155e-10	2.48721e-08	1.35941e-08	JUN/STAT3/VEGFA/ESR1/MMP9/PTGS2/HSP90AA1/BCL2L1/FGF2	9	Human Diseases	Cancer: overview
hsa05167	Kaposi sarcoma-associated herpesvirus infection	44691	186/7914	1.55675e-06	6.39261e-05	3.49394e-05	JUN/STAT3/VEGFA/PTGS2/FGF2	5	Human Diseases	Infectious disease: viral
hsa01521	EGFR tyrosine kinase inhibitor resistance	44661	79/7914	1.8457e-06	6.39261e-05	3.49394e-05	STAT3/VEGFA/BCL2L1/FGF2	4	Human Diseases	Drug resistance: antineoplastic
hsa05205	Proteoglycans in cancer	44691	204/7914	2.4587e-06	6.39261e-05	3.49394e-05	STAT3/VEGFA/ESR1/MMP9/FGF2	5	Human Diseases	Cancer: overview
hsa04657	IL-17 signaling pathway	44661	93/7914	3.5561e-06	7.39669e-05	4.04272e-05	JUN/MMP9/PTGS2/HSP90AA1	4	Organismal Systems	Immune system
hsa04915	Estrogen signaling pathway	44661	138/7914	1.71365e-05	0.000261983	0.000143189	JUN/ESR1/MMP9/HSP90AA1	4	Organismal Systems	Endocrine system
hsa05418	Fluid shear stress and atherosclerosis	44661	139/7914	1.76335e-05	0.000261983	0.000143189	JUN/VEGFA/MMP9/HSP90AA1	4	Human Diseases	Cardiovascular disease
hsa05212	Pancreatic cancer	44630	75/7914	9.35349e-05	0.00121595	0.00066459	STAT3/VEGFA/BCL2L1	3	Human Diseases	Cancer: specific types
hsa01522	Endocrine resistance	44630	98/7914	0.000207474	0.00229092	0.00125212	JUN/ESR1/MMP9	3	Human Diseases	Drug resistance: antineoplastic
hsa04933	AGE-RAGE signaling pathway in diabetic complications	44630	100/7914	0.000220281	0.00229092	0.00125212	JUN/STAT3/VEGFA	3	Human Diseases	Endocrine and metabolic disease
hsa04659	Th17 cell differentiation	44630	107/7914	0.000269132	0.00254452	0.00139073	JUN/STAT3/HSP90AA1	3	Organismal Systems	Immune system
hsa04668	TNF signaling pathway	44630	112/7914	0.000308014	0.00266945	0.00145901	JUN/MMP9/PTGS2	3	Environmental Information Processing	Signal transduction
hsa05206	MicroRNAs in cancer	44661	310/7914	0.000402081	0.00321665	0.00175809	STAT3/VEGFA/MMP9/PTGS2	4	Human Diseases	Cancer: overview
hsa04926	Relaxin signaling pathway	44630	129/7914	0.000466988	0.00346906	0.00189604	JUN/VEGFA/MMP9	3	Organismal Systems	Endocrine system
hsa05162	Measles	44630	138/7914	0.000569151	0.00394611	0.00215678	JUN/STAT3/BCL2L1	3	Human Diseases	Infectious disease: viral
hsa04151	PI3K-Akt signaling pathway	44661	354/7914	0.000666845	0.00418887	0.00228946	VEGFA/HSP90AA1/BCL2L1/FGF2	4	Environmental Information Processing	Signal transduction
hsa05224	Breast cancer	44630	147/7914	0.000684718	0.00418887	0.00228946	JUN/ESR1/FGF2	3	Human Diseases	Cancer: specific types
hsa05161	Hepatitis B	44630	162/7914	0.00090902	0.00525211	0.00287059	JUN/STAT3/MMP9	3	Human Diseases	Infectious disease: viral
hsa05219	Bladder cancer	44602	41/7914	0.00114788	0.00628312	0.0034341	VEGFA/MMP9	2	Human Diseases	Cancer: specific types
hsa04621	NOD-like receptor signaling pathway	44630	181/7914	0.00125426	0.00652214	0.00356473	JUN/HSP90AA1/BCL2L1	3	Organismal Systems	Immune system
hsa05163	Human cytomegalovirus infection	44630	225/7914	0.00234688	0.0111858	0.00611372	STAT3/VEGFA/PTGS2	3	Human Diseases	Infectious disease: viral
hsa04370	VEGF signaling pathway	44602	59/7914	0.00236624	0.0111858	0.00611372	VEGFA/PTGS2	2	Environmental Information Processing	Signal transduction
hsa04014	Ras signaling pathway	44630	232/7914	0.00256177	0.0115836	0.00633114	VEGFA/BCL2L1/FGF2	3	Environmental Information Processing	Signal transduction
hsa04137	Mitophagy - animal	44602	65/7914	0.00286493	0.0119181	0.00651394	JUN/BCL2L1	2	Cellular Processes	Transport and catabolism
hsa05321	Inflammatory bowel disease (IBD)	44602	65/7914	0.00286493	0.0119181	0.00651394	JUN/STAT3	2	Human Diseases	Immune disease
hsa05211	Renal cell carcinoma	44602	69/7914	0.0032226	0.0127694	0.00697925	JUN/VEGFA	2	Human Diseases	Cancer: specific types
hsa04917	Prolactin signaling pathway	44602	70/7914	0.00331514	0.0127694	0.00697925	STAT3/ESR1	2	Organismal Systems	Endocrine system
hsa05140	Leishmaniasis	44602	76/7914	0.00389647	0.0144726	0.00791013	JUN/PTGS2	2	Human Diseases	Infectious disease: parasitic
hsa04010	MAPK signaling pathway	44630	295/7914	0.005062	0.0181534	0.00992189	JUN/VEGFA/FGF2	3	Environmental Information Processing	Signal transduction
hsa05235	PD-L1 expression and PD-1 checkpoint pathway in cancer	44602	89/7914	0.00530713	0.018398	0.0100556	JUN/STAT3	2	Human Diseases	Cancer: overview
hsa05222	Small cell lung cancer	44602	92/7914	0.00566157	0.0187918	0.0102708	PTGS2/BCL2L1	2	Human Diseases	Cancer: specific types
hsa05323	Rheumatoid arthritis	44602	93/7914	0.0057821	0.0187918	0.0102708	JUN/VEGFA	2	Human Diseases	Immune disease
hsa05215	Prostate cancer	44602	97/7914	0.00627603	0.019779	0.0108104	MMP9/HSP90AA1	2	Human Diseases	Cancer: specific types
hsa04064	NF-kappa B signaling pathway	44602	102/7914	0.00691988	0.0211667	0.0115688	PTGS2/BCL2L1	2	Environmental Information Processing	Signal transduction
hsa04625	C-type lectin receptor signaling pathway	44602	104/7914	0.00718557	0.0213514	0.0116698	JUN/PTGS2	2	Organismal Systems	Immune system
hsa04066	HIF-1 signaling pathway	44602	109/7914	0.00787001	0.0227356	0.0124263	STAT3/VEGFA	2	Environmental Information Processing	Signal transduction
hsa05145	Toxoplasmosis	44602	112/7914	0.00829443	0.0233141	0.0127425	STAT3/BCL2L1	2	Human Diseases	Infectious disease: parasitic
hsa04210	Apoptosis	44602	136/7914	0.0120527	0.0329862	0.0180289	JUN/BCL2L1	2	Cellular Processes	Cell growth and death
hsa04550	Signaling pathways regulating pluripotency of stem cells	44602	140/7914	0.0127403	0.0339742	0.0185689	STAT3/FGF2	2	Cellular Processes	Cellular community - eukaryotes
hsa04921	Oxytocin signaling pathway	44602	153/7914	0.0150925	0.0392405	0.0214472	JUN/PTGS2	2	Organismal Systems	Endocrine system
hsa04217	Necroptosis	44602	162/7914	0.0168239	0.0416593	0.0227692	STAT3/HSP90AA1	2	Cellular Processes	Cell growth and death
hsa04630	Jak-STAT signaling pathway	44602	162/7914	0.0168239	0.0416593	0.0227692	STAT3/BCL2L1	2	Environmental Information Processing	Signal transduction
hsa05202	Transcriptional misregulation in cancer	44602	186/7914	0.021839	0.05282	0.0288692	MMP9/BCL2L1	2	Human Diseases	Cancer: overview
hsa04510	Focal adhesion	44602	199/7914	0.0247888	0.057102	0.0312096	JUN/VEGFA	2	Cellular Processes	Cellular community - eukaryotes
hsa05169	Epstein-Barr virus infection	44602	201/7914	0.0252567	0.057102	0.0312096	JUN/STAT3	2	Human Diseases	Infectious disease: viral
hsa05203	Viral carcinogenesis	44602	201/7914	0.0252567	0.057102	0.0312096	JUN/STAT3	2	Human Diseases	Cancer: overview
hsa04015	Rap1 signaling pathway	44602	210/7914	0.0274079	0.0604414	0.0330348	VEGFA/FGF2	2	Environmental Information Processing	Signal transduction
hsa05170	Human immunodeficiency virus 1 infection	44602	212/7914	0.027896	0.0604414	0.0330348	JUN/BCL2L1	2	Human Diseases	Infectious disease: viral
hsa05166	Human T-cell leukemia virus 1 infection	44602	219/7914	0.0296327	0.0628939	0.0343752	JUN/BCL2L1	2	Human Diseases	Infectious disease: viral
hsa04215	Apoptosis - multiple species	44571	32/7914	0.039729	0.0826363	0.0451656	BCL2L1	1	Cellular Processes	Cell growth and death
