# Supplementary material for: Gypenoside XLIX ameliorates diabetic retinopathy by downregulating prostaglandin-endoperoxide synthase 2 in retinal pigment epithelium cells to inhibit ferroptosis and preserve tight junction integrity
Source: Front Pharmacol. 2026 Mar 23;17:1777313. doi: 10.3389/fphar.2026.1777313 (PMC13050865; doi:10.3389/fphar.2026.1777313)
Supplement: Supplementary file 2 [file DataSheet1.zip › Addition file/Additional file 1 Targets of Gyp XLIX.xlsx]

## Sheet: Sheet1
ABCB11
ACADVL
ADCY1
ADRA1A
ADRA1D
ADRA2A
ADRA2B
ADRA2C
ALB
AMY1A
AR
ATP1A1
BCL2L1
CA1
CA12
CA14
CA2
CA4
CA6
CA7
CA9
CDC25B
CDK1
CES2
CNR1
CNR2
CNTN2
CRABP2
CSDE1
CYP19A1
CYP2D6
CYP7A1
DRD1
DRD2
DRD3
ESR1
ESRRB
EXOSC9
F2
F2RL1
FDFT1
FES
FGF1
FGF2
FNTA FNTB
GALM
GGH
GLI1
GLRA1
GLRA2
HBB
HCK
HK2
HMGCR
HPSE
HSD11B1
HSD11B2
HSP90AA1
HTR1B
HTR2A
HTR2B
HTR2C
HTR6
IARS
IL2
ITPKC
JUN
KCNA3
KCNH2
KDR
KIF11
LGALS3
LGALS4
LGALS8
MAP3K3
METAP2
MLNR
MMP9
MUC1
NF2
NLRP3
NMRK1
NOS2
NR3C1
NR3C2
NXT1
OGT
OPRK1
OPRM1
PDE4D
PGGT1B FNTA
PLA2G1B
PPM1A
PPM1B
PPP1CC
PPP2CA
PPP2R1A
PPP2R5A
PRKCA
PRKCB
PRKCD
PRKCE
PRKCG
PRKCH
PRKCQ
PSEN2 PSENEN NCSTN APH1A PSEN1 APH1B
PTAFR
PTGS2
PTPA
PTPN1
PTPN2
RAB26
RORC
SCO2
SH2B2
SLC2A1
SLC6A2
SQLE
STARD5
STAT3
SYT17
TBXA2R
TERT
TIMM9
TLR9
TRPV1
TRPV4
TTL
VAV1
VDR
VEGFA
XRCC6
YARS1
ZBTB43
ZEB2
ZNF462
