# Supplementary material for: Gypenoside XLIX ameliorates diabetic retinopathy by downregulating prostaglandin-endoperoxide synthase 2 in retinal pigment epithelium cells to inhibit ferroptosis and preserve tight junction integrity
Source: Front Pharmacol. 2026 Mar 23;17:1777313. doi: 10.3389/fphar.2026.1777313 (PMC13050865; doi:10.3389/fphar.2026.1777313)
Supplement: Supplementary file 2 [file DataSheet1.zip › Addition file/Binding energy scores.xlsx]

## Sheet: Sheet1
component	ligand	PDB ID	binding energy score
gypenoside XLIX	ALB	1E7A	-8.2
gypenoside XLIX	VEGFA	1BJ1	-5.8
gypenoside XLIX	JUN	5FV8	-4.7
gypenoside XLIX	ESR1	1ERR	-6.4
gypenoside XLIX	PTGS2	1CVU	-7
gypenoside XLIX	STAT3	6NJS	-7.4
gypenoside XLIX	MMP9	2OVX	-6.4
gypenoside XLIX	HSP90AA1	1OSF	-6.2
gypenoside XLIX	BCL2L1	1YSI	-8.3
gypenoside XLIX	AR	1GS4	-4.1
