# Supplementary material for: Gypenoside XLIX ameliorates diabetic retinopathy by downregulating prostaglandin-endoperoxide synthase 2 in retinal pigment epithelium cells to inhibit ferroptosis and preserve tight junction integrity
Source: Front Pharmacol. 2026 Mar 23;17:1777313. doi: 10.3389/fphar.2026.1777313 (PMC13050865; doi:10.3389/fphar.2026.1777313)
Supplement: Supplementary file 2 [file DataSheet1.zip › Addition file/Additional file 3 Common targets.xlsx]

Gyp XLIX	DR	Gyp XLIX|DR
ADCY1	GNB1	ABCB11
ADRA1A	PRDM16	ACADVL
ADRA1D	TP73	ALB
ADRA2A	ERRFI1	AR
ADRA2B	KIF1B	BCL2L1
ADRA2C	NPPA	CA1
AMY1A	TNFRSF8	CA14
ATP1A1	CTRC	CA2
CA12	CELA2A	CA4
CA9	CLCNKA	CA6
CDC25B	SDHB	CA7
CES2	DDOST	CDK1
CNR2	ECE1	CNR1
CNTN2	CELA3B	CYP19A1
CRABP2	E2F2	CYP2D6
CSDE1	SELENON	DRD2
CYP7A1	NR0B2	ESR1
DRD1	SDC3	EXOSC9
DRD3	CCDC28B	F2
ESRRB	LCK	F2RL1
FDFT1	GJB3	FGF1
FES	GJA4	FGF2
FNTA FNTB	TRIT1	GLI1
GALM	ZMPSTE24	HBB
GGH	ZFP69	HK2
GLRA1	YBX1	HMGCR
GLRA2	CLDN19	HPSE
HCK	MMACHC	HSD11B1
HTR1B	PRDX1	HSD11B2
HTR2A	CYP4A11	HSP90AA1
HTR2B	TAL1	IL2
HTR2C	NFIA	JUN
HTR6	ANGPTL3	KDR
IARS	LEPR	KIF11
ITPKC	LEPROT	LGALS3
KCNA3	SGIP1	LGALS4
KCNH2	RPE65	MMP9
LGALS8	ACADM	NF2
MAP3K3	UOX	NLRP3
METAP2	ABCA4	NOS2
MLNR	COL11A1	NR3C1
MUC1	ALX3	NR3C2
NMRK1	DRAM2	OGT
NXT1	SLC16A1	PLA2G1B
OPRK1	PTPN22	PRKCA
OPRM1	VANGL1	PRKCB
PDE4D	NOTCH2	PRKCD
PGGT1B FNTA	HJV	PRKCG
PPM1A	NOTCH2NLC	PTGS2
PPM1B	CRTC2	PTPN1
PPP1CC	TPM3	PTPN2
PPP2CA	IL6R	RORC
PPP2R1A	SHC1	SCO2
PPP2R5A	ADAM15	SLC2A1
PRKCE	MSTO1	SLC6A2
PRKCH	LMNA	SQLE
PRKCQ	BGLAP	STAT3
PSEN2 PSENEN NCSTN APH1A PSEN1 APH1B	CD1D	TERT
PTAFR	APCS	TLR9
PTPA	CRP	TRPV1
RAB26	PEA15	TRPV4
SH2B2	NCSTN	VDR
STARD5	CD244	VEGFA
SYT17	USF1	XRCC6
TBXA2R	MPZ	YARS1
TIMM9	ATF6	ZEB2
TTL	RGS5
VAV1	PBX1
ZBTB43	MGST3
ZNF462	ILDR2
	GPR161
	ATP1B1
	SLC19A2
	F5
	SELP
	SELE
	RC3H1
	HMCN1
	CFHR3
	CFHR1
	PTPRC
	ADIPOR1
	SOX13
	REN
	PPP1R15B
	AVPR1B
	IL10
	CD34
	KCNH1
	RD3
	USH2A
	MIA3
	PARP1
	COQ8A
	ACTA1
	AGT
	ARV1
	IRF2BP2
	ERO1B
	KLF11
	PDIA6
	LPIN1
	VSNL1
	ADCY3
	POMC
	DNMT3A
	HADHA
	HADHB
	KHK
	UCN
	MPV17
	GCKR
	THADA
	PLEKHH2
	SIX3
	EPAS1
	CRIPT
	TTC7A
	MSH6
	PPP3R1
	ALMS1
	NAT8
	DGUOK
	TET3
	REG1A
	ST3GAL5
	CD8A
	EIF2AK3
	TMEM127
	ANKRD23
	MGAT4A
	NPHP1
	IL1A
	IL1B
	IL1RN
	INSIG2
	TMEM37
	GLI2
	RNU4ATAC
	ERCC3
	PROC
	ACMSD
	CXCR4
	NR4A2
	GPD2
	DPP4
	GCG
	IFIH1
	G6PC2
	GAD1
	DCAF17
	NEUROD1
	SLC40A1
	MSTN
	STAT1
	STK17B
	CFLAR
	CASP10
	CTLA4
	CMKLR2
	CREB1
	CPS1
	SLC11A1
	MIR375
	PTPRN
	RESP18
	IRS1
	COL4A4
	COL4A3
	DGKD
	UGT1A1
	TRAF3IP1
	RNPEPL1
	CAPN10
	GPR35
	AGXT
	ITPR1
	CAV3
	CIDEC
	VHL
	GHRL
	ATG7
	ICAM1
	CASP3
	THBS1
	SIRT1
	PON1
	AGTR1
	SOD1
	AKR1B1
	GAD2
	NOS3
	AGER
	CCL2
	SERPINF1
	HIF1A
	PGF
	NFE2L2
	EDN1
	ANGPT2
	BDNF
	INS
	CAT
	CCN2
	PPARGC1A
	FLT1
	OCLN
	CLDN1
	GAPDH
	MFN2
	KDM1A
	NUTF2
	CD59
	SERPINA3
	IGF1R
	AQP4
	NPR3
	ITGA4
	EP300
	HRAS
	VTN
	KEAP1
	CYBA
	KCNJ10
	BDKRB2
	FUCA1
	BDKRB1
	TIMM44
	NOS1
	ARHGAP22
	NOX4
	PLXDC2
	HS6ST3
	MYSM1
	ACE
	LMO7
	IL6
	IGF1
	MAN2A1
	UCHL3
	LMO7-AS1
	KIAA0825
	LINC01611
	PDR
	TNF
	LINC02196
	SERPINE1
	EPO
	RBFOX1
	LINC02774
	TBC1D4
	MTHFR
	PPARG
	PLXNA2
	PPARA
	MALAT1
	SOD2
	TXNIP
	GLP1R
	TLR4
	EHMT1
	MOK
	DECR1
	ADIPOQ
	AKT1
	UCP2
	TGFB1
	AKR1A1
	TTR
	MIR126
	ZGLP1
	PIK3CB
	GFAP
	PIK3CA
	MAPK3
	FN1
	PIK3CD
	PIK3CG
	LOX
	GFER
	ROBO4
	KMT2D
	GABPA
	SORD
	RCBTB1
	TCF7L2
	TXN
	ALOX15
	VCAM1
	SST
	RBP4
	MIAT
	GOLGA6A
	RHO
	MMP2
	MIR200B
	ITGA2
	HP
	HMGB1
	PNPLA2
	LGALS1
	MIR21
	PRL
	IL17D
	RENBP
	MEG3
	HEMGN
	IL17A
	MIR15A
	GH1
	RPE
	LTA
	KNG1
	SUCNR1
	MIR29A
	MYDGF
	P2RX7
	AIF1
	SP1
	MAPK1
	GSTT1
	PSMD9
	APOA1
	NFKB1
	PTX3
	RAC1
	APOE
	TEK
	STK38
	POSTN
	VEGFC
	LILRB1
	IL27
	EGFR
	CYBB
	CTNNB1
	LRP6
	MIR145
	MIR29B1
	MIR146A
	CORT
	ACE2
	RBP3
	RELA
	CLDN7
	ROS1
	MIR15B
	MIR150
	CTSD
	LPA
	SLC19A3
	IL4
	IL18
	CXCL10
	INSR
	HFE
	MAP1LC3B
	SRR
	CASP1
	KCNJ11
	KLKB1
	LCN1
	TNFSF15
	MIR29B2
	MIR30B
	BCL2
	LIPG
	ANGPTL4
	PRKCZ
	GP6
	MZB1
	PDGFRB
	PECAM1
	NTN1
	ADA2
	OPN4
	CD36
	ATP6AP2
	PLG
	CD40
	MIR383
	CTNNBL1
	KCNQ1OT1
	NRP1
	MBL2
	APLN
	LRG1
	MIR133B
	ADCYAP1
	MIR20B
	NGF
	NME2
	PRRT2
	CHN2
	NPY
	HDAC6
	GSTM1
	RMC1
	HNF1A
	TLR2
	HCAR2
	CFH
	SLC5A2
	UCP1
	GHRH
	SCG3
	GJA1
	POU2F3
	NME1-NME2
	SMPD1
	TNC
	FGF21
	HOXB3
	FOXO1
	SIRT3
	CCN1
	IGFBP3
	ENG
	SIRT6
	WNK1
	EPHB2
	SPARC
	ALDH2
	TIMP3
	HMGA1
	SYT1
	GORASP1
	XPR1
	MAPK13
	TIMP1
	MAPK7
	SERPING1
	GORAB
	PRNP
	UMOD
	HSPB3
	SELENBP1
	PTEN
	BSG
	PLXDC1
	MIR411
	MIR449B
	CTSH
	MIR590
	VPS51
	CCNL1
	AKR1B10
	FAM20C
	UPP1
	HTRA1
	SOCS3
	SLC50A1
	CD14
	ROCK2
	TYRP1
	TBPL1
	STAP2
	PHLDA2
	VPS26A
	PRKAA1
	SRGN
	CLOCK
	CCR2
	TMEM63B
	CD40LG
	CD74
	HDAC9
	VAV2
	RMDN3
	ABCG2
	PRKAA2
	SYBU
	KL
	SUMO1
	MYO5C
	ANGPTL8
	TLE1
	FBXW7
	ADCY10
	GRAP2
	MCTP2
	SULT1A1
	TM7SF2
	UBE2I
	C3
	PRKAB1
	TRPC1
	AVP
	MIR451A
	VSIR
	PLVAP
	CX3CL1
	ST8SIA4
	CCL21
	SESN2
	CCL15
	CCL8
	CCL3
	TAS1R3
	CFB
	S100A12
	C5AR1
	LOH19CR1
	RXRG
	RS1
	CASP8
	SDC1
	RTN4R
	PLA2G7
	SCUBE1
	COL18A1
	SELL
	PER2
	ARMC9
	HMGA2
	FBRS
	COLEC12
	SHBG
	AIMP2
	ST3GAL4
	MRPL14
	CXCL12
	PINK1
	SLMAP
	BMP4
	VPREB1
	RARRES2
	RAF1
	VLDLR
	SOD3
	CTSF
	VIP
	FGF16
	PROM1
	BAX
	TSC22D1
	VIM
	PTN
	SPP1
	VWF
	B4GALT2
	RDH5
	RPS19
	CNBP
	RPGR
	ZNRF1
	SLC12A3
	ROCK1
	RNASE3
	IGSF21
	SNHG7
	API5
	RUNX2
	XBP1
	AOC3
	MIR146B
	ELAVL2
	MMRN1
	FLT4
	ADNP
	SIRT5
	SIRT4
	TARDBP
	HEY1
	FOS
	FOSB
	ATP6V0A2
	CASP14
	NLRP1
	SCAF8
	ELK3
	EPHB1
	ERBB3
	ERCC1
	ERCC4
	FAAH
	FABP4
	PTK2B
	TMEM217
	FGF3
	FGF13
	IL17RA
	TXN2
	GLO1
	GLUL
	GNAT1
	ANG
	H19
	OR10A4
	ANGPT1
	IGHD1-14
	GPX4
	GRB2
	REM1
	GRIK2
	GCLC
	RNF19A
	POLDIP2
	FBXO8
	AKT3
	GCK
	GDNF
	GGT1
	GH2
	GIP
	PABPC1
	NOX1
	INTU
	RGCC
	ELANE
	CDKN2B-AS1
	CARM1
	TXNRD2
	AHSA1
	RN7SL263P
	MTCO2P12
	NFAT5
	NES
	ARPP21
	UTS2
	SDS
	RBPMS
	YAP1
	RAPGEF3
	HOTAIR
	MIR543
	FOXO6
	CDH5
	MIR1470
	MIR2116
	HOTTIP
	MIR3197
	BANCR
	CDH13
	SIGMAR1
	SEMA3A
	AZIN2
	UCN3
	C1QTNF3
	MAPK14
	CST3
	GPBAR1
	RMDN2
	CNKSR3
	ADRB3
	CYP2C19
	SARDH
	JAG1
	DSPP
	DUSP1
	EGF
	ROMO1
	CRX
	CCR5
	CNTF
	KLHDC7A
	COL11A2
	ACVR1C
	COMP
	MAP3K8
	PPARGC1B
	ATF2
	MAGEC3
	UPRT
	CRK
	AHSG
	ANPEP
	MIR219A1
	ATF4
	ATM
	NF1
	NFKBIA
	NGFR
	NID1
	NOVA1
	PNP
	ACR
	NT5E
	NUCB2
	COX2
	MMP10
	MIR221
	MIR223
	MIR23B
	MIR27A
	MIR27B
	MIR28
	MIR30A
	MIR320A
	MIR93
	MEFV
	MME
	MMP3
	NVL
	MIR377
	MIR384
	ACP1
	ABCB1
	SERPINA1
	PLAU
	IGL
	PON2
	SMOX
	CPVL
	CCHCR1
	PPARD
	CDKAL1
	EMCN
	ISYNA1
	OGG1
	TNFRSF11B
	PEBP1
	NOX3
	SERPINB2
	MBL3P
	TVP23B
	RMDN1
	ING4
	TUBD1
	PCSK2
	TLR7
	ENOX1
	MIR217
	HSPB2
	APOB
	C1QTNF9
	ID2
	GADL1
	MALRD1
	IDE
	IDUA
	IFNG
	IKBKB
	CXCL8
	HSPB1
	HSPA5
	GRM5
	GSR
	GSTP1
	GUCA1A
	H1-2
	ANXA2
	HGF
	HHEX
	HLA-A
	HLA-DQB1
	HNF4A
	ITGB3
	JUNB
	LRP1
	MIR122
	MIR144
	MIR148A
	MIR152
	MIR155
	MIR17
	MIR183
	MIR192
	MIR195
	MIR203A
	MIR204
	FENDRR
	JUND
	ENHO
	KCNQ1
	KLK1
	ARF6
	SUMO4
	ARMS2
	HES5
	LEKR1
	LIN28B
	AFF3
	MIR211
	ABCC8
	HNF1B
	PDX1
	WFS1
	PAX4
	AVPR2
	SLC2A2
	RETN
	SLC30A8
	ENPP1
	AKT2
	INS-IGF2
	IGF2BP2
	IRS2
	BLK
	GLIS3
	MTNR1B
	CEL
	FOXP3
	MT-TL1
	ZFP57
	APPL1
	LEP
	MT-TE
	HLA-DRB1
	PTF1A
	HLA-DQA1
	MIR29C
	MC4R
	HYMAI
	PLAGL1
	RFX6
	MT-TK
	IL2RA
	HFE-AS1
	ITPR3
	BBS2
	IAPP
	GATA6
	MT-ND1
	CAV1
	SAG
	LRP5
	MT-ATP6
	CDKN2A
	TULP1
	DNAJC3
	ARL6
	BEST1
	LPL
	BBS1
	AIRE
	CP
	PIK3R1
	PRPH2
	CISD2
	FTO
	MLKL
	TP53
	RLBP1
	BBS10
	BBIP1
	CEP290
	FZD4
	IGFBP1
	SCAPER
	CRB1
	HAMP
	EYS
	NEUROG3
	BBS4
	NR2E3
	IGF2
	TTC8
	GCGR
	CDKN2B
	IMPG2
	MEN1
	IFT172
	MT-CO1
	CFAP418
	ADRB2
	NDP
	POLG
	MAFA
	MKS1
	RDH12
	FBN1
	HBA1
	CFTR
	ROM1
	LRRC32
	MT-ND4
	MTTP
	WRN
	HMOX1
	NAGLU
	NAMPT
	HLA-B
	BBS7
	GHR
	CETP
	FGFR1
	ADM
	PANK2
	PLAT
	PCBD1
	CASR
	PNPLA6
	APOC3
	SURF1
	NRL
	RP2
	CTNS
	THBD
	PLA2G6
	MT-ND5
	MT-ND6
	BBS9
	PRPF31
	NPPB
	MKKS
	MT-CO2
	ABCA1
	SPATA7
	HLA-DPB1
	GPT
	RRM2B
	AHI1
	TINF2
	PDE6A
	MIR140
	FABP2
	ZFYVE26
	LRAT
	MAPK8
	TH
	TREX1
	MPO
	LCN2
	MERTK
	MED12
	ZDHHC24
	ICA1
	IL1R1
	MT-CO3
	MTOR
	DLK1
	IMPDH1
	JAZF1
	CPE
	PVT1
	CRYAA
	TAB2
	TRIM32
	CERKL
	MIF
	AIP
	G6PC1
	PDE6B
	ZNF408
	ATRIP
	PRCD
	CCL5
	RP9
	RCVRN
	RP1L1
	HGSNAT
	GPHN
	CNGA1
	LEPQTL1
	TOPORS
	OFD1
	GUCY2D
	C4A
	BRAF
	FXN
	IMPG1
	IDH3B
	GNB3
	ZNF513
	PRPF8
	CYP4V2
	CAMK1D
	CNGB1
	NOD2
	IGFBP2
	FAM161A
	GPX1
	LZTFL1
	KIZ
	CDH23
	TNFRSF1A
	MT-TW
	PCARE
	BMP6
	RBPJ
	PRSS23
	CAPN5
	BBS12
	AMBP
	ARL3
	RP1
	FNDC5
	SHH
	FSCN2
	VPS13B
	SDCCAG8
	ARHGEF18
	RGR
	MT-TS2
	PTCH1
	AIPL1
	G6PD
	ELN
	CDKN3
	F3
	CLRN1
	PTPRN2
	PCSK1
	IFT140
	NR1H2
	MT-ATP8
	POMGNT1
	AHR
	IGF2R
	GUCA1B
	HSPA4
	MGAM
	PRPF3
	ITLN1
	STK11
	DHX38
	CTNS-AS1
	MT-TH
	PCK1
	NDUFAF2
	SNRNP200
	RPGRIP1
	GDF15
	ATRIP-TREX1
	LCA5
	AMACR
	COG2
	FABP1
	SNRPN
	IDH3A
	CDK4
	APOA4
	B2M
	BLM
	GAST
	WDPCP
	TNFRSF1B
	MLXIPL
	DHDDS
	PEX6
	PRPF6
	ERCC6
	LCAT
	AGBL5
	TG
	KIAA1549
	REEP6
	PAPPA
	FADS1
	CEP19
	CYP27B1
	HKDC1
	PDE6G
	SERPINC1
	TUB
	POLD1
	SOX2
	CLN3
	ERCC8
	BBS5
	FOXA2
	SERPINA12
	SEMA4A
	CDHR1
	IFT88
	CYP3A4
	FLVCR1
	CNGB3
	MT-TQ
	MT-TS1
	DDIT3
	CDC123
	PPY
	PRPF4
	SOCS1
	CALCA
	APOM
	PRSS1
	ANXA5
	CYP2C9
	CACNA1A
	PCK2
	TGIF1
	MYH9
	PMM2
	APOC2
	TFRC
	PNPLA3
	TF
	KLHL7
	KRAS
	FGF23
	PIK3C2A
	ISL1
	CHI3L1
	ONECUT1
	MAK
	FGF8
	CNOT1
	TGFB2
	MT-TF
	TSPAN8
	MMP1
	MIR34A
	CD163
	CHM
	BRCA2
	PYY
	NEK2
	SLC7A14
	HADH
	OXT
	MT-ND2
	CLU
	CCK
	TAP2
	GC
	HSPD1
	TIMP2
	SIM1
	CPT2
	STX1A
	PRPS1
	ACHE
	ARL2BP
	PDCD1
	TCF4
	NODAL
	TPO
	TNFSF11
	IL6-AS1
	GAS5
	MIR20A
	NCF1
	MT-ND3
	SLC30A10
	FASN
	CPT1A
	TAP1
	LHX1
	IFT74
	KRTCAP3
	USH1C
	LARGE1
	FOXH1
	DDAH2
	PRKAB2
	KIF7
	PTPN3
	ARAP1
	SCARB1
	CFAP418-AS1
	F8
	PDGFB
	IFT27
	FTH1
	SCT
	PROS1
	MT-TV
	PNLIP
	H6PD
	NPHS1
	ATXN7
	CD28
	KRT18
	IL15
	KLF14
	CNDP1
	GAREM2
	ABCG1
	NDUFS4
	POLR1C
	SOST
	IL13
	CD79A
	ENO2
	MT-TY
	NTF3
	CBS
	MYO7A
	PHF3
	ENO1
	DLL1
	ALOX5
	MMP14
	PDE5A
	CASP9
	MAPK10
	FASLG
	C1QTNF5
	ADRB1
	SCD
	NPC1
	PDP1
	ASTN2
	CYP17A1
	CYP21A2
	CACNA1C
	LMNB2
	HLA-DPA1
	MMP8
	PHYH
	NDUFS2
	RET
	IL12B
	LBP
	MET
	ICOSLG
	BRCA1
	ATP2A2
	NKX6-1
	CS
	ADAMTS13
	SRC
	COX15
	MT-TL2
	AP4B1-AS1
	ERN1
	PSMB8
	OTX2
	RPS27A
	TWNK
	MT-CYB
	PPT1
	RP6
	MYD88
	HK1
	ATXN2
	CYP1A2
	NOTCH3
	TKT
	PAX6
	USH2A-AS2
	SDHA
	ERCC2
	ZIC2
	CYGB
	DYNC2H1
	LOC101927157
	FAS
	LDLR
	CFAP410
	RPGRIP1L
	POLR3A
	EDNRA
	SMAD4
	PEX1
	SETX
	CRH
	SLC24A1
	CDON
	ELMO2
	MIR210
	PLIN2
	HNF4G
	PF4
	NDUFV2
	SDHD
	PKHD1
	CACNA2D4
	C1QTNF1
	MT-TN
	ADAM9
	OCA2
	TGFBI
	VSX2
	PRTN3
	SLC5A1
	COL2A1
	APC
	ABCB4
	STYX
	STUB1
	OGA
	MIR423
	CTC1
	CD4
	MLN
	CSF3
	ITGAM
	TRAF6
	ABCG8
	APP
	POU5F1
	HARS1
	USH2A-AS1
	ALOX12
	NDUFV1
	PKLR
	EMC1
	INPP5E
	LOC105371046
	TSPAN12
	ACACB
	SGK1
	GAS1
	TMEM67
	PDE6B-AS1
	PRPF31-AS1
	LOC112806037
	LOC122152296
	ADA
	MORC2
	CSF2
	TNFRSF25
	METRNL
	FCGR2A
	ROBO1
	MLST8
	TRIM37
	S100B
	TTLL5
	PSTPIP1
	NDUFS7
	HLA-C
	PCNT
	NR1D1
	DISP1
	IGF2-AS
	AFG3L2
	PPP1R3B
	NDUFS1
	TSC1
	TENM4
	MFSD8
	IL2RB
	MT-TT
	TDGF1
	CYB5R4
	TNFSF10
	ABCC6
	ELOVL5
	MOG
	IGFBP7
	MIR96
	GOT2
	HLA-DMB
	EPHB4
	MAPT
	H2AC18
	HLA-DMA
	AGTR2
	GLRX5
	CSN2
	LOC106099062
	LOC107133510
	COQ4
	MICA
	NDUFS8
	LOC110006319
	FOXRED1
	MT-TI
	RHOA
	CEP41
	KCNK16
	PTGDS
	LGR5
	NTRK1
	CLRN1-AS1
	NKX2-2
	ADGRA3
	P3H2
	RP22
	RP24
	RP29
	RP34
	RP63
	HMGCL
	TERC
	TWIST1
	PKD2
	COMT
	KLF4
	NDUFS3
	VANGL2
	FMR1
	ATP5MK
	BTC
	NOTCH1
	GADD45G
	CFI
	TJP1
	C2CD4B
	LOC111365141
	MT-TP
	NEAT1
	ERCC5
	CCND1
	GATA3
	PIWIL4
	MIR22
	NDUFAF6
	PEX7
	NDUFAF1
	IL23R
	STAT4
	COL4A5
	ENSA
	EFEMP1
	MNX1
	C2CD4A
	MT-TA
	SERPINA4
	ZFAND3
	ITGB2
	ITGA2B
	TNFRSF10A
	DLG4
	CHEK2
	PALB2
	IARS2
	RTEL1
	STAT5B
	NDUFB11
	NKX6-2
	APLNR
	ELMO1
	NDUFA13
	ADAR
	CACNG2-DT
	TNFRSF11A
	CANX
	KCNV2
	STIL
	ACAD9
	MAP2K1
	MIP
	NRAS
	TUG1
	SUFU
	DNASE1
	IFNGR1
	HESX1
	ERBB2
	SLC37A4
	CHGA
	SYP
	CYP11B2
	NDUFAF5
	RDH11
	COL4A1
	ARL13B
	IL5
	DNM1L
	ATP13A2
	WRAP53
	BLOC1S1-RDH5
	FCGR3B
	CYCS
	TRPM1
	PRKAG2
	TMEM231
	CLCN3
	VPS33B
	TDP2
	BAMBI
	MIR127
	PLA2G5
	MIR25
	SAMHD1
	FOXM1
	GBA
	DMPK
	CLCC1
	EPOR
	CNGA3
	SLIT2
	BAD
	AQP1
	MTHFD1
	NDUFAF3
	BCS1L
	JAK2
	FABP12
	MECP2
	NAA15
	SI
	CCL11
	HPX
	NKX2-5
	CCL4
	CTSB
	PRF1
	SLC5A4
	GREM1
	AQP5
	TGFBR2
	ELOVL4
	ACADS
	SMC1A
	NEU1
	CLTRN
	SDHAF1
	POLG2
	NR2F2
	ZNHIT3
	COQ2
	IL7R
	BRIP1
	SLC25A4
	GSS
	ACACA
	TTPA
	CCR6
	GLA
	PCDH15
	SLC34A1
	ACD
	MEG8
	MIR216A
	DDHD2
	MGP
	APOH
	KDM4C
	XYLT1
	COL8A1
	GP1BA
	RNASEH2A
	CALR
	BCL11A
	IMMT
	CTBP1
	CXCR3
	EHHADH
	TFAM
	FH
	PARK7
	NEK9
	TBX4
	IL7
	SGSH
	AGMO
	MIR9-1
	TERF2IP
	RNASEH2B
	AXIN1
	TGM2
	PEX2
	DGKE
	SNCA
	IL12A
	CYP24A1
	FXYD2
	CX3CR1
	CDK5RAP3
	CXCL9
	RBP1
	TTC21B
	GNRH1
	TBX18
	PAX2
	GRP
	ATXN10
	MDM2
	ECHS1
	TGFBR1
	CSH1
	NPY2R
	NR5A2
	DKC1
	NHP2
	NOP10
	ATL1
	DNAH8
	ALDOB
	XYLT2
	TGFA
	FOXA1
	L1CAM
	RNASEH2C
	XDH
	SMAD3
	PTGS1
	ADH1B
	PTH
	MYC
	MGMT
	SLC9A3
	CSF1
	KITLG
	MIR142
	SLC19A1
	LRP2
	CEP120
	KRBOX4
	CCDC144NL
	MIR1179
	TTC26
	COX10
	GCC1
	GAS6
	SSTR3
	RNLS
	NAT2
	TRPM3
	MIR205
	S100A9
	C1QTNF3-AMACR
	APOL1
	CMA1
	LINC00343
	MATN4
	POMT2
	CLASP1
	KIT
	AQP12A
	SLPI
	VEGFB
	SH2B1
	EDNRB
	S100A8
	SERPINF2
	GHSR
	SLC6A6
	TRPM8
	LIF
	PEX10
	AIFM1
	IRF3
	IFNA2
	MAFB
	MIR182
	IL4R
	SLC26A1
	CC2D2A
	PEX5
	CISH
	UGT1A8
	ITGB1
	GZMB
	NDUFB8
	ACTB
	CDH3
	FGB
	CCR1
	TACO1
	SERPINB7
	SYVN1
	IFT43
	ADAMTSL1
	MT-RNR1
	PMP22
	IRF8
	IQCB1
	PF4V1
	TBL1X
	UFM1
	DDRGK1
	UFL1
	EGR1
	PRKN
	OPA1
	MIA2
	TBX21
	HTT
	SLC11A2
	SDHC
	PKD1
	MFRP
	CSH2
	DLL4
	MT-ND4L
	PSEN1
	COASY
	HPE1
	ZPR1
	EIF2S1
	GPR174
	MYO5A
	CUBN
	TNFAIP3
	CR1
	NPHP3
	CD55
	CGA
	VCP
	COX4I1
	IFNA1
	RPS6KB1
	DDX58
	HSD17B10
	MIR335
	EIF2AK4
	MISP
	NDUFA1
	NDUFB3
	PDHA1
	OPTN
	SMAD2
	CRAT
	PCDH12
	MIR106B
	ERAP1
	TBK1
	BMP3
	NNAT
	UBR1
	MIR26B
	ACTG1
	KRT8
	GJB1
	SERPINI1
	ETS1
	FTL
	FUS
	CREBBP
	HSPA1A
	NDUFA12
	NDUFA9
	NDUFA2
	KCNJ3
	LOC108251801
	DMD
	RUNX1
	RECK
	DNASE1L3
	PANK1
	SLC4A4
	MITF
	NTRK2
	HBEGF
	KIF3B
	EDN2
	DACT1
	CFD
	LAMP1
	SKIV2L
	HBA2
	IL9
	NANOG
	STAG2
	GUSB
	ERF
	CHIT1
	NDP-AS1
	MLX
	FA2H
	SDHAF2
	IL17F
	TYMP
	XRCC1
	EDN3
	TNFSF4
	ABHD12
	CYP2C8
	TRPV3
	PANK4
	IFT52
	KCNK1
	MTFMT
	CD44
	PLUT
	TRPM6
	TMEM107
	DKK1
	MAF
	HPRT1
	DHX16
	PFAS
	SP3
	TNFSF12
	EXOSC4
	NTF4
	TNFRSF13B
	NDUFA10
	ATP6V1A
	C1R
	C5
	FN3K
	CDK2
	NRG3
	PML
	NDUFA4
	NOTCH4
	CD38
	RNF14
	FANCC
	NMNAT1
	PET100
	PTGDR
	HPE6
	HPE8
	DDC
	ALPP
	MICB
	IL6ST
	HSPA1B
	FEN1
	PSMA5
	ELAVL1
	MAX
	PRODH
	FANCA
	LOC101928994
	TRH
	PGR
	E2F1
	CDK6
	OCRL
	COX5A
	MAOA
	LAMP2
	GATAD1
	CDKN1B
	NPHP4
	MIR200C
	EZH2
	IDS
	C19orf12
	GJB2
	SPG7
	NUDT6
	PIEZO1
	MVK
	CD46
	BECN1
	SLC9A1
	LSM2
	DARS2
	NEK8
	GATM
	MIR200A
	VEGFD
	MC1R
	MIR26A1
	C1QTNF6
	ARFGEF1
	LIPA
	AQP8
	ATP6V1B1
	ATF3
	PLAUR
	RAB8A
	TBP
	VEPH1
	FOXP2
	DCN
	WDR45
	PON3
	SETD2
	TIMP4
	IL18R1
	MTRR
	ADGRV1
	EXOSC2
	LIG1
	IFNB1
	SNHG6
	OSM
	FASTKD2
	TRPS1
	SLC2A6
	STN1
	RNASEH1
	FCGR3A
	SLC25A11
	HSP90B1
	AXL
	S100A4
	APRT
	ALDOA
	TRMU
	IL10RA
	SULT1A3
	NDUFA6
	NDUFS6
	LRRK2
	PCNA
	GAP43
	ETFDH
	TRIM28
	KRT18P34
	KLHL22
	INVS
	FARSB
	GRAMD2B
	HLA-DOA
	COQ9
	ANGPTL2
	CABP4
	LTF
	ARNT
	CEBPB
	IGFBP4
	TGFBR3
	NSD1
	HCRT
	CXCL5
	WDR72
	KIF12
	KCNMB1
	UBC
	NFKBIL1
	DCTN1
	TMEM126A
	COL4A2
	SAR1B
	PIGF
	SP6
	TBC1D3G
	SLC2A10
	RHD
	MPRIP
	DDX39B
	NPPC
	MYT1L
	CREB5
	CCDC68
	SPTBN5
	NDUFA11
	MIR24-1
	PDSS1
	ENPP2
	DNAJB11
	ADORA2A
	SFTA3
	ACOX1
	RGS9BP
	MSR1
	NSD2
	ALAS2
	CDC42
	TRPC6
	MTR
	SLC18A2
	KIF3A
	ISG15
	LARS2
	G6PC3
	VIM-AS1
	DNMT1
	NDUFB9
	NDUFB10
	NDUFAF4
	TBCCD1
	FCGRT
	DCDC2
	PPIG
	VPS13A
	PDE6C
	CD69
	PDGFA
	COA3
	VASH1
	PDGFRA
	GNAT2
	ABCC1
	MCHR1
	SNHG18
	UNC119B
	MIR103A1
	BIRC5
	LPP
	GRK7
	GRK1
	VPS13C
	MMP12
	PDGFC
	GLB1
	VSTM2B
	LCT
	CDKN1A
	XIST
	EFNB2
	DLC1
	WG
	GALP
	MRPS15
	OSCP1
	MAP3K21
	LINC00917
	LOC100506023
	LOC101928236
	LOC100131080
	LOC729200
	APEX1
	IREB2
	CEP162
	ASIP
	CAST
	SETDB1
	AP5Z1
	MIOX
	FKRP
	MRPL44
	TERF1
	ALK
	ABCB7
	VEZF1
	ABCC4
	CNTLN
	DICER1
	MIR9-3
	ACKR1
	PC
	MKI67
	SCO1
	MT2A
	GYPB
	PDE2A
	MMP7
	TSPAN1
	PEX3
	COX6B1
	HBG2
	SYK
	DNAJB1
	C1QA
[truncated: 2,159 more rows]
