# Supplementary material for: Gypenoside XLIX ameliorates diabetic retinopathy by downregulating prostaglandin-endoperoxide synthase 2 in retinal pigment epithelium cells to inhibit ferroptosis and preserve tight junction integrity
Source: Front Pharmacol. 2026 Mar 23;17:1777313. doi: 10.3389/fphar.2026.1777313 (PMC13050865; doi:10.3389/fphar.2026.1777313)
Supplement: Supplementary file 2 [file DataSheet1.zip › Addition file/Additional file 2 Targets of DR.xlsx]

## Sheet: Sheet1
GNB1
PRDM16
TP73
ERRFI1
KIF1B
NPPA
TNFRSF8
CTRC
CELA2A
CLCNKA
SDHB
DDOST
ECE1
CELA3B
E2F2
SELENON
NR0B2
SDC3
CCDC28B
LCK
GJB3
GJA4
TRIT1
ZMPSTE24
ZFP69
YBX1
CLDN19
SLC2A1
MMACHC
PRDX1
CYP4A11
TAL1
NFIA
ANGPTL3
LEPR
LEPROT
SGIP1
RPE65
ACADM
UOX
ABCA4
COL11A1
ALX3
DRAM2
SLC16A1
PTPN22
VANGL1
NOTCH2
HJV
NOTCH2NLC
CRTC2
TPM3
IL6R
SHC1
ADAM15
MSTO1
LMNA
BGLAP
CD1D
APCS
CRP
PEA15
NCSTN
CD244
USF1
MPZ
ATF6
RGS5
PBX1
MGST3
ILDR2
GPR161
ATP1B1
SLC19A2
F5
SELP
SELE
RC3H1
HMCN1
PTGS2
CFHR3
CFHR1
PTPRC
ADIPOR1
SOX13
REN
PPP1R15B
AVPR1B
IL10
CD34
HSD11B1
KCNH1
RD3
USH2A
MIA3
PARP1
COQ8A
ACTA1
AGT
ARV1
IRF2BP2
ERO1B
NLRP3
KLF11
PDIA6
LPIN1
VSNL1
ADCY3
POMC
DNMT3A
HADHA
HADHB
KHK
UCN
MPV17
GCKR
THADA
PLEKHH2
SIX3
EPAS1
CRIPT
TTC7A
MSH6
PPP3R1
ALMS1
NAT8
DGUOK
TET3
HK2
REG1A
ST3GAL5
CD8A
EIF2AK3
TMEM127
ANKRD23
MGAT4A
NPHP1
IL1A
IL1B
IL1RN
INSIG2
TMEM37
GLI2
RNU4ATAC
ERCC3
PROC
ACMSD
CXCR4
ZEB2
NR4A2
GPD2
DPP4
GCG
IFIH1
G6PC2
GAD1
DCAF17
NEUROD1
SLC40A1
MSTN
STAT1
STK17B
CFLAR
CASP10
CTLA4
CMKLR2
CREB1
CPS1
SLC11A1
MIR375
PTPRN
RESP18
IRS1
COL4A4
COL4A3
DGKD
UGT1A1
TRAF3IP1
RNPEPL1
CAPN10
GPR35
AGXT
ITPR1
CAV3
CIDEC
VHL
GHRL
ATG7
ICAM1
CASP3
THBS1
VEGFA
SIRT1
PON1
AGTR1
SOD1
AKR1B1
GAD2
NOS3
AGER
CCL2
SERPINF1
HIF1A
PGF
NFE2L2
EDN1
ANGPT2
BDNF
INS
CAT
CCN2
FGF2
PPARGC1A
FLT1
OCLN
CLDN1
GAPDH
MFN2
KDM1A
NUTF2
CD59
SERPINA3
IGF1R
AQP4
NPR3
ITGA4
EP300
HRAS
VTN
KEAP1
CYBA
KCNJ10
BDKRB2
FUCA1
BDKRB1
TIMM44
NOS1
ARHGAP22
NOX4
PLXDC2
HS6ST3
MYSM1
ACE
LMO7
IL6
IGF1
MAN2A1
UCHL3
LMO7-AS1
KIAA0825
LINC01611
PDR
TNF
LINC02196
SERPINE1
ALB
EPO
RBFOX1
MMP9
LINC02774
TBC1D4
MTHFR
PPARG
PLXNA2
PPARA
MALAT1
KDR
SOD2
TXNIP
GLP1R
TLR4
EHMT1
MOK
DECR1
ADIPOQ
AKT1
UCP2
TGFB1
AKR1A1
TTR
MIR126
ZGLP1
PIK3CB
GFAP
VDR
PIK3CA
MAPK3
FN1
PIK3CD
PIK3CG
LOX
GFER
ROBO4
KMT2D
GABPA
SORD
RCBTB1
TCF7L2
TXN
ALOX15
VCAM1
SST
RBP4
MIAT
GOLGA6A
RHO
MMP2
MIR200B
ITGA2
HP
HMGB1
PNPLA2
LGALS1
MIR21
PRL
IL17D
RENBP
MEG3
HEMGN
IL17A
MIR15A
GH1
RPE
LTA
KNG1
SUCNR1
MIR29A
MYDGF
P2RX7
AIF1
SP1
MAPK1
PRKCB
GSTT1
PSMD9
APOA1
NFKB1
STAT3
PTX3
RAC1
APOE
TEK
STK38
POSTN
VEGFC
LILRB1
IL27
EGFR
CYBB
CTNNB1
LRP6
MIR145
MIR29B1
MIR146A
CORT
ACE2
RBP3
RELA
CLDN7
ROS1
MIR15B
MIR150
CTSD
LPA
SLC19A3
IL4
IL18
CXCL10
INSR
HFE
MAP1LC3B
SRR
CASP1
KCNJ11
KLKB1
LCN1
TNFSF15
MIR29B2
MIR30B
BCL2
LIPG
ANGPTL4
PRKCZ
GP6
MZB1
PDGFRB
PRKCA
PECAM1
NTN1
ADA2
OPN4
CD36
ATP6AP2
PLG
CD40
MIR383
CTNNBL1
KCNQ1OT1
NRP1
MBL2
CNR1
APLN
LRG1
MIR133B
ADCYAP1
MIR20B
NGF
NME2
PRRT2
NOS2
CHN2
NPY
HDAC6
GSTM1
RMC1
HNF1A
TLR2
HCAR2
CFH
SLC5A2
UCP1
GHRH
SCG3
GJA1
POU2F3
NME1-NME2
SMPD1
TNC
FGF21
HOXB3
FOXO1
SIRT3
CCN1
IGFBP3
ENG
SIRT6
WNK1
EPHB2
SPARC
ALDH2
TIMP3
HMGA1
SYT1
GORASP1
XPR1
MAPK13
TIMP1
MAPK7
SERPING1
GORAB
PRNP
UMOD
HSPB3
SELENBP1
PTEN
BSG
PLXDC1
MIR411
MIR449B
CTSH
MIR590
VPS51
CCNL1
AKR1B10
FAM20C
UPP1
HTRA1
SOCS3
SLC50A1
CD14
ROCK2
TYRP1
TBPL1
STAP2
PHLDA2
VPS26A
PRKAA1
SRGN
CLOCK
CCR2
TMEM63B
CD40LG
CD74
HDAC9
VAV2
RMDN3
ABCG2
PRKAA2
SYBU
KL
SUMO1
MYO5C
ANGPTL8
TLE1
FBXW7
ADCY10
PRKCD
GRAP2
MCTP2
SULT1A1
TM7SF2
UBE2I
C3
PRKAB1
TRPC1
AVP
MIR451A
VSIR
PLVAP
CX3CL1
ST8SIA4
CCL21
SESN2
CCL15
CCL8
CCL3
TAS1R3
CFB
S100A12
C5AR1
LOH19CR1
RXRG
RS1
CASP8
SDC1
RTN4R
PLA2G7
SCUBE1
COL18A1
SELL
PER2
ARMC9
HMGA2
FBRS
COLEC12
SHBG
AIMP2
ST3GAL4
MRPL14
CXCL12
PINK1
SLMAP
BMP4
CA1
TRPV4
VPREB1
RARRES2
RAF1
VLDLR
SOD3
CTSF
VIP
FGF16
PROM1
BAX
TSC22D1
VIM
PTPN1
PTN
SPP1
VWF
B4GALT2
RDH5
OGT
RPS19
SLC6A2
CNBP
RPGR
ZNRF1
SLC12A3
ROCK1
RNASE3
IGSF21
SNHG7
API5
RUNX2
XBP1
AOC3
MIR146B
ELAVL2
MMRN1
FLT4
ADNP
SIRT5
SIRT4
TARDBP
HEY1
FOS
FOSB
ATP6V0A2
CASP14
NLRP1
SCAF8
ELK3
EPHB1
ERBB3
ERCC1
ERCC4
F2
FAAH
FABP4
PTK2B
TMEM217
FGF3
FGF13
IL17RA
TXN2
GLO1
GLUL
GNAT1
ANG
H19
OR10A4
ANGPT1
IGHD1-14
GPX4
GRB2
REM1
GRIK2
GLI1
GCLC
RNF19A
POLDIP2
FBXO8
AKT3
GCK
GDNF
GGT1
GH2
GIP
PABPC1
NOX1
INTU
RGCC
ELANE
CDKN2B-AS1
CARM1
TXNRD2
AHSA1
RN7SL263P
MTCO2P12
NFAT5
NES
ARPP21
HPSE
UTS2
SDS
RBPMS
YAP1
RAPGEF3
HOTAIR
MIR543
FOXO6
CDH5
MIR1470
MIR2116
HOTTIP
MIR3197
BANCR
CDH13
SIGMAR1
SEMA3A
AZIN2
UCN3
C1QTNF3
MAPK14
CST3
GPBAR1
RMDN2
CNKSR3
ADRB3
CYP2C19
SARDH
JAG1
DSPP
DUSP1
EGF
ROMO1
CRX
CCR5
CNTF
KLHDC7A
COL11A2
ACVR1C
COMP
MAP3K8
PPARGC1B
ATF2
MAGEC3
UPRT
CRK
AHSG
ANPEP
MIR219A1
ATF4
ATM
NF1
NFKBIA
NGFR
NID1
NOVA1
PNP
ACR
NT5E
NUCB2
COX2
MMP10
MIR221
MIR223
MIR23B
MIR27A
MIR27B
MIR28
MIR30A
MIR320A
MIR93
MEFV
MME
MMP3
NVL
MIR377
MIR384
ACP1
ABCB1
SERPINA1
PLAU
TLR9
IGL
PON2
SMOX
CPVL
CCHCR1
PPARD
CDKAL1
EMCN
ISYNA1
OGG1
TNFRSF11B
PEBP1
NOX3
SERPINB2
MBL3P
TVP23B
RMDN1
ING4
TUBD1
PCSK2
TLR7
ENOX1
MIR217
NR3C1
HSPB2
APOB
C1QTNF9
ID2
GADL1
MALRD1
IDE
IDUA
IFNG
IKBKB
CXCL8
HSPB1
HSPA5
GRM5
GSR
GSTP1
GUCA1A
H1-2
ANXA2
HGF
HHEX
HLA-A
HLA-DQB1
HNF4A
ITGB3
JUN
JUNB
LRP1
MIR122
MIR144
MIR148A
MIR152
MIR155
MIR17
MIR183
MIR192
MIR195
MIR203A
MIR204
FENDRR
LGALS3
JUND
ENHO
KCNQ1
KLK1
ARF6
KIF11
SUMO4
ARMS2
HES5
LEKR1
LIN28B
AFF3
MIR211
ABCC8
HNF1B
PDX1
WFS1
PAX4
AVPR2
SLC2A2
RETN
SLC30A8
ENPP1
AKT2
INS-IGF2
IGF2BP2
IRS2
BLK
GLIS3
MTNR1B
CEL
FOXP3
MT-TL1
ZFP57
APPL1
LEP
MT-TE
HLA-DRB1
PTF1A
HLA-DQA1
MIR29C
MC4R
HYMAI
PLAGL1
RFX6
MT-TK
IL2RA
HFE-AS1
ITPR3
BBS2
IAPP
GATA6
MT-ND1
CAV1
SAG
LRP5
MT-ATP6
CDKN2A
TULP1
DNAJC3
ARL6
BEST1
LPL
BBS1
AIRE
CP
PIK3R1
PRPH2
CISD2
FTO
MLKL
TP53
RLBP1
BBS10
BBIP1
CEP290
FZD4
IGFBP1
SCAPER
CRB1
HAMP
EYS
NEUROG3
BBS4
NR2E3
IGF2
AR
TTC8
GCGR
CDKN2B
IMPG2
MEN1
IFT172
MT-CO1
CFAP418
ADRB2
NDP
POLG
MAFA
MKS1
RDH12
FBN1
HBA1
CFTR
ROM1
LRRC32
MT-ND4
MTTP
WRN
HMOX1
NAGLU
NAMPT
HLA-B
BBS7
GHR
CETP
FGFR1
ADM
PANK2
PLAT
PCBD1
CASR
PNPLA6
APOC3
SURF1
NRL
RP2
CTNS
THBD
PLA2G6
MT-ND5
HBB
MT-ND6
BBS9
IL2
PRPF31
NPPB
MKKS
MT-CO2
ABCA1
SPATA7
HLA-DPB1
GPT
RRM2B
AHI1
TINF2
PDE6A
MIR140
FABP2
ZFYVE26
LRAT
MAPK8
HMGCR
TH
TREX1
ESR1
MPO
LCN2
MERTK
MED12
ZDHHC24
ICA1
IL1R1
MT-CO3
MTOR
DLK1
IMPDH1
JAZF1
CPE
PVT1
CRYAA
TAB2
TRIM32
CERKL
MIF
AIP
G6PC1
PDE6B
ZNF408
ATRIP
PRCD
CCL5
RP9
RCVRN
RP1L1
HGSNAT
GPHN
CNGA1
LEPQTL1
TOPORS
OFD1
GUCY2D
C4A
BRAF
FXN
IMPG1
IDH3B
GNB3
ZNF513
PRPF8
CYP4V2
CAMK1D
CNGB1
NOD2
IGFBP2
FAM161A
GPX1
LZTFL1
KIZ
CDH23
TNFRSF1A
MT-TW
PCARE
BMP6
RBPJ
PRSS23
CAPN5
TERT
BBS12
AMBP
ARL3
RP1
FNDC5
SHH
FSCN2
VPS13B
CYP19A1
SDCCAG8
ARHGEF18
RGR
MT-TS2
PTCH1
AIPL1
G6PD
ELN
CDKN3
F3
CLRN1
PTPRN2
PCSK1
IFT140
NR1H2
MT-ATP8
POMGNT1
AHR
IGF2R
GUCA1B
HSPA4
MGAM
PRPF3
ITLN1
STK11
DHX38
CTNS-AS1
MT-TH
PCK1
NDUFAF2
SNRNP200
RPGRIP1
GDF15
ATRIP-TREX1
LCA5
AMACR
COG2
FABP1
SNRPN
IDH3A
CA4
CDK4
APOA4
B2M
BLM
GAST
WDPCP
TNFRSF1B
MLXIPL
DHDDS
PEX6
PRPF6
ERCC6
LCAT
AGBL5
TG
KIAA1549
REEP6
PAPPA
FADS1
CEP19
CYP27B1
HKDC1
PDE6G
SERPINC1
TUB
POLD1
SOX2
CLN3
ERCC8
BBS5
FOXA2
SERPINA12
SEMA4A
CDHR1
IFT88
CYP3A4
FLVCR1
CNGB3
MT-TQ
MT-TS1
DDIT3
CDC123
PPY
PRPF4
SOCS1
CALCA
APOM
PRSS1
ANXA5
CYP2C9
CACNA1A
PCK2
TGIF1
MYH9
PMM2
APOC2
TFRC
PNPLA3
TF
PTPN2
KLHL7
KRAS
FGF23
PIK3C2A
ISL1
CHI3L1
ONECUT1
MAK
FGF8
CNOT1
TGFB2
MT-TF
TSPAN8
MMP1
MIR34A
CD163
CHM
BRCA2
PYY
NEK2
SLC7A14
HADH
OXT
MT-ND2
CLU
CCK
TAP2
GC
HSPD1
TIMP2
SIM1
CPT2
STX1A
PRPS1
ACHE
ARL2BP
PDCD1
TCF4
NODAL
TPO
TNFSF11
IL6-AS1
GAS5
MIR20A
NCF1
MT-ND3
SLC30A10
FASN
CPT1A
TAP1
LHX1
IFT74
KRTCAP3
USH1C
LARGE1
FOXH1
DDAH2
PRKAB2
KIF7
PTPN3
ARAP1
SCARB1
CFAP418-AS1
F8
PDGFB
IFT27
FTH1
SCT
PROS1
MT-TV
PNLIP
H6PD
NPHS1
ATXN7
CD28
KRT18
IL15
KLF14
HSD11B2
CNDP1
GAREM2
ABCG1
NDUFS4
POLR1C
SOST
IL13
CD79A
ENO2
MT-TY
NTF3
CBS
MYO7A
PHF3
ENO1
DLL1
ALOX5
MMP14
PDE5A
CYP2D6
CASP9
MAPK10
FASLG
C1QTNF5
ADRB1
SCD
NPC1
PDP1
ASTN2
CYP17A1
CYP21A2
CACNA1C
LMNB2
HLA-DPA1
MMP8
PHYH
NDUFS2
RET
IL12B
LBP
MET
ICOSLG
BRCA1
ATP2A2
NKX6-1
CS
ADAMTS13
SRC
COX15
MT-TL2
AP4B1-AS1
ERN1
PSMB8
OTX2
DRD2
RPS27A
TWNK
MT-CYB
PPT1
RP6
MYD88
HK1
ATXN2
CYP1A2
NOTCH3
TKT
PAX6
USH2A-AS2
SDHA
ERCC2
ZIC2
CYGB
DYNC2H1
LOC101927157
FAS
LDLR
CFAP410
RPGRIP1L
POLR3A
EDNRA
SMAD4
PEX1
SETX
CRH
SLC24A1
CDON
ELMO2
MIR210
PLIN2
HNF4G
PF4
NDUFV2
SDHD
PKHD1
CACNA2D4
C1QTNF1
MT-TN
ADAM9
OCA2
TGFBI
VSX2
PRTN3
SLC5A1
COL2A1
APC
ABCB4
STYX
STUB1
OGA
MIR423
CA2
CTC1
CD4
MLN
CSF3
ITGAM
TRAF6
ABCG8
APP
POU5F1
HARS1
USH2A-AS1
ALOX12
NDUFV1
PKLR
EMC1
INPP5E
LOC105371046
TSPAN12
ACACB
SGK1
GAS1
TMEM67
PDE6B-AS1
PRPF31-AS1
LOC112806037
LOC122152296
ADA
MORC2
CSF2
TNFRSF25
METRNL
FCGR2A
ROBO1
MLST8
TRIM37
S100B
TTLL5
PSTPIP1
NDUFS7
HLA-C
PCNT
NR1D1
DISP1
IGF2-AS
AFG3L2
PPP1R3B
NDUFS1
TSC1
TENM4
MFSD8
IL2RB
MT-TT
TDGF1
CYB5R4
TNFSF10
TRPV1
ABCC6
ELOVL5
MOG
IGFBP7
NR3C2
MIR96
GOT2
HLA-DMB
EPHB4
MAPT
H2AC18
HLA-DMA
AGTR2
GLRX5
CSN2
LOC106099062
LOC107133510
COQ4
MICA
NDUFS8
LOC110006319
FOXRED1
MT-TI
RHOA
CEP41
KCNK16
PTGDS
LGR5
NTRK1
CLRN1-AS1
NKX2-2
ADGRA3
P3H2
RP22
RP24
RP29
RP34
RP63
HMGCL
TERC
TWIST1
PKD2
COMT
KLF4
NDUFS3
VANGL2
FMR1
ATP5MK
BTC
NOTCH1
GADD45G
CFI
TJP1
C2CD4B
LOC111365141
MT-TP
NEAT1
ERCC5
CCND1
GATA3
PIWIL4
MIR22
NDUFAF6
PEX7
NDUFAF1
IL23R
STAT4
COL4A5
ENSA
EFEMP1
MNX1
C2CD4A
MT-TA
SERPINA4
ZFAND3
ITGB2
ITGA2B
TNFRSF10A
DLG4
CHEK2
PALB2
IARS2
RTEL1
STAT5B
NDUFB11
NKX6-2
APLNR
ELMO1
NDUFA13
ADAR
CACNG2-DT
TNFRSF11A
CANX
KCNV2
STIL
ACAD9
MAP2K1
MIP
NRAS
TUG1
SUFU
DNASE1
IFNGR1
HESX1
ERBB2
SLC37A4
CHGA
SYP
CYP11B2
NDUFAF5
RDH11
COL4A1
ARL13B
IL5
DNM1L
ATP13A2
WRAP53
BLOC1S1-RDH5
FCGR3B
CYCS
TRPM1
PRKAG2
TMEM231
CLCN3
VPS33B
TDP2
BAMBI
MIR127
PLA2G5
MIR25
SAMHD1
FOXM1
GBA
DMPK
CLCC1
EPOR
CNGA3
SLIT2
BAD
AQP1
MTHFD1
NDUFAF3
BCS1L
JAK2
FABP12
MECP2
NAA15
SI
HSP90AA1
CCL11
HPX
NKX2-5
CCL4
CTSB
PRF1
SLC5A4
GREM1
AQP5
TGFBR2
ELOVL4
ACADS
SMC1A
NEU1
CLTRN
SCO2
SDHAF1
POLG2
NR2F2
ZNHIT3
COQ2
IL7R
BRIP1
SLC25A4
GSS
ACACA
TTPA
CCR6
GLA
PCDH15
SLC34A1
FGF1
ACD
MEG8
MIR216A
DDHD2
MGP
APOH
KDM4C
XYLT1
COL8A1
GP1BA
RNASEH2A
CALR
BCL11A
IMMT
CTBP1
CXCR3
EHHADH
TFAM
FH
PARK7
NEK9
TBX4
IL7
SGSH
AGMO
MIR9-1
TERF2IP
RNASEH2B
AXIN1
TGM2
PEX2
DGKE
SNCA
IL12A
CYP24A1
FXYD2
CX3CR1
CDK5RAP3
CXCL9
RBP1
TTC21B
GNRH1
TBX18
PAX2
GRP
ATXN10
MDM2
ECHS1
TGFBR1
CSH1
NPY2R
NR5A2
DKC1
NHP2
NOP10
ATL1
DNAH8
ALDOB
XYLT2
TGFA
FOXA1
L1CAM
RNASEH2C
XDH
SMAD3
PTGS1
ADH1B
PTH
MYC
MGMT
SLC9A3
CSF1
KITLG
MIR142
SLC19A1
LRP2
CEP120
KRBOX4
CCDC144NL
MIR1179
TTC26
COX10
GCC1
GAS6
SSTR3
RNLS
NAT2
TRPM3
MIR205
S100A9
C1QTNF3-AMACR
APOL1
CMA1
LINC00343
MATN4
POMT2
CLASP1
KIT
AQP12A
SLPI
VEGFB
SH2B1
EDNRB
S100A8
SERPINF2
GHSR
SLC6A6
TRPM8
LIF
PEX10
AIFM1
IRF3
IFNA2
MAFB
MIR182
IL4R
SLC26A1
CC2D2A
PEX5
CISH
UGT1A8
ITGB1
GZMB
NDUFB8
ACTB
CDH3
FGB
CCR1
TACO1
SERPINB7
SYVN1
IFT43
ADAMTSL1
MT-RNR1
PMP22
IRF8
IQCB1
PF4V1
TBL1X
UFM1
DDRGK1
UFL1
EGR1
PRKN
OPA1
MIA2
TBX21
HTT
SLC11A2
SDHC
PKD1
MFRP
CSH2
DLL4
MT-ND4L
PSEN1
COASY
HPE1
ZPR1
EIF2S1
GPR174
MYO5A
CUBN
TNFAIP3
CR1
NPHP3
CD55
CGA
VCP
COX4I1
IFNA1
RPS6KB1
DDX58
HSD17B10
MIR335
EIF2AK4
MISP
NDUFA1
NDUFB3
PDHA1
OPTN
SMAD2
CRAT
PCDH12
MIR106B
ERAP1
TBK1
BMP3
NNAT
UBR1
MIR26B
ACTG1
KRT8
GJB1
SERPINI1
ETS1
FTL
FUS
CREBBP
HSPA1A
NDUFA12
NDUFA9
NDUFA2
KCNJ3
LOC108251801
DMD
RUNX1
RECK
DNASE1L3
PANK1
SLC4A4
MITF
NTRK2
HBEGF
KIF3B
EDN2
DACT1
CFD
LAMP1
SKIV2L
HBA2
IL9
NANOG
STAG2
GUSB
ERF
CHIT1
NDP-AS1
MLX
FA2H
SDHAF2
IL17F
TYMP
XRCC1
EDN3
TNFSF4
ABHD12
CYP2C8
TRPV3
PANK4
IFT52
KCNK1
MTFMT
CD44
PLUT
PLA2G1B
TRPM6
TMEM107
DKK1
MAF
HPRT1
DHX16
PFAS
SP3
TNFSF12
EXOSC4
NTF4
TNFRSF13B
NDUFA10
ATP6V1A
C1R
C5
FN3K
CDK2
NRG3
PML
NDUFA4
NOTCH4
CD38
RNF14
FANCC
NMNAT1
PET100
PTGDR
HPE6
HPE8
DDC
ALPP
MICB
IL6ST
HSPA1B
FEN1
PSMA5
ELAVL1
MAX
PRODH
FANCA
LOC101928994
TRH
PGR
E2F1
CDK6
OCRL
COX5A
MAOA
LAMP2
GATAD1
CDKN1B
NPHP4
MIR200C
EZH2
IDS
C19orf12
GJB2
SPG7
NUDT6
PIEZO1
MVK
CD46
BECN1
SLC9A1
LSM2
DARS2
NEK8
GATM
PRKCG
MIR200A
VEGFD
MC1R
MIR26A1
C1QTNF6
ARFGEF1
LIPA
AQP8
ATP6V1B1
ATF3
PLAUR
RAB8A
TBP
VEPH1
FOXP2
DCN
WDR45
PON3
SETD2
TIMP4
IL18R1
MTRR
ADGRV1
EXOSC2
LIG1
IFNB1
SNHG6
OSM
FASTKD2
TRPS1
SLC2A6
STN1
RNASEH1
FCGR3A
SLC25A11
HSP90B1
AXL
S100A4
APRT
ALDOA
TRMU
IL10RA
SULT1A3
NDUFA6
NDUFS6
LRRK2
PCNA
GAP43
ETFDH
TRIM28
KRT18P34
KLHL22
INVS
FARSB
GRAMD2B
HLA-DOA
COQ9
ANGPTL2
CABP4
LTF
ARNT
CEBPB
IGFBP4
TGFBR3
NSD1
HCRT
CXCL5
WDR72
KIF12
KCNMB1
UBC
NFKBIL1
DCTN1
TMEM126A
COL4A2
SAR1B
PIGF
SP6
TBC1D3G
SLC2A10
RHD
MPRIP
DDX39B
NPPC
ACADVL
MYT1L
CREB5
CCDC68
SPTBN5
NDUFA11
MIR24-1
PDSS1
ENPP2
DNAJB11
ABCB11
ADORA2A
SFTA3
ACOX1
RGS9BP
MSR1
NSD2
ALAS2
CDC42
TRPC6
MTR
SLC18A2
KIF3A
ISG15
LARS2
G6PC3
VIM-AS1
DNMT1
NDUFB9
NDUFB10
NDUFAF4
TBCCD1
FCGRT
DCDC2
PPIG
VPS13A
PDE6C
CD69
PDGFA
COA3
VASH1
PDGFRA
GNAT2
ABCC1
MCHR1
SNHG18
UNC119B
MIR103A1
BIRC5
LPP
GRK7
GRK1
VPS13C
[truncated: 2,224 more rows]
