# Supplementary material for: Gypenoside XLIX ameliorates diabetic retinopathy by downregulating prostaglandin-endoperoxide synthase 2 in retinal pigment epithelium cells to inhibit ferroptosis and preserve tight junction integrity
Source: Front Pharmacol. 2026 Mar 23;17:1777313. doi: 10.3389/fphar.2026.1777313 (PMC13050865; doi:10.3389/fphar.2026.1777313)
Supplement: Supplementary file 2 [file DataSheet1.zip › Addition file/Hub genes.xlsx]

Top 11 in network network.txt ranked by Degree method
Rank	Name	Score
1	ALB	103
2	VEGFA	83
3	JUN	81
4	ESR1	79
5	PTGS2	77
6	STAT3	75
7	MMP9	67
7	HSP90AA1	67
10	BCL2L1	59
10	AR	59
